# Supplementary material for: Diversity and spatiotemporal variations in bacterial and archaeal communities within Kuwaiti territorial waters of the Northwest Arabian Gulf
Source: PLoS One. 2023 Nov 16;18(11):e0291167. doi: 10.1371/journal.pone.0291167 (PMC10653540; doi:10.1371/journal.pone.0291167)
Supplement: S1 File — (XLSX) [file pone.0291167.s007.xlsx]

## Sheet: relative-abundancy-family
	18B-0919	18B-1019	18B-1119	18B-1219	18B-0120	18B-0220	18S-0919	18S-1019	18S-1119	18S-1219	18S-0120	18S-0220	AB-0919	AB-1019	AB-1119	AB-1219	AB-0120	AB-0220	AS-0919	AS-1019	AS-1119	AS-1219	AS-0120	AS-0220	K6B-0919	K6B-1019	K6B-1119	K6B-1219	K6B-0120	K6B-0220	K6S-0919	K6S-1019	K6S-1119	K6S-1219	K6S-0120	K6S-0220
taxon_id	X19181D.01.01	X19181D.01.02	X19181D.01.03	X19181D.01.04	X19181D.01.05	X19181D.01.06	X19181D.02.01	X19181D.02.02	X19181D.02.03	X19181D.02.04	X19181D.02.05	X19181D.02.06	X19181D.02.07	X19181D.02.08	X19181D.02.09	X19181D.02.10	X19181D.02.11	X19181D.02.12	X19181D.02.13	X19181D.02.14	X19181D.02.15	X19181D.02.16	X19181D.02.17	X19181D.02.18	X19181D.03.01	X19181D.03.02	X19181D.03.03	X19181D.03.04	X19181D.03.05	X19181D.03.06	X19181D.03.07	X19181D.03.08	X19181D.03.09	X19181D.03.10	X19181D.03.11	X19181D.03.12	taxon_id	input_index	tax_rank	tax_name	regex_match	Avg 18	Avg A	Avg K6	Avg autumn	Avg winter	Avg surface	Avg Bottom	Total average
bn	0.76871	0.846492	0.134761	0.481505	0.733093	0.818138	0.350023	0.49	0.28123	0.46399	0.55077	0.796602	0.769362	0.71356	0.3783	0.748103	0.46937	0.736377	0.103029	0.14544	0.17439	0.599416	0.80118	0.87538	0.10477	0	0.0118799	0.09823	0.820488	0.86002	0	0	0	0.13531	0	0	bn	1	f	Candidatus_Heimdallarchaeota_unclassified	f__Candidatus_Heimdallarchaeota_unclassified	0.55961	0.542826	0.169225	0.292886	0.554887	0.320376	0.527398	0.423887
bo	0.00245	0.00169998	0	0	0	0	0	0	0	0	0.00091	0.00806992	0	0	0	0	0	0	0	0	0.02717	0.0159502	0	0.00109	0	0	0	0	0.00544005	0	0	0	0.0944091	0.02442	0	0	bo	2	f	Euryarchaeota_unclassified	f__Euryarchaeota_unclassified	0.00109416	0.00368418	0.0103558	0.00698495	0.00310445	0.00955662	0.00053278	0.0050447
bs	0	0	0	0	0	0	0	0	0	0	0	0	0	0	0	0	0	0	0.00391996	0.00601	0	0	0	0	0	0.3821	0	0	0	0	0	0	0	0	0	0	bs	6	f	Crocinitomicaceae	f__Crocinitomicaceae	0	0.000827497	0.0318417	0.0217794	0	0.000551664	0.0212278	0.0108897
bt	0	0	0	0	0	0	0	0	0	0	0	0	0	0	0	0	0	0	0	0	0	0	0	0	0	0.15342	0	0	0	0	0.69108	0.50494	0	0	0.6868	0	bt	7	f	Flavobacteriaceae	f__Flavobacteriaceae	0	0	0.169687	0.0749689	0.0381556	0.104601	0.00852333	0.0565622
bu	0	0	0.000150002	0	0	0	0	0	0	0	0	0	0	0	0	0	0	0	0	0	0	0	0	0	0	0	0	0	0	0	0	0	0	0	0	0	bu	14	f	Microcoleaceae	f__Microcoleaceae	1.25002e-05	0	0	8.33344e-06	0	0	8.33344e-06	4.16672e-06
bw	0.18948	0.124789	0.680337	0.457345	0.000739993	0.00345004	0.330953	0.13736	0.49655	0.41511	0.05779	0.0215298	0.0742893	0.06185	0.36591	0.138459	0.01532	0.127941	0.00409996	0	0.73558	0.307943	0	0	0	0	0.95209	0.90177	0	0	0	0	0.135189	0	0	0	bw	16	f	Synechococcaceae	f__Synechococcaceae	0.242953	0.152616	0.165754	0.238249	0.135967	0.146784	0.227432	0.187108
bx	0	0	0.00110001	0.00158002	0	0	0	0	0	0	0	0	0	0	0	0	0	0	0	0	0	0	0	0	0	0	0	0	0	0	0	0	0	0	0	0	bx	21	f	Alphaproteobacteria_unclassified	f__Alphaproteobacteria_unclassified	0.000223336	0	0	6.11117e-05	8.77787e-05	0	0.00014889	7.44452e-05
by	0.00136	0.000559994	0.000860009	0.00463005	0.00659993	0.00419004	0.00226002	0.00172	0.0002	0	0.01183	0.0146699	0	0	0	0	0.01086	0.00455005	0	0	0	0	0.00645	0.00768	0	0	0	0	0.0412104	0.02999	0	0	0	0	0.03881	0.0777	by	22	f	Pelagibacteraceae	f__Pelagibacteraceae	0.00407333	0.00246167	0.0156425	0.000386668	0.0143984	0.00896222	0.0058228	0.00739251
bz	0	0	0	0	0	0	0	0	0	0	0	0	0	0	0	0	0	0	0.0354996	0.00272	0	0	0	0	0.03428	0	0	0	0	0	0	0	0.223928	0.27782	0	0	bz	23	f	Hyphomonadaceae	f__Hyphomonadaceae	0	0.00318497	0.044669	0.0164682	0.0154344	0.0299982	0.00190444	0.0159513
ca	0.02646	0.0188798	0.0100901	0.00256003	0.0126899	0.00825008	0.0142301	0.03572	0	0	0.0466	0.0619994	0.104819	0.20348	0.00298	0.00384996	0.05883	0.0602806	0.632164	0.73332	0.00299	0.0193002	0.06682	0.08525	0.65635	0.31359	0.00164998	0	0.129811	0.10999	0.22957	0.26732	0.145719	0.05595	0.18264	0.74523	ca	24	f	Rhodobacteraceae	f__Rhodobacteraceae	0.01979	0.164507	0.236485	0.188852	0.0916695	0.184712	0.0958089	0.140261
cb	0.00988	0.00757992	0.0184002	0.0197302	0.0788692	0.150852	0.0158902	0.0152	0.0205	0.04686	0.01364	0.0305697	0.0260997	0.02111	0.0179	0.0198898	0.02046	0.0613206	0.0630194	0.01317	0.01008	0.0348103	0.00792	0.01198	0.2046	0	0.00199998	0	0	0	0.03359	0.01024	0.400756	0.5065	0.03171	0.09509	cb	32	f	Geminicoccaceae	f__Geminicoccaceae	0.0356642	0.0256467	0.10704	0.0494453	0.062789	0.0756403	0.036594	0.0561171
cc	0	0	0	0	0	0	0	0	0	0	0	0	0	0	0	0	0	0	0.0880591	0.09934	0	0	0	0	0	0.15089	0	0	0	0	0.04576	0.2175	0	0	0	0	cc	33	f	Erythrobacteraceae	f__Erythrobacteraceae	0	0.0156166	0.0345125	0.0334194	0	0.0250366	0.00838278	0.0167097
cd	0	0	0	0.00404004	0	0	0	0	0	0	0	0	0	0	0	0	0	0	0	0	0	0	0	0	0	0	0	0	0	0	0	0	0	0	0	0	cd	34	f	Sphingomonadaceae	f__Sphingomonadaceae	0.00033667	0	0	0	0.000224447	0	0.000224447	0.000112223
ch	0.00166	0	0.154302	0.00366004	0.168008	0.0151202	0.285003	0.32	0.20152	0.06654	0.30138	0.0665593	0.0254297	0	0.21492	0.0896991	0.42516	0.0095301	0.0702093	0	0.04979	0.0225802	0.0722	0.00692	0	0	0.0323797	0	0.00305003	0	0	0	0	0	0.0218	0	ch	40	f	Alteromonadaceae	f__Alteromonadaceae	0.131979	0.0822032	0.00476914	0.0752896	0.0706782	0.0824723	0.0634955	0.0729839
ci	0	0	0	0	0	0	0	0	0	0	0.00261	0	0	0	0	0	0	0	0	0	0	0	0.04543	0.0117	0	0	0	0	0	0	0	0	0	0	0	0	ci	43	f	Pseudoalteromonadaceae	f__Pseudoalteromonadaceae	0.0002175	0.00476083	0	0	0.00331889	0.00331889	0	0.00165944
ck	0	0	0	0	0	0	0	0	0	0	0	0	0	0	0	0	0	0	0	0	0	0	0	0	0	0	0	0	0	0	0	0	0	0	0.03824	0.08198	ck	47	f	Porticoccaceae	f__Porticoccaceae	0	0	0.0100183	0	0.00667889	0.00667889	0	0.00333944
cl	0	0	0	0.0249503	0	0	0	0	0	0.0075	0	0	0	0	0	0	0	0	0	0	0	0	0	0	0	0	0	0	0	0	0	0	0	0	0	0	cl	48	f	Sinobacteraceae	f__Sinobacteraceae	0.00270419	0	0	0	0.00180279	0.000416667	0.00138612	0.000901396
cn	0	0	0	0	0	0	0.00164002	0	0	0	0.01447	0	0	0	0.01999	0	0	0	0	0	0	0	0	0	0	0	0	0	0	0	0	0	0	0	0	0	cn	50	f	Salinisphaeraceae	f__Salinisphaeraceae	0.0013425	0.00166583	0	0.00120167	0.000803889	0.000895001	0.00111056	0.00100278

## Sheet: Sorted abundance
Taxon ID	Kingdom	Phylum	Class	Order	Family	Overall avg	Overall %
Candidatus_Heimdallarchaeota_unclassified	Archaea	Candidatus Heimdallarchaeota	unclassified	unclassified	unclassified	0.423887	0.423887
Synechococcaceae	Bacteria	Cyanobacteria	unclassified	Synechococcales	Synechococcaceae	0.187108	0.187108
Rhodobacteraceae	Bacteria	Proteobacteria	Alphaproteobacteria	Rhodobacterales	Rhodobacteraceae	0.140261	0.140261
Alteromonadaceae	Bacteria	Proteobacteria	Gammaproteobacteria	Alteromonadales	Alteromonadaceae	0.0729839	0.0729839
Flavobacteriaceae	Bacteria	Bacteroidetes	Flavobacteriia	Flavobacteriales	Crocinitomicaceae	0.0565622	0.0565622
Geminicoccaceae	Bacteria	Proteobacteria	Alphaproteobacteria	Rhodospirillales	Geminicoccaceae	0.0561171	0.0561171
Erythrobacteraceae	Bacteria	Proteobacteria	Alphaproteobacteria	Sphingomonadales	Erythrobacteraceae	0.0167097	0.0167097
Hyphomonadaceae	Bacteria	Proteobacteria	Alphaproteobacteria	Rhodobacterales	Hyphomonadaceae	0.0159513	0.0159513
Crocinitomicaceae	Bacteria	Bacteroidetes	Flavobacteriia	Flavobacteriales	Flavobacteriaceae	0.0108897	0.0108897
Pelagibacteraceae	Bacteria	Proteobacteria	Alphaproteobacteria	Pelagibactereales	Pelagibacteraceae	0.00739251	0.00739251
Euryarchaeota_unclassified	Archaea	Euryarchaeota	unclassified	unclassified	unclassified	0.0050447	0.0050447
Porticoccaceae	Bacteria	Proteobacteria	Gammaproteobacteria	Cellvibrionales	Porticoccaceae	0.00333944	0.00333944
Pseudoalteromonadaceae	Bacteria	Proteobacteria	Gammaproteobacteria	Alteromonadales	Pseudoalteromonadaceae	0.00165944	0.00165944
Salinisphaeraceae	Bacteria	Proteobacteria	Gammaproteobacteria	Salinisphaerales	Salinisphaeraceae	0.00100278	0.00100278
Sinobacteraceae	Bacteria	Proteobacteria	Gammaproteobacteria	Nevskiales	Sinobacteraceae	0.000901396	0.000901396
Sphingomonadaceae	Bacteria	Proteobacteria	Alphaproteobacteria	Sphingomonadales	Sphingomonadaceae	0.000112223	0.000112223
Alphaproteobacteria_unclassified	Bacteria	Proteobacteria	Alphaproteobacteria	unclassified	unclassified	7.44452e-05	7.44452e-05
Microcoleaceae	Bacteria	Cyanobacteria	unclassified	Oscillatoriales	Microcoleaceae	4.16672e-06	4.16672e-06
						1
					Alpha orders	Order total	Order % of total	Inter-order %
	Class total	Class % of total	Inter-class %		Rhodobacterales	0.156212	0.156212	0.660186
Alphaproteobacteria	0.236618	0.236618	0.747596		Rhodospirillales	0.0561171	0.0561171	0.237163
Gammaproteobacteria	0.079887	0.079887	0.252404		Sphingomonadales	0.0168219	0.0168219	0.0710932
	0.316505		1		Pelagibactereales	0.00739251	0.00739251	0.0312424
					unclassified	7.44452e-05	7.44452e-05	0.000314622
	Kingdom total	Kingdom % of total				0.236618		1
Archaea	0.428931	0.428931
Bacteria	0.571069	0.571069
	1				Gamma orders	Order total	Order % of total	Inter-order %
					Alteromonadales	0.0746433	0.0746433	0.934362
	Phylum total	Phylum % of total	Inter-phylum %		Cellvibrionales	0.00333944	0.00333944	0.0418021
Cyanobacteria	0.187112	0.187112	0.327652		Salinisphaerales	0.00100278	0.00100278	0.0125525
Bacteroidetes	0.0674519	0.0674519	0.118115		Nevskiales	0.000901396	0.000901396	0.0112834
Proteobacteria	0.316505	0.316505	0.554233			0.079887		1
	0.571069		1
					Cyano orders	Order total	Order % of total	Inter-order %
	Archaea total	Archaea % of total	Inter-archaea %		Synechococcales	0.187108	0.187108	0.999978
Heimdallarchaeota	0.423887	0.423887	0.988239		Oscillatoriales	4.16672e-06	4.16672e-06	2.22686e-05
Euryarchaeota	0.0050447	0.0050447	0.0117611			0.187112		1
	0.428931		1
