# Supplementary material for: Diversity and spatiotemporal variations in bacterial and archaeal communities within Kuwaiti territorial waters of the Northwest Arabian Gulf
Source: PLoS One. 2023 Nov 16;18(11):e0291167. doi: 10.1371/journal.pone.0291167 (PMC10653540; doi:10.1371/journal.pone.0291167)
Supplement: S2 File — (XLSX) [file pone.0291167.s008.xlsx]

## Sheet: relative-abundancy-genus
	18B-0919	18B-1019	18B-1119	18B-1219	18B-0120	18B-0220	18S-0919	18S-1019	18S-1119	18S-1219	18S-0120	18S-0220	AB-0919	AB-1019	AB-1119	AB-1219	AB-0120	AB-0220	AS-0919	AS-1019	AS-1119	AS-1219	AS-0120	AS-0220	K6B-0919	K6B-1019	K6B-1119	K6B-1219	K6B-0120	K6B-0220	K6S-0919	K6S-1019	K6S-1119	K6S-1219	K6S-0120	K6S-0220
taxon_id	X19181D.01.01	X19181D.01.02	X19181D.01.03	X19181D.01.04	X19181D.01.05	X19181D.01.06	X19181D.02.01	X19181D.02.02	X19181D.02.03	X19181D.02.04	X19181D.02.05	X19181D.02.06	X19181D.02.07	X19181D.02.08	X19181D.02.09	X19181D.02.10	X19181D.02.11	X19181D.02.12	X19181D.02.13	X19181D.02.14	X19181D.02.15	X19181D.02.16	X19181D.02.17	X19181D.02.18	X19181D.03.01	X19181D.03.02	X19181D.03.03	X19181D.03.04	X19181D.03.05	X19181D.03.06	X19181D.03.07	X19181D.03.08	X19181D.03.09	X19181D.03.10	X19181D.03.11	X19181D.03.12	taxon_id	input_index	tax_rank	tax_name	regex_match	Avg 18	Avg A	Avg K6	Avg autumn	Avg winter	Avg surface	Avg Bottom	Total average
co	0.76871	0.846492	0.134761	0.481505	0.733093	0.818138	0.350024	0.49	0.28123	0.46399	0.55077	0.796602	0.769362	0.71356	0.3783	0.748103	0.46937	0.736377	0.103029	0.14544	0.17439	0.599416	0.80118	0.87538	0.10477	0	0.0118799	0.09823	0.820488	0.86002	0	0	0	0.13531	0	0	co	1	g	Candidatus_Heimdallarchaeota_unclassified	g__Candidatus_Heimdallarchaeota_unclassified	0.55961	0.542826	0.169225	0.292886	0.554887	0.320376	0.527398	0.423887
cp	0.00245	0.00169998	0	0	0	0	0	0	0	0	0.00091	0.00806992	0	0	0	0	0	0	0	0	0.02717	0.0159502	0	0.00109	0	0	0	0	0.00544005	0	0	0	0.0944091	0.02442	0	0	cp	2	g	Euryarchaeota_unclassified	g__Euryarchaeota_unclassified	0.00109416	0.00368418	0.0103558	0.00698495	0.00310445	0.00955662	0.00053278	0.0050447
ct	0	0	0	0	0	0	0	0	0	0	0	0	0	0	0	0	0	0	0.00391996	0.00601	0	0	0	0	0	0.3821	0	0	0	0	0	0	0	0	0	0	ct	6	g	Fluviicola	g__Fluviicola	0	0.000827497	0.0318417	0.0217794	0	0.000551664	0.0212278	0.0108897
cw	0	0	0	0	0	0	0	0	0	0	0	0	0	0	0	0	0	0	0	0	0	0	0	0	0	0.15342	0	0	0	0	0.69108	0.50494	0	0	0	0	cw	9	g	Formosa	g__Formosa	0	0	0.112453	0.0749689	0	0.0664456	0.00852333	0.0374844
cz	0	0	0	0	0	0	0	0	0	0	0	0	0	0	0	0	0	0	0	0	0	0	0	0	0	0	0	0	0	0	0	0	0	0	0.6868	0	cz	12	g	Winogradskyella	g__Winogradskyella	0	0	0.0572333	0	0.0381556	0.0381556	0	0.0190778
da	0	0	0.000150002	0	0	0	0	0	0	0	0	0	0	0	0	0	0	0	0	0	0	0	0	0	0	0	0	0	0	0	0	0	0	0	0	0	da	14	g	Trichodesmium	g__Trichodesmium	1.25001e-05	0	0	8.33342e-06	0	0	8.33342e-06	4.16671e-06
dc	0.18948	0.124789	0.680337	0.457345	0.000739993	0.00345003	0.330953	0.13736	0.49655	0.41511	0.05779	0.0215298	0.0742893	0.06185	0.36591	0.138459	0.01532	0.127941	0.00409996	0	0.73558	0.307943	0	0	0	0	0.95209	0.90177	0	0	0	0	0.135189	0	0	0	dc	16	g	Synechococcus	g__Synechococcus	0.242953	0.152616	0.165754	0.238249	0.135967	0.146784	0.227432	0.187108
dd	0	0	0.00110001	0.00158002	0	0	0	0	0	0	0	0	0	0	0	0	0	0	0	0	0	0	0	0	0	0	0	0	0	0	0	0	0	0	0	0	dd	21	g	Candidatus_Micropelagos	g__Candidatus_Micropelagos	0.000223336	0	0	6.11117e-05	8.77787e-05	0	0.00014889	7.44452e-05
de	0.00136	0.000559994	0.000860009	0.00463005	0.00659993	0.00419004	0.00226002	0.00172	0.0002	0	0.01183	0.0146699	0	0	0	0	0.01086	0.00455005	0	0	0	0	0.00645	0.00768	0	0	0	0	0.0412104	0.02999	0	0	0	0	0.03881	0.0777	de	22	g	Pelagibacteraceae_unclassified	g__Pelagibacteraceae_unclassified	0.00407333	0.00246167	0.0156425	0.000386668	0.0143984	0.00896222	0.0058228	0.00739251
df	0	0	0	0	0	0	0	0	0	0	0	0	0	0	0	0	0	0	0.0354996	0.00272	0	0	0	0	0.03428	0	0	0	0	0	0	0	0.223928	0.27782	0	0	df	23	g	Hyphomonas	g__Hyphomonas	0	0.00318497	0.044669	0.0164682	0.0154344	0.0299982	0.00190444	0.0159513
dg	0	0	0	0	0	0	0	0	0	0	0	0	0	0	0	0	0	0	0	0	0	0	0	0	0	0	0	0	0	0	0.05094	0.10674	0	0	0	0	dg	24	g	Lentibacter	g__Lentibacter	0	0	0.01314	0.00876	0	0.00876	0	0.00438
dh	0	0	0	9.00009e-05	0	0	0	0	0	0	0	0	0	0	0	0	0	0	0	0	0	0	0	0	0	0	0	0	0	0	0	0	0	0	0	0	dh	25	g	Marinovum	g__Marinovum	7.50008e-06	0	0	0	5.00005e-06	0	5.00005e-06	2.50003e-06
dk	0.02646	0.0188798	0.00459005	0.00247002	0.0116299	0.00825008	0.0142301	0.03572	0	0	0.03666	0.0619994	0.104819	0.20348	0.00298	0.00384996	0.05883	0.0602806	0.632164	0.73332	0.00299	0.0193002	0.06682	0.08525	0.65635	0.31359	0.00164998	0	0.129811	0.10999	0.17863	0.15654	0.145719	0.05595	0.18264	0.74523	dk	28	g	Rhodobacteraceae_unclassified	g__Rhodobacteraceae_unclassified	0.0184074	0.164507	0.223008	0.179562	0.0910534	0.175176	0.0954395	0.135308
dl	0	0	0.00550006	0	0.00105999	0	0	0	0	0	0.00994	0	0	0	0	0	0	0	0	0	0	0	0	0	0	0	0	0	0	0	0	0	0	0	0	0	dl	30	g	Rhodovulum	g__Rhodovulum	0.001375	0	0	0.000305559	0.000611111	0.000552222	0.000364447	0.000458335
dm	0	0	0	0	0	0	0	0	0	0	0	0	0	0	0	0	0	0	0	0	0	0	0	0	0	0	0	0	0	0	0	0.00404	0	0	0	0	dm	31	g	Thalassobacter	g__Thalassobacter	0	0	0.000336667	0.000224444	0	0.000224444	0	0.000112222
dn	0.00988	0.00757992	0.0184002	0.0197302	0.0788692	0.150852	0.0158902	0.0152	0.0205	0.04686	0.01364	0.0305697	0.0260997	0.02111	0.0179	0.0198898	0.02046	0.0613206	0.0630194	0.01317	0.01008	0.0348103	0.00792	0.01198	0.2046	0	0.00199998	0	0	0	0.03359	0.01024	0.400756	0.5065	0.03171	0.09509	dn	32	g	Geminicoccus	g__Geminicoccus	0.0356642	0.0256467	0.10704	0.0494453	0.062789	0.0756403	0.036594	0.0561171
do	0	0	0	0	0	0	0	0	0	0	0	0	0	0	0	0	0	0	0.0880591	0.09934	0	0	0	0	0	0.15089	0	0	0	0	0.04576	0.2175	0	0	0	0	do	33	g	Altererythrobacter	g__Altererythrobacter	0	0.0156166	0.0345125	0.0334194	0	0.0250366	0.00838278	0.0167097
dp	0	0	0	0.00404004	0	0	0	0	0	0	0	0	0	0	0	0	0	0	0	0	0	0	0	0	0	0	0	0	0	0	0	0	0	0	0	0	dp	34	g	Sphingopyxis	g__Sphingopyxis	0.00033667	0	0	0	0.000224447	0	0.000224447	0.000112223
dt	0.00166	0	0.149641	0.00366004	0.100259	0.0144201	0.285003	0.32	0.19546	0.06654	0.29821	0.0665593	0.0254297	0	0.21492	0.0896991	0.40663	0.0095301	0.0702093	0	0.04979	0.0225802	0.0722	0.00692	0	0	0.0323797	0	0.00305003	0	0	0	0	0	0.0218	0	dt	40	g	Alteromonas	g__Alteromonas	0.125118	0.080659	0.00476914	0.0746941	0.0656699	0.0819595	0.0584044	0.070182
du	0	0	0.00466005	0	0.0677493	0.000700007	0	0	0.00606	0	0.00317	0	0	0	0	0	0.01853	0	0	0	0	0	0	0	0	0	0	0	0	0	0	0	0	0	0	0	du	41	g	Marinobacter	g__Marinobacter	0.00686161	0.00154417	0	0.000595558	0.0050083	0.000512778	0.00509108	0.00280193
dv	0	0	0	0	0	0	0	0	0	0	0.00261	0	0	0	0	0	0	0	0	0	0	0	0.04543	0.0117	0	0	0	0	0	0	0	0	0	0	0	0	dv	43	g	Pseudoalteromonas	g__Pseudoalteromonas	0.0002175	0.00476083	0	0	0.00331889	0.00331889	0	0.00165944
dx	0	0	0	0	0	0	0	0	0	0	0	0	0	0	0	0	0	0	0	0	0	0	0	0	0	0	0	0	0	0	0	0	0	0	0.03824	0.08198	dx	47	g	Porticoccus	g__Porticoccus	0	0	0.0100183	0	0.00667889	0.00667889	0	0.00333944
dy	0	0	0	0.0249502	0	0	0	0	0	0.0075	0	0	0	0	0	0	0	0	0	0	0	0	0	0	0	0	0	0	0	0	0	0	0	0	0	0	dy	48	g	Sinimarinibacterium	g__Sinimarinibacterium	0.00270419	0	0	0	0.00180279	0.000416667	0.00138612	0.000901396
ea	0	0	0	0	0	0	0.00164002	0	0	0	0.01447	0	0	0	0.01999	0	0	0	0	0	0	0	0	0	0	0	0	0	0	0	0	0	0	0	0	0	ea	50	g	Abyssibacter	g__Abyssibacter	0.0013425	0.00166583	0	0.00120167	0.000803889	0.000895001	0.00111056	0.00100278

## Sheet: Sheet1
tax_name	Kingdom	Phylum	Class	Order	Family	Genus	Total average	%
Candidatus_Heimdallarchaeota_unclassified	Archaea	Candidatus Heimdallarchaeota	unclassified	unclassified	unclassified	unclassified	0.423887	0.423887
Synechococcus	Bacteria	Cyanobacteria	unclassified	Synechococcales	Synechococcaceae	Synechococcus	0.187108	0.187108	0.327645
Rhodobacteraceae_unclassified	Bacteria	Proteobacteria	Alphaproteobacteria	Rhodobacterales	Rhodobacteraceae	unclassified	0.135308	0.135308
Alteromonas	Bacteria	Proteobacteria	Gammaproteobacteria	Alteromonadales	Alteromonadaceae	Alteromonas	0.070182	0.070182
Geminicoccus	Bacteria	Proteobacteria	Alphaproteobacteria	Rhodospirillales	Geminicoccaceae	Geminicoccus	0.0561171	0.0561171
Formosa	Bacteria	Bacteroidetes	Flavobacteriia	Flavobacteriales	Flavobacteriaceae	Formosa	0.0374844	0.0374844
Winogradskyella	Bacteria	Bacteroidetes	Flavobacteriia	Flavobacteriales	Flavobacteriaceae	Winogradskyella	0.0190778	0.0190778
Altererythrobacter	Bacteria	Proteobacteria	Alphaproteobacteria	Sphingomonadales	Erythrobacteraceae	Altererythrobacter	0.0167097	0.0167097
Hyphomonas	Bacteria	Proteobacteria	Alphaproteobacteria	Rhodobacterales	Hyphomonadaceae	Hyphomonas	0.0159513	0.0159513
Fluviicola	Bacteria	Bacteroidetes	Flavobacteriia	Flavobacteriales	Crocinitomicaceae	Fluviicola	0.0108897	0.0108897
Pelagibacteraceae_unclassified	Bacteria	Proteobacteria	Alphaproteobacteria	Pelagibactereales	Pelagibacteraceae	unclassified	0.00739251	0.00739251
Euryarchaeota_unclassified	Archaea	Euryarchaeota	unclassified	unclassified	unclassified	unclassified	0.0050447	0.0050447
Lentibacter	Bacteria	Proteobacteria	Alphaproteobacteria	Rhodobacterales	Rhodobacteraceae	Lentibacter	0.00438	0.00438
Porticoccus	Bacteria	Proteobacteria	Gammaproteobacteria	Cellvibrionales	Porticoccaceae	Porticoccus	0.00333944	0.00333944
Marinobacter	Bacteria	Proteobacteria	Gammaproteobacteria	Alteromonadales	Alteromonadaceae	Marinobacter	0.00280193	0.00280193
Pseudoalteromonas	Bacteria	Proteobacteria	Gammaproteobacteria	Alteromonadales	Pseudoalteromonadaceae	Pseudoalteromonas	0.00165944	0.00165944
Abyssibacter	Bacteria	Proteobacteria	Gammaproteobacteria	Salinisphaerales	Salinisphaeraceae	Abyssibacter	0.00100278	0.00100278
Sinimarinibacterium	Bacteria	Proteobacteria	Gammaproteobacteria	Nevskiales	Sinobacteraceae	Sinimarinibacterium	0.000901396	0.000901396
Rhodovulum	Bacteria	Proteobacteria	Alphaproteobacteria	Rhodobacterales	Rhodobacteraceae	Rhodovulum	0.000458335	0.000458335
Sphingopyxis	Bacteria	Proteobacteria	Alphaproteobacteria	Sphingomonadales	Sphingomonadaceae	Sphingopyxis	0.000112223	0.000112223
Thalassobacter	Bacteria	Proteobacteria	Alphaproteobacteria	Rhodobacterales	Rhodobacteraceae	Thalassobacter	0.000112222	0.000112222
Candidatus_Micropelagos	Bacteria	Proteobacteria	Alphaproteobacteria	unclassified	unclassified	Candidatus_Micropelagos	7.44452e-05	7.44452e-05
Trichodesmium	Bacteria	Cyanobacteria	unclassified	Oscillatoriales	Microcoleaceae	Trichodesmium	4.16671e-06	4.16671e-06
Marinovum	Bacteria	Proteobacteria	Alphaproteobacteria	Rhodobacterales	Rhodobacteraceae	Marinovum	2.50003e-06	2.50003e-06
						Sum bacteria	0.571069
Kingdoms				Family rhodobacteraceae
Archaea	0.428931	0.428931		unclassified	0.135308	0.964687
Bacteria	0.571069	0.571069		Lentibacter	0.00438	0.0312276
	1			Rhodovulum	0.000458335	0.00326774
				Thalassobacter	0.000112222	0.000800098
Bacterial phyla				Marinovum	2.50003e-06	1.78241e-05
Proteobacteria	0.316505	0.554233			0.140261
Bacteroidetes	0.0674519	0.118115
Cyanobacteria	0.187112	0.327652
	0.571069
				Phylum	Class	Order	Family	Genus	Total average
Bacterial families				Gammaproteobacteria	Alteromonadales	Alteromonadaceae	Alteromonas	0.070182	0.878516
Synechococcaceae	0.187108	0.327645		Gammaproteobacteria	Alteromonadales	Alteromonadaceae	Marinobacter	0.00280193	0.0350736
Rhodobacteraceae	0.140261	0.245611		Gammaproteobacteria	Cellvibrionales	Porticoccaceae	Porticoccus	0.00333944	0.0418021
Alteromonadaceae	0.0729839	0.127802		Gammaproteobacteria	Alteromonadales	Pseudoalteromonadaceae	Pseudoalteromonas	0.00165944	0.0207724
Geminicoccaceae	0.0561171	0.0982669		Gammaproteobacteria	Salinisphaerales	Salinisphaeraceae	Abyssibacter	0.00100278	0.0125525
Flavobacteriaceae	0.0565622	0.0990463		Gammaproteobacteria	Nevskiales	Sinobacteraceae	Sinimarinibacterium	0.000901396	0.0112834
Erythrobacteraceae	0.0167097	0.0292604						0.079887
Hyphomonadaceae	0.0159513	0.0279324
Crocinitomicaceae	0.0108897	0.019069		Cyanobacteria	unclassified	Synechococcales	Synechococcaceae	Synechococcus	0.187108	0.999978
Pelagibacteraceae	0.00739251	0.012945		Cyanobacteria	unclassified	Oscillatoriales	Microcoleaceae	Trichodesmium	4.16671e-06	2.22686e-05
Porticoccaceae	0.00333944	0.00584771							0.187112
Pseudoalteromonadaceae	0.00165944	0.00290586
Salinisphaeraceae	0.00100278	0.00175597		Bacteroidetes	Flavobacteriia	Flavobacteriales	Flavobacteriaceae	Formosa	0.0374844	0.555721
Sinobacteraceae	0.000901396	0.00157844		Bacteroidetes	Flavobacteriia	Flavobacteriales	Flavobacteriaceae	Winogradskyella	0.0190778	0.282835
Sphingomonadaceae	0.000112223	0.000196515		Bacteroidetes	Flavobacteriia	Flavobacteriales	Crocinitomicaceae	Fluviicola	0.0108897	0.161444
unclassified	7.44452e-05	0.000130361							0.0674519
Microcoleaceae	4.16671e-06	7.29634e-06
	0.571069
Bacterial classes
Alpha	0.236618	0.747596
Gamma	0.079887	0.252404
	0.316505
Bacterial orders (alpha)
Rhodobacterales	0.155754	0.659527
Rhodospirillales	0.0561171	0.237624
Sphingomonadales	0.0168219	0.0712311
Pelagibactereales	0.00739251	0.031303
unclassified	7.44452e-05	0.000315233
	0.23616
Bacterial orders (gamma)
Alteromonadales	0.0746433	0.934362
Cellvibrionales	0.00333944	0.0418021
Salinisphaerales	0.00100278	0.0125525
Nevskiales	0.000901396	0.0112834
	0.079887

## Sheet: Sorted abundance
Taxon ID	Kingdom	Phylum	Class	Order	Family	Genus	Overall avg
Candidatus_Heimdallarchaeota_unclassified	Archaea	Candidatus Heimdallarchaeota	unclassified	unclassified	unclassified	unclassified	0.423887	0.423887
Synechococcus	Bacteria	Cyanobacteria	unclassified	Synechococcales	Synechococcaceae	Synechococcus	0.187108	0.187108
Rhodobacteraceae_unclassified	Bacteria	Proteobacteria	Alphaproteobacteria	Rhodobacterales	Rhodobacteraceae	unclassified	0.135308	0.135308
Alteromonas	Bacteria	Proteobacteria	Gammaproteobacteria	Alteromonadales	Alteromonadaceae	Alteromonas	0.070182	0.070182
Geminicoccus	Bacteria	Proteobacteria	Alphaproteobacteria	Rhodospirillales	Geminicoccaceae	Geminicoccus	0.0561171	0.0561171
Formosa	Bacteria	Bacteroidetes	Flavobacteriia	Flavobacteriales	Flavobacteriaceae	Formosa	0.0374844	0.0374844
Winogradskyella	Bacteria	Bacteroidetes	Flavobacteriia	Flavobacteriales	Flavobacteriaceae	Winogradskyella	0.0190778	0.0190778
Altererythrobacter	Bacteria	Proteobacteria	Alphaproteobacteria	Sphingomonadales	Erythrobacteraceae	Altererythrobacter	0.0167097	0.0167097
Hyphomonas	Bacteria	Proteobacteria	Alphaproteobacteria	Rhodobacterales	Hyphomonadaceae	Hyphomonas	0.0159513	0.0159513
Fluviicola	Bacteria	Bacteroidetes	Flavobacteriia	Flavobacteriales	Crocinitomicaceae	Fluviicola	0.0108897	0.0108897
Pelagibacteraceae_unclassified	Bacteria	Proteobacteria	Alphaproteobacteria	Pelagibactereales	Pelagibacteraceae	unclassified	0.00739251	0.00739251
Euryarchaeota_unclassified	Archaea	Euryarchaeota	unclassified	unclassified	unclassified	unclassified	0.0050447	0.0050447
Lentibacter	Bacteria	Proteobacteria	Alphaproteobacteria	Rhodobacterales	Rhodobacteraceae	Lentibacter	0.00438	0.00438
Porticoccus	Bacteria	Proteobacteria	Gammaproteobacteria	Cellvibrionales	Porticoccaceae	Porticoccus	0.00333944	0.00333944
Marinobacter	Bacteria	Proteobacteria	Gammaproteobacteria	Alteromonadales	Alteromonadaceae	Marinobacter	0.00280193	0.00280193
Pseudoalteromonas	Bacteria	Proteobacteria	Gammaproteobacteria	Alteromonadales	Pseudoalteromonadaceae	Pseudoalteromonas	0.00165944	0.00165944
Abyssibacter	Bacteria	Proteobacteria	Gammaproteobacteria	Salinisphaerales	Salinisphaeraceae	Abyssibacter	0.00100278	0.00100278
Sinimarinibacterium	Bacteria	Proteobacteria	Gammaproteobacteria	Nevskiales	Sinobacteraceae	Sinimarinibacterium	0.000901396	0.000901396
Rhodovulum	Bacteria	Proteobacteria	Alphaproteobacteria	Rhodobacterales	Rhodobacteraceae	Rhodovulum	0.000458335	0.000458335
Sphingopyxis	Bacteria	Proteobacteria	Alphaproteobacteria	Sphingomonadales	Sphingomonadaceae	Sphingopyxis	0.000112223	0.000112223
Thalassobacter	Bacteria	Proteobacteria	Alphaproteobacteria	Rhodobacterales	Rhodobacteraceae	Thalassobacter	0.000112222	0.000112222
Candidatus_Micropelagos	Bacteria	Proteobacteria	Alphaproteobacteria	unclassified	unclassified	Candidatus_Micropelagos	7.44452e-05	7.44452e-05
Trichodesmium	Bacteria	Cyanobacteria	unclassified	Oscillatoriales	Microcoleaceae	Trichodesmium	4.16671e-06	4.16671e-06
Marinovum	Bacteria	Proteobacteria	Alphaproteobacteria	Rhodobacterales	Rhodobacteraceae	Marinovum	2.50003e-06	2.50003e-06
							1
					Families
	Class total	Class % of total	Inter-class %		Family	Count	% count	Abundance	% abundance
Alphaproteobacteria	0.236618	0.236618	0.747596		unclassified	2	0.0909091	0.610994	0.510467
Gammaproteobacteria	0.079887	0.079887	0.252404		Rhodobacteraceae	1	0.0454545	0.135308	0.113045
	0.316505		1		Alteromonadaceae	1	0.0454545	0.070182	0.0586349
					Flavobacteriaceae	2	0.0909091	0.0936016	0.0782013
	Kingdom total	Kingdom % of total			Flavobacteriaceae	1	0.0454545	0.0561171	0.0468842
Archaea	0.428931	0.428931			Erythrobacteraceae	1	0.0454545	0.0159513	0.0133268
Bacteria	0.571069	0.571069			Hyphomonadaceae	1	0.0454545	4.16671e-06	3.48116e-06
	1				Crocinitomicaceae	1	0.0454545	0.00739251	0.00617622
					Pelagibacteraceae	1	0.0454545	0.00333944	0.00279
	Phylum total	Phylum % of total	Inter-phylum %		unclassified	1	0.0454545	0.00165944	0.00138642
Cyanobacteria	0.187112	0.327652	0.327652		Rhodobacteraceae	5	0.227273	0.0131836	0.0110145	x
Bacteroidetes	0.0674519	0.118115	0.118115		Sinobacteraceae	1	0.0454545	0.00100278	0.000837791
Proteobacteria	0.316505	0.554233	0.554233		Rhodobacteraceae	1	0.0454545	0.000901396	0.000753089
	0.571069		1		Sphingomonadaceae	1	0.0454545	0.000112223	9.37592e-05
					Synechococcaceae	1	0.0454545	0.187108	0.156323	x
					unclassified	1	0.0454545	7.44452e-05	6.21967e-05
Candidatus_Heimdallarchaeota_unclassified	0.423887	0.423887	0.988239			22		1.19693
Euryarchaeota_unclassified	0.0050447	0.0050447	0.0117611
	0.428931		1
