# Supplementary material for: Diversity and spatiotemporal variations in bacterial and archaeal communities within Kuwaiti territorial waters of the Northwest Arabian Gulf
Source: PLoS One. 2023 Nov 16;18(11):e0291167. doi: 10.1371/journal.pone.0291167 (PMC10653540; doi:10.1371/journal.pone.0291167)
Supplement: S3 File — (XLSX) [file pone.0291167.s009.xlsx]

## Sheet: relative-abundancy-species
	18B-0919	18B-1019	18B-1119	18B-1219	18B-0120	18B-0220	18S-0919	18S-1019	18S-1119	18S-1219	18S-0120	18S-0220	AB-0919	AB-1019	AB-1119	AB-1219	AB-0120	AB-0220	AS-0919	AS-1019	AS-1119	AS-1219	AS-0120	AS-0220	K6B-0919	K6B-1019	K6B-1119	K6B-1219	K6B-0120	K6B-0220	K6S-0919	K6S-1019	K6S-1119	K6S-1219	K6S-0120	K6S-0220
taxon_id	X19181D.01.01	X19181D.01.02	X19181D.01.03	X19181D.01.04	X19181D.01.05	X19181D.01.06	X19181D.02.01	X19181D.02.02	X19181D.02.03	X19181D.02.04	X19181D.02.05	X19181D.02.06	X19181D.02.07	X19181D.02.08	X19181D.02.09	X19181D.02.10	X19181D.02.11	X19181D.02.12	X19181D.02.13	X19181D.02.14	X19181D.02.15	X19181D.02.16	X19181D.02.17	X19181D.02.18	X19181D.03.01	X19181D.03.02	X19181D.03.03	X19181D.03.04	X19181D.03.05	X19181D.03.06	X19181D.03.07	X19181D.03.08	X19181D.03.09	X19181D.03.10	X19181D.03.11	X19181D.03.12	taxon_id	input_index	tax_rank	tax_name	regex_match	Avg 18	Avg A	Avg K6	Avg autumn	Avg winter	Avg surface	Avg Bottom	Total average
eb	0.76871	0.846492	0.134761	0.481505	0.733093	0.818138	0.350024	0.49	0.28123	0.46399	0.55077	0.796602	0.769362	0.71356	0.3783	0.748103	0.46937	0.736377	0.103029	0.14544	0.17439	0.599416	0.80118	0.87538	0.10477	0	0.0118799	0.09823	0.820488	0.86002	0	0	0	0.13531	0	0	eb	1	s	Candidatus_Heimdallarchaeota_archaeon	s__Candidatus_Heimdallarchaeota_archaeon	0.55961	0.542826	0.169225	0.292886	0.554887	0.320376	0.527398	0.423887
ec	0.00245	0.00169998	0	0	0	0	0	0	0	0	0.00091	0.00806992	0	0	0	0	0	0	0	0	0.02717	0.0159502	0	0.00109	0	0	0	0	0.00544005	0	0	0	0.0944091	0.02442	0	0	ec	2	s	candidate_division_MSBL1_archaeon_SCGC_AAA385M02	s__candidate_division_MSBL1_archaeon_SCGC_AAA385M02	0.00109416	0.00368418	0.0103558	0.00698495	0.00310445	0.00955662	0.00053278	0.0050447
eg	0	0	0	0	0	0	0	0	0	0	0	0	0	0	0	0	0	0	0.00391996	0.00601	0	0	0	0	0	0.3821	0	0	0	0	0	0	0	0	0	0	eg	6	s	Fluviicola_sp_XM_24bin1	s__Fluviicola_sp_XM_24bin1	0	0.000827497	0.0318417	0.0217794	0	0.000551664	0.0212278	0.0108897
ej	0	0	0	0	0	0	0	0	0	0	0	0	0	0	0	0	0	0	0	0	0	0	0	0	0	0.15342	0	0	0	0	0.69108	0.50494	0	0	0	0	ej	9	s	Formosa_sp_Hel3_A1_48	s__Formosa_sp_Hel3_A1_48	0	0	0.112453	0.0749689	0	0.0664456	0.00852333	0.0374844
em	0	0	0	0	0	0	0	0	0	0	0	0	0	0	0	0	0	0	0	0	0	0	0	0	0	0	0	0	0	0	0	0	0	0	0.6868	0	em	12	s	Winogradskyella_sp	s__Winogradskyella_sp	0	0	0.0572333	0	0.0381556	0.0381556	0	0.0190778
eo	0	0	0.000150002	0	0	0	0	0	0	0	0	0	0	0	0	0	0	0	0	0	0	0	0	0	0	0	0	0	0	0	0	0	0	0	0	0	eo	14	s	Trichodesmium_erythraeum	s__Trichodesmium_erythraeum	1.25001e-05	0	0	8.33342e-06	0	0	8.33342e-06	4.16671e-06
eq	0	0	0.000590006	0	0	0	0	0	0	0	0	0	0	0	0	0	0	0	0	0	0	0	0	0	0	0	0	0	0	0	0	0	0	0	0	0	eq	16	s	Synechococcus_sp_CC9605	s__Synechococcus_sp_CC9605	4.91672e-05	0	0	3.27781e-05	0	0	3.27781e-05	1.63891e-05
er	0	0	0	0	0	0	0	0	0	0	0	0	0	0	0	0	0	0	0	0	0.0018	0	0	0	0	0	0	0	0	0	0	0	0	0	0	0	er	17	s	Synechococcus_sp_KORDI_52	s__Synechococcus_sp_KORDI_52	0	0.00015	0	0.0001	0	0.0001	0	5e-05
es	0	0	0.000430004	0	0	0	0	0	0	0	0	0	0	0	0	0	0	0	0	0	0.00289	0	0	0	0	0	0	0	0	0	0	0	0	0	0	0	es	18	s	Synechococcus_sp_RCC307	s__Synechococcus_sp_RCC307	3.58337e-05	0.000240833	0	0.000184445	0	0.000160556	2.38891e-05	9.22223e-05
et	0.00362	0.000199998	0.00114001	0	0	0	0.00140001	0	0	0	0	0	0	0	0.00682	0	0	0	0	0	0.00934	0	0	0	0	0	0	0	0	0	0	0	0	0	0	0	et	19	s	Synechococcus_sp_RS9916	s__Synechococcus_sp_RS9916	0.000530002	0.00134667	0	0.00125111	0	0.000596667	0.000654445	0.000625556
eu	0.18586	0.124589	0.678177	0.457345	0.000739993	0.00345003	0.329553	0.13736	0.49655	0.41511	0.05779	0.0215298	0.0742893	0.06185	0.35909	0.138459	0.01532	0.127941	0.00409996	0	0.72155	0.307943	0	0	0	0	0.95209	0.90177	0	0	0	0	0.135189	0	0	0	eu	20	s	Synechococcus_sp_WH_8109	s__Synechococcus_sp_WH_8109	0.242338	0.150879	0.165754	0.23668	0.135967	0.145926	0.226721	0.186323
ev	0	0	0.00110001	0.00158002	0	0	0	0	0	0	0	0	0	0	0	0	0	0	0	0	0	0	0	0	0	0	0	0	0	0	0	0	0	0	0	0	ev	21	s	Candidatus_Micropelagos_thuwalensis	s__Candidatus_Micropelagos_thuwalensis	0.000223336	0	0	6.11117e-05	8.77787e-05	0	0.00014889	7.44452e-05
ew	0.00136	0.000559994	0.000860009	0.00463005	0.00659993	0.00419004	0.00226002	0.00172	0.0002	0	0.01183	0.0146699	0	0	0	0	0.01086	0.00455005	0	0	0	0	0.00645	0.00768	0	0	0	0	0.0412104	0.02999	0	0	0	0	0.03881	0.0777	ew	22	s	alpha_proteobacterium_HIMB114	s__alpha_proteobacterium_HIMB114	0.00407333	0.00246167	0.0156425	0.000386668	0.0143984	0.00896222	0.0058228	0.00739251
ex	0	0	0	0	0	0	0	0	0	0	0	0	0	0	0	0	0	0	0.0354996	0.00272	0	0	0	0	0.03428	0	0	0	0	0	0	0	0.223928	0.27782	0	0	ex	23	s	Hyphomonas_sp_TMED17	s__Hyphomonas_sp_TMED17	0	0.00318497	0.044669	0.0164682	0.0154344	0.0299982	0.00190444	0.0159513
ey	0	0	0	0	0	0	0	0	0	0	0	0	0	0	0	0	0	0	0	0	0	0	0	0	0	0	0	0	0	0	0.05094	0.10674	0	0	0	0	ey	24	s	Lentibacter_algarum	s__Lentibacter_algarum	0	0	0.01314	0.00876	0	0.00876	0	0.00438
ez	0	0	0	9.00009e-05	0	0	0	0	0	0	0	0	0	0	0	0	0	0	0	0	0	0	0	0	0	0	0	0	0	0	0	0	0	0	0	0	ez	25	s	Marinovum_sp	s__Marinovum_sp	7.50008e-06	0	0	0	5.00005e-06	0	5.00005e-06	2.50003e-06
fc	0.02646	0.0188798	0.00459005	0.00247002	0.0116299	0.00825008	0.0142301	0.03572	0	0	0.03666	0.0619994	0.104819	0.20348	0.00298	0.00384996	0.05883	0.0602806	0.632164	0.73332	0.00299	0.0193002	0.06682	0.08525	0.65635	0.31359	0.00164998	0	0.129811	0.10999	0.07481	0.08294	0.145719	0.05595	0.18264	0.74523	fc	28	s	Rhodobacteraceae_bacterium_HIMB11	s__Rhodobacteraceae_bacterium_HIMB11	0.0184074	0.164507	0.208223	0.169705	0.0910534	0.165319	0.0954395	0.130379
fd	0	0	0	0	0	0	0	0	0	0	0	0	0	0	0	0	0	0	0	0	0	0	0	0	0	0	0	0	0	0	0.10382	0.0736	0	0	0	0	fd	29	s	Rhodobacteraceae_bacterium_SB2	s__Rhodobacteraceae_bacterium_SB2	0	0	0.014785	0.00985667	0	0.00985667	0	0.00492833
fe	0	0	0.00550006	0	0.00105999	0	0	0	0	0	0.00994	0	0	0	0	0	0	0	0	0	0	0	0	0	0	0	0	0	0	0	0	0	0	0	0	0	fe	30	s	Rhodovulum_sp	s__Rhodovulum_sp	0.001375	0	0	0.000305559	0.000611111	0.000552222	0.000364447	0.000458335
ff	0	0	0	0	0	0	0	0	0	0	0	0	0	0	0	0	0	0	0	0	0	0	0	0	0	0	0	0	0	0	0	0.00404	0	0	0	0	ff	31	s	Thalassobacter_stenotrophicus	s__Thalassobacter_stenotrophicus	0	0	0.000336667	0.000224444	0	0.000224444	0	0.000112222
fg	0.00988	0.00757992	0.0184002	0.0197302	0.0788692	0.150852	0.0158902	0.0152	0.0205	0.04686	0.01364	0.0305697	0.0260997	0.02111	0.0179	0.0198898	0.02046	0.0613206	0.0630194	0.01317	0.01008	0.0348103	0.00792	0.01198	0.2046	0	0.00199998	0	0	0	0.03359	0.01024	0.400756	0.5065	0.03171	0.09509	fg	32	s	Geminicoccus_sp	s__Geminicoccus_sp	0.0356642	0.0256467	0.10704	0.0494453	0.062789	0.0756403	0.036594	0.0561171
fh	0	0	0	0	0	0	0	0	0	0	0	0	0	0	0	0	0	0	0.0880591	0.09934	0	0	0	0	0	0.15089	0	0	0	0	0.04576	0.2175	0	0	0	0	fh	33	s	Altererythrobacter_sp_XM_24bin4	s__Altererythrobacter_sp_XM_24bin4	0	0.0156166	0.0345125	0.0334194	0	0.0250366	0.00838278	0.0167097
fi	0	0	0	0.00404004	0	0	0	0	0	0	0	0	0	0	0	0	0	0	0	0	0	0	0	0	0	0	0	0	0	0	0	0	0	0	0	0	fi	34	s	Sphingopyxis_sp_LC363	s__Sphingopyxis_sp_LC363	0.00033667	0	0	0	0.000224447	0	0.000224447	0.000112223
fo	0.00166	0	0.149641	0.00366004	0.100259	0.0144201	0.285003	0.32	0.19546	0.06654	0.29821	0.0665593	0.0254297	0	0.21492	0.0896991	0.40663	0.0095301	0.0702093	0	0.04979	0.0225802	0.0722	0.00692	0	0	0.0323797	0	0.00305003	0	0	0	0	0	0.0218	0	fo	40	s	Alteromonas_macleodii	s__Alteromonas_macleodii	0.125118	0.080659	0.00476914	0.0746941	0.0656699	0.0819595	0.0584044	0.070182
fp	0	0	0	0	0	0	0	0	0	0	0	0	0	0	0	0	0.00286	0	0	0	0	0	0	0	0	0	0	0	0	0	0	0	0	0	0	0	fp	41	s	Marinobacter_adhaerens	s__Marinobacter_adhaerens	0	0.000238333	0	0	0.000158889	0	0.000158889	7.94444e-05
fq	0	0	0.00466005	0	0.0677493	0.000700007	0	0	0.00606	0	0.00317	0	0	0	0	0	0.01567	0	0	0	0	0	0	0	0	0	0	0	0	0	0	0	0	0	0	0	fq	42	s	Marinobacter_hydrocarbonoclasticus	s__Marinobacter_hydrocarbonoclasticus	0.00686161	0.00130583	0	0.000595558	0.00484941	0.000512778	0.00493219	0.00272248
fs	0	0	0	0	0	0	0	0	0	0	0.00261	0	0	0	0	0	0	0	0	0	0	0	0.04543	0.0117	0	0	0	0	0	0	0	0	0	0	0	0	fs	44	s	Pseudoalteromonas_ruthenica	s__Pseudoalteromonas_ruthenica	0.0002175	0.00476083	0	0	0.00331889	0.00331889	0	0.00165944
fv	0	0	0	0	0	0	0	0	0	0	0	0	0	0	0	0	0	0	0	0	0	0	0	0	0	0	0	0	0	0	0	0	0	0	0.03824	0.08198	fv	47	s	Porticoccus_sp	s__Porticoccus_sp	0	0	0.0100183	0	0.00667889	0.00667889	0	0.00333944
fw	0	0	0	0.0249502	0	0	0	0	0	0.0075	0	0	0	0	0	0	0	0	0	0	0	0	0	0	0	0	0	0	0	0	0	0	0	0	0	0	fw	48	s	Sinimarinibacterium_flocculans	s__Sinimarinibacterium_flocculans	0.00270419	0	0	0	0.00180279	0.000416667	0.00138612	0.000901396
fy	0	0	0	0	0	0	0.00164002	0	0	0	0.01447	0	0	0	0.01999	0	0	0	0	0	0	0	0	0	0	0	0	0	0	0	0	0	0	0	0	0	fy	50	s	Abyssibacter_profundi	s__Abyssibacter_profundi	0.0013425	0.00166583	0	0.00120167	0.000803889	0.000895001	0.00111056	0.00100278

## Sheet: Sorted abundance
Taxon ID	Kingdom	Phylum	Class	Order	Family	Genus	Species	Overall avg
Candidatus_Heimdallarchaeota_archaeon	Archaea	Candidatus Heimdallarchaeota	unclassified	unclassified	unclassified	unclassified	Candidatus_Heimdallarchaeota_archaeon	0.423887	0.423887
Synechococcus_sp_WH_8109	Bacteria	Cyanobacteria	unclassified	Synechococcales	Synechococcaceae	Synechococcus	Synechococcus_sp_WH_8109	0.186323	0.186323
Rhodobacteraceae_bacterium_HIMB11	Bacteria	Proteobacteria	Alphaproteobacteria	Rhodobacterales	Rhodobacteraceae	unclassified	Rhodobacteraceae_bacterium_HIMB11	0.130379	0.130379		Counts:
Alteromonas_macleodii	Bacteria	Proteobacteria	Gammaproteobacteria	Alteromonadales	Alteromonadaceae	Alteromonas	Alteromonas_macleodii	0.070182	0.070182
Geminicoccus_sp	Bacteria	Proteobacteria	Alphaproteobacteria	Rhodospirillales	Geminicoccaceae	Geminicoccus	Geminicoccus_sp	0.0561171	0.0561171		Alphaproteobacteria	12	0.4
Formosa_sp_Hel3_A1_48	Bacteria	Bacteroidetes	Flavobacteriia	Flavobacteriales	Flavobacteriaceae	Formosa	Formosa_sp_Hel3_A1_48	0.0374844	0.0374844		Gammaproteobacteria	7	0.233333
Winogradskyella_sp	Bacteria	Bacteroidetes	Flavobacteriia	Flavobacteriales	Flavobacteriaceae	Winogradskyella	Winogradskyella_sp	0.0190778	0.0190778		Cyanobacteria	6	0.2
Altererythrobacter_sp_XM_24bin4	Bacteria	Proteobacteria	Alphaproteobacteria	Sphingomonadales	Erythrobacteraceae	Altererythrobacter	Altererythrobacter_sp_XM_24bin4	0.0167097	0.0167097		Bacteroidetes	3	0.1
Hyphomonas_sp_TMED17	Bacteria	Proteobacteria	Alphaproteobacteria	Rhodobacterales	Hyphomonadaceae	Hyphomonas	Hyphomonas_sp_TMED17	0.0159513	0.0159513		Archaea	2	0.0666667
Fluviicola_sp_XM_24bin1	Bacteria	Bacteroidetes	Flavobacteriia	Flavobacteriales	Crocinitomicaceae	Fluviicola	Fluviicola_sp_XM_24bin1	0.0108897	0.0108897			30
alpha_proteobacterium_HIMB114	Bacteria	Proteobacteria	Alphaproteobacteria	Pelagibactereales	Pelagibacteraceae	unclassified	alpha_proteobacterium_HIMB114	0.00739251	0.00739251
candidate_division_MSBL1_archaeon_SCGC_AAA385M02	Archaea	Euryarchaeota	unclassified	unclassified	unclassified	unclassified	candidate_division_MSBL1_archaeon_SCGC_AAA385M02	0.0050447	0.0050447
Rhodobacteraceae_bacterium_SB2	Bacteria	Proteobacteria	Alphaproteobacteria	Rhodobacterales	Rhodobacteraceae	unclassified	Rhodobacteraceae_bacterium_SB2	0.00492833	0.00492833
Lentibacter_algarum	Bacteria	Proteobacteria	Alphaproteobacteria	Rhodobacterales	Rhodobacteraceae	Lentibacter	Lentibacter_algarum	0.00438	0.00438
Porticoccus_sp	Bacteria	Proteobacteria	Gammaproteobacteria	Cellvibrionales	Porticoccaceae	Porticoccus	Porticoccus_sp	0.00333944	0.00333944
Marinobacter_hydrocarbonoclasticus	Bacteria	Proteobacteria	Gammaproteobacteria	Alteromonadales	Alteromonadaceae	Marinobacter	Marinobacter_hydrocarbonoclasticus	0.00272248	0.00272248
Pseudoalteromonas_ruthenica	Bacteria	Proteobacteria	Gammaproteobacteria	Alteromonadales	Pseudoalteromonadaceae	Pseudoalteromonas	Pseudoalteromonas_ruthenica	0.00165944	0.00165944
Abyssibacter_profundi	Bacteria	Proteobacteria	Gammaproteobacteria	Salinisphaerales	Salinisphaeraceae	Abyssibacter	Abyssibacter_profundi	0.00100278	0.00100278
Sinimarinibacterium_flocculans	Bacteria	Proteobacteria	Gammaproteobacteria	Nevskiales	Sinobacteraceae	Sinimarinibacterium	Sinimarinibacterium_flocculans	0.000901396	0.000901396
Synechococcus_sp_RS9916	Bacteria	Cyanobacteria	unclassified	Synechococcales	Synechococcaceae	Synechococcus	Synechococcus_sp_RS9916	0.000625556	0.000625556
Rhodovulum_sp	Bacteria	Proteobacteria	Alphaproteobacteria	Rhodobacterales	Rhodobacteraceae	Rhodovulum	Rhodovulum_sp	0.000458335	0.000458335
Sphingopyxis_sp_LC363	Bacteria	Proteobacteria	Alphaproteobacteria	Sphingomonadales	Sphingomonadaceae	Sphingopyxis	Sphingopyxis_sp_LC363	0.000112223	0.000112223
Thalassobacter_stenotrophicus	Bacteria	Proteobacteria	Alphaproteobacteria	Rhodobacterales	Rhodobacteraceae	Thalassobacter	Thalassobacter_stenotrophicus	0.000112222	0.000112222
Synechococcus_sp_RCC307	Bacteria	Cyanobacteria	unclassified	Synechococcales	Synechococcaceae	Synechococcus	Synechococcus_sp_RCC307	9.22223e-05	9.22223e-05
Marinobacter_adhaerens	Bacteria	Proteobacteria	Gammaproteobacteria	Alteromonadales	Alteromonadaceae	Marinobacter	Marinobacter_adhaerens	7.94444e-05	7.94444e-05
Candidatus_Micropelagos_thuwalensis	Bacteria	Proteobacteria	Alphaproteobacteria	unclassified	unclassified	Candidatus_Micropelagos	Candidatus_Micropelagos_thuwalensis	7.44452e-05	7.44452e-05
Synechococcus_sp_KORDI_52	Bacteria	Cyanobacteria	unclassified	Synechococcales	Synechococcaceae	Synechococcus	Synechococcus_sp_KORDI_52	5e-05	5e-05
Synechococcus_sp_CC9605	Bacteria	Cyanobacteria	unclassified	Synechococcales	Synechococcaceae	Synechococcus	Synechococcus_sp_CC9605	1.63891e-05	1.63891e-05
Trichodesmium_erythraeum	Bacteria	Cyanobacteria	unclassified	Oscillatoriales	Microcoleaceae	Trichodesmium	Trichodesmium_erythraeum	4.16671e-06	4.16671e-06
Marinovum_sp	Bacteria	Proteobacteria	Alphaproteobacteria	Rhodobacterales	Rhodobacteraceae	Marinovum	Marinovum_sp	2.50003e-06	2.50003e-06
								1
						Family	Genus	Species
	Class total	Class % of total	Inter-class %			Rhodobacteraceae	unclassified	Rhodobacteraceae_bacterium_HIMB11	0.130379	0.92955
Alphaproteobacteria	0.236618	0.236618	0.747596			Rhodobacteraceae	unclassified	Rhodobacteraceae_bacterium_SB2	0.00492833	0.035137
Gammaproteobacteria	0.079887	0.079887	0.252404			Rhodobacteraceae	Lentibacter	Lentibacter_algarum	0.00438	0.0312276
	0.316505		1			Rhodobacteraceae	Rhodovulum	Rhodovulum_sp	0.000458335	0.00326774
						Rhodobacteraceae	Thalassobacter	Thalassobacter_stenotrophicus	0.000112222	0.000800098
	Kingdom total	Kingdom % of total				Rhodobacteraceae	Marinovum	Marinovum_sp	2.50003e-06	1.78241e-05
Archaea	0.428931	0.428931							0.140261
Bacteria	0.571069	0.571069
	1
						Class	Order	Family	Genus	Species	Overall avg
	Phylum total	Phylum % of total	Inter-phylum %			Gammaproteobacteria	Alteromonadales	Alteromonadaceae	Alteromonas	Alteromonas_macleodii	0.070182	0.878516
Cyanobacteria	0.187112	0.187112	0.327652			Gammaproteobacteria	Cellvibrionales	Porticoccaceae	Porticoccus	Porticoccus_sp	0.00333944	0.0418021
Bacteroidetes	0.0674519	0.0674519	0.118115			Gammaproteobacteria	Alteromonadales	Alteromonadaceae	Marinobacter	Marinobacter_hydrocarbonoclasticus	0.00272248	0.0340792
Proteobacteria	0.316505	0.316505	0.554233			Gammaproteobacteria	Alteromonadales	Pseudoalteromonadaceae	Pseudoalteromonas	Pseudoalteromonas_ruthenica	0.00165944	0.0207724
	0.571069		1			Gammaproteobacteria	Salinisphaerales	Salinisphaeraceae	Abyssibacter	Abyssibacter_profundi	0.00100278	0.0125525
						Gammaproteobacteria	Nevskiales	Sinobacteraceae	Sinimarinibacterium	Sinimarinibacterium_flocculans	0.000901396	0.0112834
	Archaea total	Archaea % of total	Inter-archaea %			Gammaproteobacteria	Alteromonadales	Alteromonadaceae	Marinobacter	Marinobacter_adhaerens	7.94444e-05	0.000994461
Candidatus_Heimdallarchaeota_archaeon	0.423887	0.423887	0.988239								0.079887
candidate_division_MSBL1_archaeon_SCGC_AAA385M02	0.0050447	0.0050447	0.0117611
	0.428931		1			Phylum	Class	Order	Family	Genus	Species	Overall avg
						Cyanobacteria	unclassified	Synechococcales	Synechococcaceae	Synechococcus	Synechococcus_sp_WH_8109	0.186323	0.187108	0.999978
						Cyanobacteria	unclassified	Synechococcales	Synechococcaceae	Synechococcus	Synechococcus_sp_RS9916	0.000625556
						Cyanobacteria	unclassified	Synechococcales	Synechococcaceae	Synechococcus	Synechococcus_sp_RCC307	9.22223e-05
						Cyanobacteria	unclassified	Synechococcales	Synechococcaceae	Synechococcus	Synechococcus_sp_KORDI_52	5e-05
						Cyanobacteria	unclassified	Synechococcales	Synechococcaceae	Synechococcus	Synechococcus_sp_CC9605	1.63891e-05
						Cyanobacteria	unclassified	Oscillatoriales	Microcoleaceae	Trichodesmium	Trichodesmium_erythraeum	4.16671e-06	4.16671e-06	2.22686e-05
												0.187112
						Phylum	Class	Order	Family	Genus	Species	Overall avg
						Bacteroidetes	Flavobacteriia	Flavobacteriales	Flavobacteriaceae	Formosa	Formosa_sp_Hel3_A1_48	0.0374844	0.555721
						Bacteroidetes	Flavobacteriia	Flavobacteriales	Flavobacteriaceae	Winogradskyella	Winogradskyella_sp	0.0190778	0.282835
						Bacteroidetes	Flavobacteriia	Flavobacteriales	Crocinitomicaceae	Fluviicola	Fluviicola_sp_XM_24bin1	0.0108897	0.161444
												0.0674519
