# Supplementary material for: Diversity and spatiotemporal variations in bacterial and archaeal communities within Kuwaiti territorial waters of the Northwest Arabian Gulf
Source: PLoS One. 2023 Nov 16;18(11):e0291167. doi: 10.1371/journal.pone.0291167 (PMC10653540; doi:10.1371/journal.pone.0291167)
Supplement: S4 File — (XLSX) [file pone.0291167.s010.xlsx]

## Sheet: prevalences-36samples-family
OTU.ID	Family	Prevalence	% Prevalence
OTU1	f__Candidatus_Heimdallarchaeota_unclassified	0.833333	0.131004
OTU2	f__Euryarchaeota_unclassified	0.277778	0.0436681
OTU3	f__Microbacteriaceae	0	0
OTU4	f__Bacteroidaceae	0	0
OTU5	f__Prevotellaceae	0	0
OTU6	f__Crocinitomicaceae	0.0833333	0.0131004
OTU7	f__Flavobacteriaceae	0	0
OTU8	f__Flavobacteriaceae	0	0
OTU9	f__Flavobacteriaceae	0.0833333	0.0131004
OTU10	f__Flavobacteriaceae	0	0
OTU11	f__Flavobacteriaceae	0	0
OTU12	f__Flavobacteriaceae	0.0277778	0.00436681
OTU13	f__Flavobacteriaceae	0	0
OTU14	f__Microcoleaceae	0.0277778	0.00436681
OTU15	f__Merismopediaceae	0	0
OTU16	f__Synechococcaceae	0.0277778	0.00436681
OTU17	f__Synechococcaceae	0.0277778	0.00436681
OTU18	f__Synechococcaceae	0.0555556	0.00873362
OTU19	f__Synechococcaceae	0.166667	0.0262009
OTU20	f__Synechococcaceae	0.666667	0.104803
OTU21	f__Alphaproteobacteria_unclassified	0.0555556	0.00873362
OTU22	f__Pelagibacteraceae	0.527778	0.0829694
OTU23	f__Hyphomonadaceae	0.138889	0.0218341
OTU24	f__Rhodobacteraceae	0.0555556	0.00873362
OTU25	f__Rhodobacteraceae	0.0277778	0.00436681
OTU26	f__Rhodobacteraceae	0	0
OTU27	f__Rhodobacteraceae	0	0
OTU28	f__Rhodobacteraceae	0.916667	0.144105
OTU29	f__Rhodobacteraceae	0.0555556	0.00873362
OTU30	f__Rhodobacteraceae	0.0833333	0.0131004
OTU31	f__Rhodobacteraceae	0.0277778	0.00436681
OTU32	f__Geminicoccaceae	0.888889	0.139738
OTU33	f__Erythrobacteraceae	0.138889	0.0218341
OTU34	f__Sphingomonadaceae	0.0277778	0.00436681
OTU35	f__Neisseriaceae	0	0
OTU36	f__Campylobacteraceae	0	0
OTU37	f__Aeromonadaceae	0	0
OTU38	f__Aeromonadaceae	0	0
OTU39	f__Aeromonadaceae	0	0
OTU40	f__Alteromonadaceae	0.666667	0.104803
OTU41	f__Alteromonadaceae	0.0277778	0.00436681
OTU42	f__Alteromonadaceae	0.166667	0.0262009
OTU43	f__Pseudoalteromonadaceae	0	0
OTU44	f__Pseudoalteromonadaceae	0.0833333	0.0131004
OTU45	f__Pseudoalteromonadaceae	0	0
OTU46	f__Halieaceae	0	0
OTU47	f__Porticoccaceae	0.0555556	0.00873362
OTU48	f__Sinobacteraceae	0.0555556	0.00873362
OTU49	f__Oceanospirillaceae	0	0
OTU50	f__Salinisphaeraceae	0.0833333	0.0131004
		6.36111	1

## Sheet: sorted
OTU.ID	Family	Prevalence	% Prevalence
OTU28	f__Rhodobacteraceae	0.916667	0.144105
OTU32	f__Geminicoccaceae	0.888889	0.139738
OTU1	f__Candidatus_Heimdallarchaeota_unclassified	0.833333	0.131004
OTU20	f__Synechococcaceae	0.666667	0.104803
OTU40	f__Alteromonadaceae	0.666667	0.104803
OTU22	f__Pelagibacteraceae	0.527778	0.0829694
OTU2	f__Euryarchaeota_unclassified	0.277778	0.0436681
OTU19	f__Synechococcaceae	0.166667	0.0262009
OTU42	f__Alteromonadaceae	0.166667	0.0262009
OTU23	f__Hyphomonadaceae	0.138889	0.0218341
OTU33	f__Erythrobacteraceae	0.138889	0.0218341
OTU6	f__Crocinitomicaceae	0.0833333	0.0131004
OTU9	f__Flavobacteriaceae	0.0833333	0.0131004
OTU30	f__Rhodobacteraceae	0.0833333	0.0131004
OTU44	f__Pseudoalteromonadaceae	0.0833333	0.0131004
OTU50	f__Salinisphaeraceae	0.0833333	0.0131004
OTU18	f__Synechococcaceae	0.0555556	0.00873362
OTU21	f__Alphaproteobacteria_unclassified	0.0555556	0.00873362
OTU24	f__Rhodobacteraceae	0.0555556	0.00873362
OTU29	f__Rhodobacteraceae	0.0555556	0.00873362
OTU47	f__Porticoccaceae	0.0555556	0.00873362
OTU48	f__Sinobacteraceae	0.0555556	0.00873362
OTU12	f__Flavobacteriaceae	0.0277778	0.00436681
OTU14	f__Microcoleaceae	0.0277778	0.00436681
OTU16	f__Synechococcaceae	0.0277778	0.00436681
OTU17	f__Synechococcaceae	0.0277778	0.00436681
OTU25	f__Rhodobacteraceae	0.0277778	0.00436681
OTU31	f__Rhodobacteraceae	0.0277778	0.00436681
OTU34	f__Sphingomonadaceae	0.0277778	0.00436681
OTU41	f__Alteromonadaceae	0.0277778	0.00436681
OTU3	f__Microbacteriaceae	0	0
OTU4	f__Bacteroidaceae	0	0
OTU5	f__Prevotellaceae	0	0
OTU7	f__Flavobacteriaceae	0	0
OTU8	f__Flavobacteriaceae	0	0
OTU10	f__Flavobacteriaceae	0	0
OTU11	f__Flavobacteriaceae	0	0
OTU13	f__Flavobacteriaceae	0	0
OTU15	f__Merismopediaceae	0	0
OTU26	f__Rhodobacteraceae	0	0
OTU27	f__Rhodobacteraceae	0	0
OTU35	f__Neisseriaceae	0	0
OTU36	f__Campylobacteraceae	0	0
OTU37	f__Aeromonadaceae	0	0
OTU38	f__Aeromonadaceae	0	0
OTU39	f__Aeromonadaceae	0	0
OTU43	f__Pseudoalteromonadaceae	0	0
OTU45	f__Pseudoalteromonadaceae	0	0
OTU46	f__Halieaceae	0	0
OTU49	f__Oceanospirillaceae	0	0
		6.36111	1
