# Supplementary material for: Diversity and spatiotemporal variations in bacterial and archaeal communities within Kuwaiti territorial waters of the Northwest Arabian Gulf
Source: PLoS One. 2023 Nov 16;18(11):e0291167. doi: 10.1371/journal.pone.0291167 (PMC10653540; doi:10.1371/journal.pone.0291167)
Supplement: S6 File — (XLSX) [file pone.0291167.s012.xlsx]

## Sheet: prevalences-36samples-species
OTU.ID	Family	Genus	Species	Prevalence	% Prevalence
OTU1	f__Candidatus_Heimdallarchaeota_unclassified	g__Candidatus_Heimdallarchaeota_unclassified	s__Candidatus_Heimdallarchaeota_archaeon	0.833333	0.131004
OTU2	f__Euryarchaeota_unclassified	g__Euryarchaeota_unclassified	s__candidate_division_MSBL1_archaeon_SCGC_AAA385M02	0.277778	0.0436681
OTU3	f__Microbacteriaceae	g__Candidatus_Aquiluna	s__Candidatus_Aquiluna_sp_XM_24bin5	0	0
OTU4	f__Bacteroidaceae	g__Bacteroides	s__Bacteroides_graminisolvens	0	0
OTU5	f__Prevotellaceae	g__Prevotella	s__Prevotella_copri	0	0
OTU6	f__Crocinitomicaceae	g__Fluviicola	s__Fluviicola_sp_XM_24bin1	0.0833333	0.0131004
OTU7	f__Flavobacteriaceae	g__Cloacibacterium	s__Cloacibacterium_normanense	0	0
OTU8	f__Flavobacteriaceae	g__Dokdonia	s__Dokdonia_donghaensis	0	0
OTU9	f__Flavobacteriaceae	g__Formosa	s__Formosa_sp_Hel3_A1_48	0.0833333	0.0131004
OTU10	f__Flavobacteriaceae	g__Gilvibacter	s__Gilvibacter_sp_SZ_19	0	0
OTU11	f__Flavobacteriaceae	g__Polaribacter	s__Polaribacter_sp_MED152	0	0
OTU12	f__Flavobacteriaceae	g__Winogradskyella	s__Winogradskyella_sp	0.0277778	0.00436681
OTU13	f__Flavobacteriaceae	g__Winogradskyella	s__Winogradskyella_sp_KYW1333	0	0
OTU14	f__Microcoleaceae	g__Trichodesmium	s__Trichodesmium_erythraeum	0.0277778	0.00436681
OTU15	f__Merismopediaceae	g__Aphanocapsa	s__Aphanocapsa_montana	0	0
OTU16	f__Synechococcaceae	g__Synechococcus	s__Synechococcus_sp_CC9605	0.0277778	0.00436681
OTU17	f__Synechococcaceae	g__Synechococcus	s__Synechococcus_sp_KORDI_52	0.0277778	0.00436681
OTU18	f__Synechococcaceae	g__Synechococcus	s__Synechococcus_sp_RCC307	0.0555556	0.00873362
OTU19	f__Synechococcaceae	g__Synechococcus	s__Synechococcus_sp_RS9916	0.166667	0.0262009
OTU20	f__Synechococcaceae	g__Synechococcus	s__Synechococcus_sp_WH_8109	0.666667	0.104803
OTU21	f__Alphaproteobacteria_unclassified	g__Candidatus_Micropelagos	s__Candidatus_Micropelagos_thuwalensis	0.0555556	0.00873362
OTU22	f__Pelagibacteraceae	g__Pelagibacteraceae_unclassified	s__alpha_proteobacterium_HIMB114	0.527778	0.0829694
OTU23	f__Hyphomonadaceae	g__Hyphomonas	s__Hyphomonas_sp_TMED17	0.138889	0.0218341
OTU24	f__Rhodobacteraceae	g__Lentibacter	s__Lentibacter_algarum	0.0555556	0.00873362
OTU25	f__Rhodobacteraceae	g__Marinovum	s__Marinovum_sp	0.0277778	0.00436681
OTU26	f__Rhodobacteraceae	g__Nereida	s__Nereida_ignava	0	0
OTU27	f__Rhodobacteraceae	g__Phaeobacter	s__Phaeobacter_italicus	0	0
OTU28	f__Rhodobacteraceae	g__Rhodobacteraceae_unclassified	s__Rhodobacteraceae_bacterium_HIMB11	0.916667	0.144105
OTU29	f__Rhodobacteraceae	g__Rhodobacteraceae_unclassified	s__Rhodobacteraceae_bacterium_SB2	0.0555556	0.00873362
OTU30	f__Rhodobacteraceae	g__Rhodovulum	s__Rhodovulum_sp	0.0833333	0.0131004
OTU31	f__Rhodobacteraceae	g__Thalassobacter	s__Thalassobacter_stenotrophicus	0.0277778	0.00436681
OTU32	f__Geminicoccaceae	g__Geminicoccus	s__Geminicoccus_sp	0.888889	0.139738
OTU33	f__Erythrobacteraceae	g__Altererythrobacter	s__Altererythrobacter_sp_XM_24bin4	0.138889	0.0218341
OTU34	f__Sphingomonadaceae	g__Sphingopyxis	s__Sphingopyxis_sp_LC363	0.0277778	0.00436681
OTU35	f__Neisseriaceae	g__Rivicola	s__Rivicola_pingtungensis	0	0
OTU36	f__Campylobacteraceae	g__Arcobacter	s__Arcobacter_cryaerophilus	0	0
OTU37	f__Aeromonadaceae	g__Aeromonas	s__Aeromonas_caviae	0	0
OTU38	f__Aeromonadaceae	g__Aeromonas	s__Aeromonas_media	0	0
OTU39	f__Aeromonadaceae	g__Aeromonas	s__Aeromonas_veronii	0	0
OTU40	f__Alteromonadaceae	g__Alteromonas	s__Alteromonas_macleodii	0.666667	0.104803
OTU41	f__Alteromonadaceae	g__Marinobacter	s__Marinobacter_adhaerens	0.0277778	0.00436681
OTU42	f__Alteromonadaceae	g__Marinobacter	s__Marinobacter_hydrocarbonoclasticus	0.166667	0.0262009
OTU43	f__Pseudoalteromonadaceae	g__Pseudoalteromonas	s__Pseudoalteromonas_marina	0	0
OTU44	f__Pseudoalteromonadaceae	g__Pseudoalteromonas	s__Pseudoalteromonas_ruthenica	0.0833333	0.0131004
OTU45	f__Pseudoalteromonadaceae	g__Pseudoalteromonas	s__Pseudoalteromonas_tetraodonis	0	0
OTU46	f__Halieaceae	g__Halieaceae_unclassified	s__gamma_proteobacterium_IMCC3088	0	0
OTU47	f__Porticoccaceae	g__Porticoccus	s__Porticoccus_sp	0.0555556	0.00873362
OTU48	f__Sinobacteraceae	g__Sinimarinibacterium	s__Sinimarinibacterium_flocculans	0.0555556	0.00873362
OTU49	f__Oceanospirillaceae	g__Bermanella	s__Bermanella_sp	0	0
OTU50	f__Salinisphaeraceae	g__Abyssibacter	s__Abyssibacter_profundi	0.0833333	0.0131004
				6.36111	1

## Sheet: sorted
OTU.ID	Family	Genus	Species	Prevalence	% Prevalence
OTU28	f__Rhodobacteraceae	g__Rhodobacteraceae_unclassified	s__Rhodobacteraceae_bacterium_HIMB11	0.916667	0.144105
OTU32	f__Geminicoccaceae	g__Geminicoccus	s__Geminicoccus_sp	0.888889	0.139738
OTU1	f__Candidatus_Heimdallarchaeota_unclassified	g__Candidatus_Heimdallarchaeota_unclassified	s__Candidatus_Heimdallarchaeota_archaeon	0.833333	0.131004
OTU20	f__Synechococcaceae	g__Synechococcus	s__Synechococcus_sp_WH_8109	0.666667	0.104803
OTU40	f__Alteromonadaceae	g__Alteromonas	s__Alteromonas_macleodii	0.666667	0.104803
OTU22	f__Pelagibacteraceae	g__Pelagibacteraceae_unclassified	s__alpha_proteobacterium_HIMB114	0.527778	0.0829694
OTU2	f__Euryarchaeota_unclassified	g__Euryarchaeota_unclassified	s__candidate_division_MSBL1_archaeon_SCGC_AAA385M02	0.277778	0.0436681
OTU19	f__Synechococcaceae	g__Synechococcus	s__Synechococcus_sp_RS9916	0.166667	0.0262009
OTU42	f__Alteromonadaceae	g__Marinobacter	s__Marinobacter_hydrocarbonoclasticus	0.166667	0.0262009
OTU23	f__Hyphomonadaceae	g__Hyphomonas	s__Hyphomonas_sp_TMED17	0.138889	0.0218341
OTU33	f__Erythrobacteraceae	g__Altererythrobacter	s__Altererythrobacter_sp_XM_24bin4	0.138889	0.0218341
OTU6	f__Crocinitomicaceae	g__Fluviicola	s__Fluviicola_sp_XM_24bin1	0.0833333	0.0131004
OTU9	f__Flavobacteriaceae	g__Formosa	s__Formosa_sp_Hel3_A1_48	0.0833333	0.0131004
OTU30	f__Rhodobacteraceae	g__Rhodovulum	s__Rhodovulum_sp	0.0833333	0.0131004
OTU44	f__Pseudoalteromonadaceae	g__Pseudoalteromonas	s__Pseudoalteromonas_ruthenica	0.0833333	0.0131004
OTU50	f__Salinisphaeraceae	g__Abyssibacter	s__Abyssibacter_profundi	0.0833333	0.0131004
OTU18	f__Synechococcaceae	g__Synechococcus	s__Synechococcus_sp_RCC307	0.0555556	0.00873362
OTU21	f__Alphaproteobacteria_unclassified	g__Candidatus_Micropelagos	s__Candidatus_Micropelagos_thuwalensis	0.0555556	0.00873362
OTU24	f__Rhodobacteraceae	g__Lentibacter	s__Lentibacter_algarum	0.0555556	0.00873362
OTU29	f__Rhodobacteraceae	g__Rhodobacteraceae_unclassified	s__Rhodobacteraceae_bacterium_SB2	0.0555556	0.00873362
OTU47	f__Porticoccaceae	g__Porticoccus	s__Porticoccus_sp	0.0555556	0.00873362
OTU48	f__Sinobacteraceae	g__Sinimarinibacterium	s__Sinimarinibacterium_flocculans	0.0555556	0.00873362
OTU12	f__Flavobacteriaceae	g__Winogradskyella	s__Winogradskyella_sp	0.0277778	0.00436681
OTU14	f__Microcoleaceae	g__Trichodesmium	s__Trichodesmium_erythraeum	0.0277778	0.00436681
OTU16	f__Synechococcaceae	g__Synechococcus	s__Synechococcus_sp_CC9605	0.0277778	0.00436681
OTU17	f__Synechococcaceae	g__Synechococcus	s__Synechococcus_sp_KORDI_52	0.0277778	0.00436681
OTU25	f__Rhodobacteraceae	g__Marinovum	s__Marinovum_sp	0.0277778	0.00436681
OTU31	f__Rhodobacteraceae	g__Thalassobacter	s__Thalassobacter_stenotrophicus	0.0277778	0.00436681
OTU34	f__Sphingomonadaceae	g__Sphingopyxis	s__Sphingopyxis_sp_LC363	0.0277778	0.00436681
OTU41	f__Alteromonadaceae	g__Marinobacter	s__Marinobacter_adhaerens	0.0277778	0.00436681
OTU3	f__Microbacteriaceae	g__Candidatus_Aquiluna	s__Candidatus_Aquiluna_sp_XM_24bin5	0	0
OTU4	f__Bacteroidaceae	g__Bacteroides	s__Bacteroides_graminisolvens	0	0
OTU5	f__Prevotellaceae	g__Prevotella	s__Prevotella_copri	0	0
OTU7	f__Flavobacteriaceae	g__Cloacibacterium	s__Cloacibacterium_normanense	0	0
OTU8	f__Flavobacteriaceae	g__Dokdonia	s__Dokdonia_donghaensis	0	0
OTU10	f__Flavobacteriaceae	g__Gilvibacter	s__Gilvibacter_sp_SZ_19	0	0
OTU11	f__Flavobacteriaceae	g__Polaribacter	s__Polaribacter_sp_MED152	0	0
OTU13	f__Flavobacteriaceae	g__Winogradskyella	s__Winogradskyella_sp_KYW1333	0	0
OTU15	f__Merismopediaceae	g__Aphanocapsa	s__Aphanocapsa_montana	0	0
OTU26	f__Rhodobacteraceae	g__Nereida	s__Nereida_ignava	0	0
OTU27	f__Rhodobacteraceae	g__Phaeobacter	s__Phaeobacter_italicus	0	0
OTU35	f__Neisseriaceae	g__Rivicola	s__Rivicola_pingtungensis	0	0
OTU36	f__Campylobacteraceae	g__Arcobacter	s__Arcobacter_cryaerophilus	0	0
OTU37	f__Aeromonadaceae	g__Aeromonas	s__Aeromonas_caviae	0	0
OTU38	f__Aeromonadaceae	g__Aeromonas	s__Aeromonas_media	0	0
OTU39	f__Aeromonadaceae	g__Aeromonas	s__Aeromonas_veronii	0	0
OTU43	f__Pseudoalteromonadaceae	g__Pseudoalteromonas	s__Pseudoalteromonas_marina	0	0
OTU45	f__Pseudoalteromonadaceae	g__Pseudoalteromonas	s__Pseudoalteromonas_tetraodonis	0	0
OTU46	f__Halieaceae	g__Halieaceae_unclassified	s__gamma_proteobacterium_IMCC3088	0	0
OTU49	f__Oceanospirillaceae	g__Bermanella	s__Bermanella_sp	0	0
				6.36111	1
