# Supplementary material for: Diversity and spatiotemporal variations in bacterial and archaeal communities within Kuwaiti territorial waters of the Northwest Arabian Gulf
Source: PLoS One. 2023 Nov 16;18(11):e0291167. doi: 10.1371/journal.pone.0291167 (PMC10653540; doi:10.1371/journal.pone.0291167)
Supplement: S7 File — (XLSX) [file pone.0291167.s013.xlsx]

## Sheet: differntial-heatTree-Location-
	taxon_id	input_index	tax_rank	tax_name	regex_match	taxon_id	treatment_1	treatment_2	log2_median_ratio	median_diff	mean_diff	wilcox_p_value	taxon_id	X19181D.01.01	X19181D.01.02	X19181D.01.03	X19181D.01.04	X19181D.01.05	X19181D.01.06	X19181D.02.01	X19181D.02.02	X19181D.02.03	X19181D.02.04	X19181D.02.05	X19181D.02.06	X19181D.02.07	X19181D.02.08	X19181D.02.09	X19181D.02.10	X19181D.02.11	X19181D.02.12	X19181D.02.13	X19181D.02.14	X19181D.02.15	X19181D.02.16	X19181D.02.17	X19181D.02.18	X19181D.03.01	X19181D.03.02	X19181D.03.03	X19181D.03.04	X19181D.03.05	X19181D.03.06	X19181D.03.07	X19181D.03.08	X19181D.03.09	X19181D.03.10	X19181D.03.11	X19181D.03.12
24	bi	40	o	Alteromonadales	o__Alteromonadales	bi	Surface	Bottom	5.03502	0.0581696	0.0812524	0.0130543	bi	0.00166	0	0.154302	0.00366004	0.168008	0.0151202	0.285003	0.32	0.20152	0.06654	0.30399	0.0665593	0.0254297	0	0.21492	0.0896991	0.42516	0.0095301	0.0702093	0	0.04979	0.0225802	0.11763	0.01862	0	0	0.0323797	0	0.00305003	0	0	0	0	0	0.0218	0
41	ch	40	f	Alteromonadaceae	f__Alteromonadaceae	ch	Surface	Bottom	5.03502	0.0581696	0.0792335	0.0142837	ch	0.00166	0	0.154302	0.00366004	0.168008	0.0151202	0.285003	0.32	0.20152	0.06654	0.30138	0.0665593	0.0254297	0	0.21492	0.0896991	0.42516	0.0095301	0.0702093	0	0.04979	0.0225802	0.0722	0.00692	0	0	0.0323797	0	0.00305003	0	0	0	0	0	0.0218	0
64	dt	40	g	Alteromonas	g__Alteromonas	dt	Surface	Bottom	5.03502	0.0581696	0.0737074	0.0142837	dt	0.00166	0	0.149641	0.00366004	0.100259	0.0144201	0.285003	0.32	0.19546	0.06654	0.29821	0.0665593	0.0254297	0	0.21492	0.0896991	0.40663	0.0095301	0.0702093	0	0.04979	0.0225802	0.0722	0.00692	0	0	0.0323797	0	0.00305003	0	0	0	0	0	0.0218	0
93	fo	40	s	Alteromonas_macleodii	s__Alteromonas_macleodii	fo	Surface	Bottom	5.03502	0.0581696	0.0737074	0.0142837	fo	0.00166	0	0.149641	0.00366004	0.100259	0.0144201	0.285003	0.32	0.19546	0.06654	0.29821	0.0665593	0.0254297	0	0.21492	0.0896991	0.40663	0.0095301	0.0702093	0	0.04979	0.0225802	0.0722	0.00692	0	0	0.0323797	0	0.00305003	0	0	0	0	0	0.0218	0
13	as	37	c	Gammaproteobacteria	c__Gammaproteobacteria	as	Surface	Bottom	2.4016	0.0527995	0.0790251	0.0302732	as	0.00166	0	0.154302	0.0286103	0.168008	0.0151202	0.286643	0.32	0.20152	0.07404	0.31846	0.0665593	0.0254297	0	0.23491	0.0896991	0.42516	0.0095301	0.0702093	0	0.04979	0.0225802	0.11763	0.01862	0	0	0.0323797	0	0.00305003	0	0	0	0	0	0.06004	0.08198
65	du	41	g	Marinobacter	g__Marinobacter	du	Surface	Bottom	0	0	0.00552608	0.0640474	du	0	0	0.00466005	0	0.0677493	0.000700007	0	0	0.00606	0	0.00317	0	0	0	0	0	0.01853	0	0	0	0	0	0	0	0	0	0	0	0	0	0	0	0	0	0	0
79	et	19	s	Synechococcus_sp_RS9916	s__Synechococcus_sp_RS9916	et	Surface	Bottom	0	0	0.00122889	0.0640474	et	0.00362	0.000199998	0.00114001	0	0	0	0.00140001	0	0	0	0	0	0	0	0.00682	0	0	0	0	0	0.00934	0	0	0	0	0	0	0	0	0	0	0	0	0	0	0
95	fq	42	s	Marinobacter_hydrocarbonoclasticus	s__Marinobacter_hydrocarbonoclasticus	fq	Surface	Bottom	0	0	0.00536719	0.0640474	fq	0	0	0.00466005	0	0.0677493	0.000700007	0	0	0.00606	0	0.00317	0	0	0	0	0	0.01567	0	0	0	0	0	0	0	0	0	0	0	0	0	0	0	0	0	0	0
27	bm	50	o	Salinisphaerales	o__Salinisphaerales	bm	Surface	Bottom	0	0	0.00200556	0.0803306	bm	0	0	0	0	0	0	0.00164002	0	0	0	0.01447	0	0	0	0.01999	0	0	0	0	0	0	0	0	0	0	0	0	0	0	0	0	0	0	0	0	0
45	cn	50	f	Salinisphaeraceae	f__Salinisphaeraceae	cn	Surface	Bottom	0	0	0.00200556	0.0803306	cn	0	0	0	0	0	0	0.00164002	0	0	0	0.01447	0	0	0	0.01999	0	0	0	0	0	0	0	0	0	0	0	0	0	0	0	0	0	0	0	0	0
59	dl	30	g	Rhodovulum	g__Rhodovulum	dl	Surface	Bottom	0	0	0.000916669	0.0803306	dl	0	0	0.00550006	0	0.00105999	0	0	0	0	0	0.00994	0	0	0	0	0	0	0	0	0	0	0	0	0	0	0	0	0	0	0	0	0	0	0	0	0
69	ea	50	g	Abyssibacter	g__Abyssibacter	ea	Surface	Bottom	0	0	0.00200556	0.0803306	ea	0	0	0	0	0	0	0.00164002	0	0	0	0.01447	0	0	0	0.01999	0	0	0	0	0	0	0	0	0	0	0	0	0	0	0	0	0	0	0	0	0
88	fe	30	s	Rhodovulum_sp	s__Rhodovulum_sp	fe	Surface	Bottom	0	0	0.000916669	0.0803306	fe	0	0	0.00550006	0	0.00105999	0	0	0	0	0	0.00994	0	0	0	0	0	0	0	0	0	0	0	0	0	0	0	0	0	0	0	0	0	0	0	0	0
99	fy	50	s	Abyssibacter_profundi	s__Abyssibacter_profundi	fy	Surface	Bottom	0	0	0.00200556	0.0803306	fy	0	0	0	0	0	0	0.00164002	0	0	0	0.01447	0	0	0	0.01999	0	0	0	0	0	0	0	0	0	0	0	0	0	0	0	0	0	0	0	0	0
26	bk	48	o	Nevskiales	o__Nevskiales	bk	Surface	Bottom	0	0	-0.00180279	0.163187	bk	0	0	0	0.0249503	0	0	0	0	0	0.0075	0	0	0	0	0	0	0	0	0	0	0	0	0	0	0	0	0	0	0	0	0	0	0	0	0	0
44	cl	48	f	Sinobacteraceae	f__Sinobacteraceae	cl	Surface	Bottom	0	0	-0.00180279	0.163187	cl	0	0	0	0.0249503	0	0	0	0	0	0.0075	0	0	0	0	0	0	0	0	0	0	0	0	0	0	0	0	0	0	0	0	0	0	0	0	0	0
68	dy	48	g	Sinimarinibacterium	g__Sinimarinibacterium	dy	Surface	Bottom	0	0	-0.00180279	0.163187	dy	0	0	0	0.0249503	0	0	0	0	0	0.0075	0	0	0	0	0	0	0	0	0	0	0	0	0	0	0	0	0	0	0	0	0	0	0	0	0	0
78	es	18	s	Synechococcus_sp_RCC307	s__Synechococcus_sp_RCC307	es	Surface	Bottom	0	0	0.000184445	0.163187	es	0	0	0.000430004	0	0	0	0	0	0	0	0	0	0	0	0	0	0	0	0	0	0.00289	0	0	0	0	0	0	0	0	0	0	0	0	0	0	0
98	fw	48	s	Sinimarinibacterium_flocculans	s__Sinimarinibacterium_flocculans	fw	Surface	Bottom	0	0	-0.00180279	0.163187	fw	0	0	0	0.0249503	0	0	0	0	0	0.0075	0	0	0	0	0	0	0	0	0	0	0	0	0	0	0	0	0	0	0	0	0	0	0	0	0	0
3	ad	1	p	Candidatus_Heimdallarchaeota	p__Candidatus_Heimdallarchaeota	ad	Surface	Bottom	-0.787264	-0.229081	-0.130956	0.253635	ad	0.76871	0.846492	0.134761	0.481505	0.733093	0.818138	0.350023	0.49	0.28123	0.46399	0.55077	0.796602	0.769362	0.71356	0.3783	0.748103	0.46937	0.736377	0.103029	0.14544	0.17439	0.599416	0.80118	0.87538	0.10477	0	0.0118799	0.09823	0.820488	0.86002	0	0	0	0.13531	0	0
8	aj	1	c	Candidatus_Heimdallarchaeota_unclassified	c__Candidatus_Heimdallarchaeota_unclassified	aj	Surface	Bottom	-0.787264	-0.229081	-0.130956	0.253635	aj	0.76871	0.846492	0.134761	0.481505	0.733093	0.818138	0.350023	0.49	0.28123	0.46399	0.55077	0.796602	0.769362	0.71356	0.3783	0.748103	0.46937	0.736377	0.103029	0.14544	0.17439	0.599416	0.80118	0.87538	0.10477	0	0.0118799	0.09823	0.820488	0.86002	0	0	0	0.13531	0	0
14	at	1	o	Candidatus_Heimdallarchaeota_unclassified	o__Candidatus_Heimdallarchaeota_unclassified	at	Surface	Bottom	-0.787264	-0.229081	-0.130956	0.253635	at	0.76871	0.846492	0.134761	0.481505	0.733093	0.818138	0.350023	0.49	0.28123	0.46399	0.55077	0.796602	0.769362	0.71356	0.3783	0.748103	0.46937	0.736377	0.103029	0.14544	0.17439	0.599416	0.80118	0.87538	0.10477	0	0.0118799	0.09823	0.820488	0.86002	0	0	0	0.13531	0	0
28	bn	1	f	Candidatus_Heimdallarchaeota_unclassified	f__Candidatus_Heimdallarchaeota_unclassified	bn	Surface	Bottom	-0.787264	-0.229081	-0.130956	0.253635	bn	0.76871	0.846492	0.134761	0.481505	0.733093	0.818138	0.350023	0.49	0.28123	0.46399	0.55077	0.796602	0.769362	0.71356	0.3783	0.748103	0.46937	0.736377	0.103029	0.14544	0.17439	0.599416	0.80118	0.87538	0.10477	0	0.0118799	0.09823	0.820488	0.86002	0	0	0	0.13531	0	0
46	co	1	g	Candidatus_Heimdallarchaeota_unclassified	g__Candidatus_Heimdallarchaeota_unclassified	co	Surface	Bottom	-0.787264	-0.229081	-0.130956	0.253635	co	0.76871	0.846492	0.134761	0.481505	0.733093	0.818138	0.350023	0.49	0.28123	0.46399	0.55077	0.796602	0.769362	0.71356	0.3783	0.748103	0.46937	0.736377	0.103029	0.14544	0.17439	0.599416	0.80118	0.87538	0.10477	0	0.0118799	0.09823	0.820488	0.86002	0	0	0	0.13531	0	0
70	eb	1	s	Candidatus_Heimdallarchaeota_archaeon	s__Candidatus_Heimdallarchaeota_archaeon	eb	Surface	Bottom	-0.787264	-0.229081	-0.130956	0.253635	eb	0.76871	0.846492	0.134761	0.481505	0.733093	0.818138	0.350023	0.49	0.28123	0.46399	0.55077	0.796602	0.769362	0.71356	0.3783	0.748103	0.46937	0.736377	0.103029	0.14544	0.17439	0.599416	0.80118	0.87538	0.10477	0	0.0118799	0.09823	0.820488	0.86002	0	0	0	0.13531	0	0
1	ab	1	k	Archaea	k__Archaea	ab	Surface	Bottom	-0.808233	-0.237056	-0.126559	0.260751	ab	0.77116	0.848192	0.134761	0.481505	0.733093	0.818138	0.350023	0.49	0.28123	0.46399	0.55168	0.804672	0.769362	0.71356	0.3783	0.748103	0.46937	0.736377	0.103029	0.14544	0.20156	0.615366	0.80118	0.87647	0.10477	0	0.0118799	0.09823	0.825928	0.86002	0	0	0.0944091	0.15973	0	0
2	ac	3	k	Bacteria	k__Bacteria	ac	Surface	Bottom	0.613486	0.237056	0.126559	0.260751	ac	0.22884	0.151808	0.865239	0.518495	0.266907	0.181862	0.649976	0.51	0.71877	0.53601	0.44832	0.195328	0.230638	0.28644	0.6217	0.251897	0.53063	0.263623	0.896971	0.85456	0.79844	0.384634	0.19882	0.12353	0.89523	1	0.98812	0.90177	0.174072	0.13998	1	1	0.905591	0.84027	1	1
7	ai	21	p	Proteobacteria	p__Proteobacteria	ai	Surface	Bottom	0.734186	0.10409	0.033433	0.293093	ai	0.03936	0.0270197	0.184752	0.0611506	0.266167	0.178412	0.319023	0.37264	0.22222	0.1209	0.39053	0.173798	0.156348	0.22459	0.25579	0.113439	0.51531	0.135681	0.888951	0.84855	0.06286	0.0766908	0.19882	0.12353	0.89523	0.46448	0.0360296	0	0.174072	0.13998	0.30892	0.49506	0.770402	0.84027	0.3132	1
23	be	33	o	Sphingomonadales	o__Sphingomonadales	be	Surface	Bottom	0	0	-0.0187751	0.341964	be	0	0	0	0.00404004	0	0	0	0	0	0	0	0	0	0	0	0	0	0	0.0880591	0.09934	0	0	0	0	0	0.15089	0	0	0	0	0.04576	0.2175	0	0	0	0
17	ay	14	o	Oscillatoriales	o__Oscillatoriales	ay	Surface	Bottom	0	0	8.33e-06	0.344943	ay	0	0	0.000150002	0	0	0	0	0	0	0	0	0	0	0	0	0	0	0	0	0	0	0	0	0	0	0	0	0	0	0	0	0	0	0	0	0
32	bu	14	f	Microcoleaceae	f__Microcoleaceae	bu	Surface	Bottom	0	0	8.33e-06	0.344943	bu	0	0	0.000150002	0	0	0	0	0	0	0	0	0	0	0	0	0	0	0	0	0	0	0	0	0	0	0	0	0	0	0	0	0	0	0	0	0
40	cd	34	f	Sphingomonadaceae	f__Sphingomonadaceae	cd	Surface	Bottom	0	0	-0.000224447	0.344943	cd	0	0	0	0.00404004	0	0	0	0	0	0	0	0	0	0	0	0	0	0	0	0	0	0	0	0	0	0	0	0	0	0	0	0	0	0	0	0
50	cz	12	g	Winogradskyella	g__Winogradskyella	cz	Surface	Bottom	0	0	0.0381556	0.344943	cz	0	0	0	0	0	0	0	0	0	0	0	0	0	0	0	0	0	0	0	0	0	0	0	0	0	0	0	0	0	0	0	0	0	0	0.6868	0
51	da	14	g	Trichodesmium	g__Trichodesmium	da	Surface	Bottom	0	0	8.33e-06	0.344943	da	0	0	0.000150002	0	0	0	0	0	0	0	0	0	0	0	0	0	0	0	0	0	0	0	0	0	0	0	0	0	0	0	0	0	0	0	0	0
57	dh	25	g	Marinovum	g__Marinovum	dh	Surface	Bottom	0	0	-5e-06	0.344943	dh	0	0	0	9e-05	0	0	0	0	0	0	0	0	0	0	0	0	0	0	0	0	0	0	0	0	0	0	0	0	0	0	0	0	0	0	0	0
60	dm	31	g	Thalassobacter	g__Thalassobacter	dm	Surface	Bottom	0	0	-0.000224444	0.344943	dm	0	0	0	0	0	0	0	0	0	0	0	0	0	0	0	0	0	0	0	0	0	0	0	0	0	0	0	0	0	0	0	0.00404	0	0	0	0
63	dp	34	g	Sphingopyxis	g__Sphingopyxis	dp	Surface	Bottom	0	0	-0.000224447	0.344943	dp	0	0	0	0.00404004	0	0	0	0	0	0	0	0	0	0	0	0	0	0	0	0	0	0	0	0	0	0	0	0	0	0	0	0	0	0	0	0
74	em	12	s	Winogradskyella_sp	s__Winogradskyella_sp	em	Surface	Bottom	0	0	0.0381556	0.344943	em	0	0	0	0	0	0	0	0	0	0	0	0	0	0	0	0	0	0	0	0	0	0	0	0	0	0	0	0	0	0	0	0	0	0	0.6868	0
75	eo	14	s	Trichodesmium_erythraeum	s__Trichodesmium_erythraeum	eo	Surface	Bottom	0	0	8.33e-06	0.344943	eo	0	0	0.000150002	0	0	0	0	0	0	0	0	0	0	0	0	0	0	0	0	0	0	0	0	0	0	0	0	0	0	0	0	0	0	0	0	0
76	eq	16	s	Synechococcus_sp_CC9605	s__Synechococcus_sp_CC9605	eq	Surface	Bottom	0	0	3.28e-05	0.344943	eq	0	0	0.000590006	0	0	0	0	0	0	0	0	0	0	0	0	0	0	0	0	0	0	0	0	0	0	0	0	0	0	0	0	0	0	0	0	0
77	er	17	s	Synechococcus_sp_KORDI_52	s__Synechococcus_sp_KORDI_52	er	Surface	Bottom	0	0	0.0001	0.344943	er	0	0	0	0	0	0	0	0	0	0	0	0	0	0	0	0	0	0	0	0	0.0018	0	0	0	0	0	0	0	0	0	0	0	0	0	0	0
85	ez	25	s	Marinovum_sp	s__Marinovum_sp	ez	Surface	Bottom	0	0	-5e-06	0.344943	ez	0	0	0	9e-05	0	0	0	0	0	0	0	0	0	0	0	0	0	0	0	0	0	0	0	0	0	0	0	0	0	0	0	0	0	0	0	0
89	ff	31	s	Thalassobacter_stenotrophicus	s__Thalassobacter_stenotrophicus	ff	Surface	Bottom	0	0	-0.000224444	0.344943	ff	0	0	0	0	0	0	0	0	0	0	0	0	0	0	0	0	0	0	0	0	0	0	0	0	0	0	0	0	0	0	0	0.00404	0	0	0	0
92	fi	34	s	Sphingopyxis_sp_LC363	s__Sphingopyxis_sp_LC363	fi	Surface	Bottom	0	0	-0.000224447	0.344943	fi	0	0	0	0.00404004	0	0	0	0	0	0	0	0	0	0	0	0	0	0	0	0	0	0	0	0	0	0	0	0	0	0	0	0	0	0	0	0
94	fp	41	s	Marinobacter_adhaerens	s__Marinobacter_adhaerens	fp	Surface	Bottom	0	0	0.000158889	0.344943	fp	0	0	0	0	0	0	0	0	0	0	0	0	0	0	0	0	0.00286	0	0	0	0	0	0	0	0	0	0	0	0	0	0	0	0	0	0	0
12	ap	21	c	Alphaproteobacteria	c__Alphaproteobacteria	ap	Surface	Bottom	-0.445882	-0.0310251	-0.0455921	0.442944	ap	0.0377	0.0270197	0.0304503	0.0325403	0.098159	0.163292	0.0323803	0.05264	0.0207	0.04686	0.07207	0.107239	0.130919	0.22459	0.02088	0.0237398	0.09015	0.126151	0.818742	0.84855	0.01307	0.0541105	0.08119	0.10491	0.89523	0.46448	0.00364996	0	0.171022	0.13998	0.30892	0.49506	0.770402	0.84027	0.25316	0.91802
6	ah	14	p	Cyanobacteria	p__Cyanobacteria	ah	Surface	Bottom	0.663634	0.0243497	0.0744962	0.478185	ah	0.18948	0.124789	0.680487	0.457345	0.000739993	0.00345004	0.330953	0.13736	0.49655	0.41511	0.05779	0.0215298	0.0742893	0.06185	0.36591	0.138459	0.01532	0.127941	0.00409996	0	0.73558	0.307943	0	0	0	0	0.95209	0.90177	0	0	0	0	0.135189	0	0	0
11	ao	14	c	Cyanobacteria_unclassified	c__Cyanobacteria_unclassified	ao	Surface	Bottom	0.663634	0.0243497	0.0744962	0.478185	ao	0.18948	0.124789	0.680487	0.457345	0.000739993	0.00345004	0.330953	0.13736	0.49655	0.41511	0.05779	0.0215298	0.0742893	0.06185	0.36591	0.138459	0.01532	0.127941	0.00409996	0	0.73558	0.307943	0	0	0	0	0.95209	0.90177	0	0	0	0	0.135189	0	0	0
18	az	15	o	Synechococcales	o__Synechococcales	az	Surface	Bottom	0.663634	0.0243497	0.0744879	0.478185	az	0.18948	0.124789	0.680337	0.457345	0.000739993	0.00345004	0.330953	0.13736	0.49655	0.41511	0.05779	0.0215298	0.0742893	0.06185	0.36591	0.138459	0.01532	0.127941	0.00409996	0	0.73558	0.307943	0	0	0	0	0.95209	0.90177	0	0	0	0	0.135189	0	0	0
33	bw	16	f	Synechococcaceae	f__Synechococcaceae	bw	Surface	Bottom	0.663634	0.0243497	0.0744879	0.478185	bw	0.18948	0.124789	0.680337	0.457345	0.000739993	0.00345004	0.330953	0.13736	0.49655	0.41511	0.05779	0.0215298	0.0742893	0.06185	0.36591	0.138459	0.01532	0.127941	0.00409996	0	0.73558	0.307943	0	0	0	0	0.95209	0.90177	0	0	0	0	0.135189	0	0	0
52	dc	16	g	Synechococcus	g__Synechococcus	dc	Surface	Bottom	0.663634	0.0243497	0.0744879	0.478185	dc	0.18948	0.124789	0.680337	0.457345	0.000739993	0.00345004	0.330953	0.13736	0.49655	0.41511	0.05779	0.0215298	0.0742893	0.06185	0.36591	0.138459	0.01532	0.127941	0.00409996	0	0.73558	0.307943	0	0	0	0	0.95209	0.90177	0	0	0	0	0.135189	0	0	0
80	eu	20	s	Synechococcus_sp_WH_8109	s__Synechococcus_sp_WH_8109	eu	Surface	Bottom	0.663634	0.0243497	0.0729418	0.478185	eu	0.18586	0.124589	0.678177	0.457345	0.000739993	0.00345004	0.329553	0.13736	0.49655	0.41511	0.05779	0.0215298	0.0742893	0.06185	0.35909	0.138459	0.01532	0.127941	0.00409996	0	0.72155	0.307943	0	0	0	0	0.95209	0.90177	0	0	0	0	0.135189	0	0	0
30	bs	6	f	Crocinitomicaceae	f__Crocinitomicaceae	bs	Surface	Bottom	0	0	-0.0213439	0.530713	bs	0	0	0	0	0	0	0	0	0	0	0	0	0	0	0	0	0	0	0.00391996	0.00601	0	0	0	0	0	0.3821	0	0	0	0	0	0	0	0	0	0
48	ct	6	g	Fluviicola	g__Fluviicola	ct	Surface	Bottom	0	0	-0.0213439	0.530713	ct	0	0	0	0	0	0	0	0	0	0	0	0	0	0	0	0	0	0	0.00391996	0.00601	0	0	0	0	0	0.3821	0	0	0	0	0	0	0	0	0	0
72	eg	6	s	Fluviicola_sp_XM_24bin1	s__Fluviicola_sp_XM_24bin1	eg	Surface	Bottom	0	0	-0.0213439	0.530713	eg	0	0	0	0	0	0	0	0	0	0	0	0	0	0	0	0	0	0	0.00391996	0.00601	0	0	0	0	0	0.3821	0	0	0	0	0	0	0	0	0	0
39	cc	33	f	Erythrobacteraceae	f__Erythrobacteraceae	cc	Surface	Bottom	0	0	-0.0185506	0.545163	cc	0	0	0	0	0	0	0	0	0	0	0	0	0	0	0	0	0	0	0.0880591	0.09934	0	0	0	0	0	0.15089	0	0	0	0	0.04576	0.2175	0	0	0	0
62	do	33	g	Altererythrobacter	g__Altererythrobacter	do	Surface	Bottom	0	0	-0.0185506	0.545163	do	0	0	0	0	0	0	0	0	0	0	0	0	0	0	0	0	0	0	0.0880591	0.09934	0	0	0	0	0	0.15089	0	0	0	0	0.04576	0.2175	0	0	0	0
91	fh	33	s	Altererythrobacter_sp_XM_24bin4	s__Altererythrobacter_sp_XM_24bin4	fh	Surface	Bottom	0	0	-0.0185506	0.545163	fh	0	0	0	0	0	0	0	0	0	0	0	0	0	0	0	0	0	0	0.0880591	0.09934	0	0	0	0	0	0.15089	0	0	0	0	0.04576	0.2175	0	0	0	0
42	ci	43	f	Pseudoalteromonadaceae	f__Pseudoalteromonadaceae	ci	Surface	Bottom	0	0	0.00201889	0.574848	ci	0	0	0	0	0	0	0	0	0	0	0.00261	0	0	0	0	0	0	0	0	0	0	0	0.04543	0.0117	0	0	0	0	0	0	0	0	0	0	0	0
66	dv	43	g	Pseudoalteromonas	g__Pseudoalteromonas	dv	Surface	Bottom	0	0	0.00201889	0.574848	dv	0	0	0	0	0	0	0	0	0	0	0.00261	0	0	0	0	0	0	0	0	0	0	0	0.04543	0.0117	0	0	0	0	0	0	0	0	0	0	0	0
96	fs	44	s	Pseudoalteromonas_ruthenica	s__Pseudoalteromonas_ruthenica	fs	Surface	Bottom	0	0	0.00201889	0.574848	fs	0	0	0	0	0	0	0	0	0	0	0.00261	0	0	0	0	0	0	0	0	0	0	0	0.04543	0.0117	0	0	0	0	0	0	0	0	0	0	0	0
49	cw	9	g	Formosa	g__Formosa	cw	Surface	Bottom	0	0	0.00181778	0.620646	cw	0	0	0	0	0	0	0	0	0	0	0	0	0	0	0	0	0	0	0	0	0	0	0	0	0	0.15342	0	0	0	0	0.69108	0.50494	0	0	0	0
73	ej	9	s	Formosa_sp_Hel3_A1_48	s__Formosa_sp_Hel3_A1_48	ej	Surface	Bottom	0	0	0.00181778	0.620646	ej	0	0	0	0	0	0	0	0	0	0	0	0	0	0	0	0	0	0	0	0	0	0	0	0	0	0.15342	0	0	0	0	0.69108	0.50494	0	0	0	0
36	bz	23	f	Hyphomonadaceae	f__Hyphomonadaceae	bz	Surface	Bottom	0	0	0.000731523	0.654737	bz	0	0	0	0	0	0	0	0	0	0	0	0	0	0	0	0	0	0	0.0354996	0.00272	0	0	0	0	0.03428	0	0	0	0	0	0	0	0.223928	0.27782	0	0
55	df	23	g	Hyphomonas	g__Hyphomonas	df	Surface	Bottom	0	0	0.000731523	0.654737	df	0	0	0	0	0	0	0	0	0	0	0	0	0	0	0	0	0	0	0.0354996	0.00272	0	0	0	0	0.03428	0	0	0	0	0	0	0	0.223928	0.27782	0	0
83	ex	23	s	Hyphomonas_sp_TMED17	s__Hyphomonas_sp_TMED17	ex	Surface	Bottom	0	0	0.000731523	0.654737	ex	0	0	0	0	0	0	0	0	0	0	0	0	0	0	0	0	0	0	0.0354996	0.00272	0	0	0	0	0.03428	0	0	0	0	0	0	0	0.223928	0.27782	0	0
21	bc	23	o	Rhodobacterales	o__Rhodobacterales	bc	Surface	Bottom	-0.213903	-0.00842499	-0.0215217	0.787932	bc	0.02646	0.0188798	0.0100901	0.00256003	0.0126899	0.00825008	0.0142301	0.03572	0	0	0.0466	0.0619994	0.104819	0.20348	0.00298	0.00384996	0.05883	0.0602806	0.667663	0.73604	0.00299	0.0193002	0.06682	0.08525	0.69063	0.31359	0.00164998	0	0.129811	0.10999	0.22957	0.26732	0.369646	0.33377	0.18264	0.74523
20	bb	22	o	Pelagibacterales	o__Pelagibacterales	bb	Surface	Bottom	0.920592	0.000250007	-0.00140276	0.854062	bb	0.00136	0.000559994	0.000860009	0.00463005	0.00659993	0.00419004	0.00226002	0.00172	0.0002	0	0.01183	0.0146699	0	0	0	0	0.01086	0.00455005	0	0	0	0	0.00645	0.00768	0	0	0	0	0.0412104	0.02999	0	0	0	0	0.03881	0.0777
35	by	22	f	Pelagibacteraceae	f__Pelagibacteraceae	by	Surface	Bottom	0.920592	0.000250007	-0.00140276	0.854062	by	0.00136	0.000559994	0.000860009	0.00463005	0.00659993	0.00419004	0.00226002	0.00172	0.0002	0	0.01183	0.0146699	0	0	0	0	0.01086	0.00455005	0	0	0	0	0.00645	0.00768	0	0	0	0	0.0412104	0.02999	0	0	0	0	0.03881	0.0777
54	de	22	g	Pelagibacteraceae_unclassified	g__Pelagibacteraceae_unclassified	de	Surface	Bottom	0.920592	0.000250007	-0.00140276	0.854062	de	0.00136	0.000559994	0.000860009	0.00463005	0.00659993	0.00419004	0.00226002	0.00172	0.0002	0	0.01183	0.0146699	0	0	0	0	0.01086	0.00455005	0	0	0	0	0.00645	0.00768	0	0	0	0	0.0412104	0.02999	0	0	0	0	0.03881	0.0777
82	ew	22	s	alpha_proteobacterium_HIMB114	s__alpha_proteobacterium_HIMB114	ew	Surface	Bottom	0.920592	0.000250007	-0.00140276	0.854062	ew	0.00136	0.000559994	0.000860009	0.00463005	0.00659993	0.00419004	0.00226002	0.00172	0.0002	0	0.01183	0.0146699	0	0	0	0	0.01086	0.00455005	0	0	0	0	0.00645	0.00768	0	0	0	0	0.0412104	0.02999	0	0	0	0	0.03881	0.0777
37	ca	24	f	Rhodobacteraceae	f__Rhodobacteraceae	ca	Surface	Bottom	-0.140705	-0.0054003	-0.0222532	0.861821	ca	0.02646	0.0188798	0.0100901	0.00256003	0.0126899	0.00825008	0.0142301	0.03572	0	0	0.0466	0.0619994	0.104819	0.20348	0.00298	0.00384996	0.05883	0.0602806	0.632164	0.73332	0.00299	0.0193002	0.06682	0.08525	0.65635	0.31359	0.00164998	0	0.129811	0.10999	0.22957	0.26732	0.145719	0.05595	0.18264	0.74523
58	dk	28	g	Rhodobacteraceae_unclassified	g__Rhodobacteraceae_unclassified	dk	Surface	Bottom	-0.283568	-0.0103703	-0.0198404	0.861821	dk	0.02646	0.0188798	0.00459005	0.00247002	0.0116299	0.00825008	0.0142301	0.03572	0	0	0.03666	0.0619994	0.104819	0.20348	0.00298	0.00384996	0.05883	0.0602806	0.632164	0.73332	0.00299	0.0193002	0.06682	0.08525	0.65635	0.31359	0.00164998	0	0.129811	0.10999	0.17863	0.15654	0.145719	0.05595	0.18264	0.74523
86	fc	28	s	Rhodobacteraceae_bacterium_HIMB11	s__Rhodobacteraceae_bacterium_HIMB11	fc	Surface	Bottom	-0.283568	-0.0103703	-0.0215193	0.861821	fc	0.02646	0.0188798	0.00459005	0.00247002	0.0116299	0.00825008	0.0142301	0.03572	0	0	0.03666	0.0619994	0.104819	0.20348	0.00298	0.00384996	0.05883	0.0602806	0.632164	0.73332	0.00299	0.0193002	0.06682	0.08525	0.65635	0.31359	0.00164998	0	0.129811	0.10999	0.07481	0.08294	0.145719	0.05595	0.18264	0.74523
22	bd	32	o	Rhodospirillales	o__Rhodospirillales	bd	Surface	Bottom	-0.0279361	-0.000379907	-0.00386597	0.899229	bd	0.00988	0.00757992	0.0184002	0.0197302	0.0788692	0.150852	0.0158902	0.0152	0.0205	0.04686	0.01364	0.0305697	0.0260997	0.02111	0.0179	0.0198898	0.02046	0.0613206	0.0630194	0.01317	0.01008	0.0348103	0.00792	0.01198	0.2046	0	0.00199998	0	0	0	0.03359	0.01024	0.400756	0.5065	0.03171	0.09509
38	cb	32	f	Geminicoccaceae	f__Geminicoccaceae	cb	Surface	Bottom	-0.0279361	-0.000379907	-0.00386597	0.899229	cb	0.00988	0.00757992	0.0184002	0.0197302	0.0788692	0.150852	0.0158902	0.0152	0.0205	0.04686	0.01364	0.0305697	0.0260997	0.02111	0.0179	0.0198898	0.02046	0.0613206	0.0630194	0.01317	0.01008	0.0348103	0.00792	0.01198	0.2046	0	0.00199998	0	0	0	0.03359	0.01024	0.400756	0.5065	0.03171	0.09509
61	dn	32	g	Geminicoccus	g__Geminicoccus	dn	Surface	Bottom	-0.0279361	-0.000379907	-0.00386597	0.899229	dn	0.00988	0.00757992	0.0184002	0.0197302	0.0788692	0.150852	0.0158902	0.0152	0.0205	0.04686	0.01364	0.0305697	0.0260997	0.02111	0.0179	0.0198898	0.02046	0.0613206	0.0630194	0.01317	0.01008	0.0348103	0.00792	0.01198	0.2046	0	0.00199998	0	0	0	0.03359	0.01024	0.400756	0.5065	0.03171	0.09509
90	fg	32	s	Geminicoccus_sp	s__Geminicoccus_sp	fg	Surface	Bottom	-0.0279361	-0.000379907	-0.00386597	0.899229	fg	0.00988	0.00757992	0.0184002	0.0197302	0.0788692	0.150852	0.0158902	0.0152	0.0205	0.04686	0.01364	0.0305697	0.0260997	0.02111	0.0179	0.0198898	0.02046	0.0613206	0.0630194	0.01317	0.01008	0.0348103	0.00792	0.01198	0.2046	0	0.00199998	0	0	0	0.03359	0.01024	0.400756	0.5065	0.03171	0.09509
31	bt	7	f	Flavobacteriaceae	f__Flavobacteriaceae	bt	Surface	Bottom	0	0	0.0399733	0.9307	bt	0	0	0	0	0	0	0	0	0	0	0	0	0	0	0	0	0	0	0	0	0	0	0	0	0	0.15342	0	0	0	0	0.69108	0.50494	0	0	0.6868	0
5	ag	4	p	Bacteroidetes	p__Bacteroidetes	ag	Surface	Bottom	0	0	0.0186294	0.961132	ag	0	0	0	0	0	0	0	0	0	0	0	0	0	0	0	0	0	0	0.00391996	0.00601	0	0	0	0	0	0.53552	0	0	0	0	0.69108	0.50494	0	0	0.6868	0
10	an	6	c	Flavobacteriia	c__Flavobacteriia	an	Surface	Bottom	0	0	0.0186294	0.961132	an	0	0	0	0	0	0	0	0	0	0	0	0	0	0	0	0	0	0	0.00391996	0.00601	0	0	0	0	0	0.53552	0	0	0	0	0.69108	0.50494	0	0	0.6868	0
16	ax	6	o	Flavobacteriales	o__Flavobacteriales	ax	Surface	Bottom	0	0	0.0186294	0.961132	ax	0	0	0	0	0	0	0	0	0	0	0	0	0	0	0	0	0	0	0.00391996	0.00601	0	0	0	0	0	0.53552	0	0	0	0	0.69108	0.50494	0	0	0.6868	0
4	ae	2	p	Euryarchaeota	p__Euryarchaeota	ae	Surface	Bottom	0	0	0.00439717	0.96804	ae	0.00245	0.00169998	0	0	0	0	0	0	0	0	0.00091	0.00806992	0	0	0	0	0	0	0	0	0.02717	0.0159502	0	0.00109	0	0	0	0	0.00544005	0	0	0	0.0944091	0.02442	0	0
9	ak	2	c	Euryarchaeota_unclassified	c__Euryarchaeota_unclassified	ak	Surface	Bottom	0	0	0.00439717	0.96804	ak	0.00245	0.00169998	0	0	0	0	0	0	0	0	0.00091	0.00806992	0	0	0	0	0	0	0	0	0.02717	0.0159502	0	0.00109	0	0	0	0	0.00544005	0	0	0	0.0944091	0.02442	0	0
15	au	2	o	Euryarchaeota_unclassified	o__Euryarchaeota_unclassified	au	Surface	Bottom	0	0	0.00439717	0.96804	au	0.00245	0.00169998	0	0	0	0	0	0	0	0	0.00091	0.00806992	0	0	0	0	0	0	0	0	0.02717	0.0159502	0	0.00109	0	0	0	0	0.00544005	0	0	0	0.0944091	0.02442	0	0
29	bo	2	f	Euryarchaeota_unclassified	f__Euryarchaeota_unclassified	bo	Surface	Bottom	0	0	0.00439717	0.96804	bo	0.00245	0.00169998	0	0	0	0	0	0	0	0	0.00091	0.00806992	0	0	0	0	0	0	0	0	0.02717	0.0159502	0	0.00109	0	0	0	0	0.00544005	0	0	0	0.0944091	0.02442	0	0
47	cp	2	g	Euryarchaeota_unclassified	g__Euryarchaeota_unclassified	cp	Surface	Bottom	0	0	0.00439717	0.96804	cp	0.00245	0.00169998	0	0	0	0	0	0	0	0	0.00091	0.00806992	0	0	0	0	0	0	0	0	0.02717	0.0159502	0	0.00109	0	0	0	0	0.00544005	0	0	0	0.0944091	0.02442	0	0
71	ec	2	s	candidate_division_MSBL1_archaeon_SCGC_AAA385M02	s__candidate_division_MSBL1_archaeon_SCGC_AAA385M02	ec	Surface	Bottom	0	0	0.00439717	0.96804	ec	0.00245	0.00169998	0	0	0	0	0	0	0	0	0.00091	0.00806992	0	0	0	0	0	0	0	0	0.02717	0.0159502	0	0.00109	0	0	0	0	0.00544005	0	0	0	0.0944091	0.02442	0	0
19	ba	21	o	Alphaproteobacteria_unclassified	o__Alphaproteobacteria_unclassified	ba	Surface	Bottom	0	0	-2.67e-05	1	ba	0	0	0.00110001	0.00158002	0	0	0	0	0	0	0	0	0	0	0	0	0	0	0	0	0	0	0	0	0	0	0	0	0	0	0	0	0	0	0	0
25	bj	46	o	Cellvibrionales	o__Cellvibrionales	bj	Surface	Bottom	0	0	-0.00243	1	bj	0	0	0	0	0	0	0	0	0	0	0	0	0	0	0	0	0	0	0	0	0	0	0	0	0	0	0	0	0	0	0	0	0	0	0.03824	0.08198
34	bx	21	f	Alphaproteobacteria_unclassified	f__Alphaproteobacteria_unclassified	bx	Surface	Bottom	0	0	-2.67e-05	1	bx	0	0	0.00110001	0.00158002	0	0	0	0	0	0	0	0	0	0	0	0	0	0	0	0	0	0	0	0	0	0	0	0	0	0	0	0	0	0	0	0
43	ck	47	f	Porticoccaceae	f__Porticoccaceae	ck	Surface	Bottom	0	0	-0.00243	1	ck	0	0	0	0	0	0	0	0	0	0	0	0	0	0	0	0	0	0	0	0	0	0	0	0	0	0	0	0	0	0	0	0	0	0	0.03824	0.08198
53	dd	21	g	Candidatus_Micropelagos	g__Candidatus_Micropelagos	dd	Surface	Bottom	0	0	-2.67e-05	1	dd	0	0	0.00110001	0.00158002	0	0	0	0	0	0	0	0	0	0	0	0	0	0	0	0	0	0	0	0	0	0	0	0	0	0	0	0	0	0	0	0
56	dg	24	g	Lentibacter	g__Lentibacter	dg	Surface	Bottom	0	0	-0.0031	1	dg	0	0	0	0	0	0	0	0	0	0	0	0	0	0	0	0	0	0	0	0	0	0	0	0	0	0	0	0	0	0	0.05094	0.10674	0	0	0	0
67	dx	47	g	Porticoccus	g__Porticoccus	dx	Surface	Bottom	0	0	-0.00243	1	dx	0	0	0	0	0	0	0	0	0	0	0	0	0	0	0	0	0	0	0	0	0	0	0	0	0	0	0	0	0	0	0	0	0	0	0.03824	0.08198
81	ev	21	s	Candidatus_Micropelagos_thuwalensis	s__Candidatus_Micropelagos_thuwalensis	ev	Surface	Bottom	0	0	-2.67e-05	1	ev	0	0	0.00110001	0.00158002	0	0	0	0	0	0	0	0	0	0	0	0	0	0	0	0	0	0	0	0	0	0	0	0	0	0	0	0	0	0	0	0
84	ey	24	s	Lentibacter_algarum	s__Lentibacter_algarum	ey	Surface	Bottom	0	0	-0.0031	1	ey	0	0	0	0	0	0	0	0	0	0	0	0	0	0	0	0	0	0	0	0	0	0	0	0	0	0	0	0	0	0	0.05094	0.10674	0	0	0	0
87	fd	29	s	Rhodobacteraceae_bacterium_SB2	s__Rhodobacteraceae_bacterium_SB2	fd	Surface	Bottom	0	0	0.00167889	1	fd	0	0	0	0	0	0	0	0	0	0	0	0	0	0	0	0	0	0	0	0	0	0	0	0	0	0	0	0	0	0	0.10382	0.0736	0	0	0	0
97	fv	47	s	Porticoccus_sp	s__Porticoccus_sp	fv	Surface	Bottom	0	0	-0.00243	1	fv	0	0	0	0	0	0	0	0	0	0	0	0	0	0	0	0	0	0	0	0	0	0	0	0	0	0	0	0	0	0	0	0	0	0	0.03824	0.08198
[truncated: 2 more columns]

## Sheet: Class
												S	B	S	B	S	B	S	B	S	B	S	B	S	B	S	B	S	B	S	B	S	B	S	B	S	B	S	B	S	B	S	B	S	B	S	B
	input_index	tax_rank	tax_name	regex_match	treatment_1	treatment_2	log2_median_ratio	median_diff	mean_diff	wilcox_p_value	taxon_id	X19181D.01.01	X19181D.01.02	X19181D.01.03	X19181D.01.04	X19181D.01.05	X19181D.01.06	X19181D.02.01	X19181D.02.02	X19181D.02.03	X19181D.02.04	X19181D.02.05	X19181D.02.06	X19181D.02.07	X19181D.02.08	X19181D.02.09	X19181D.02.10	X19181D.02.11	X19181D.02.12	X19181D.02.13	X19181D.02.14	X19181D.02.15	X19181D.02.16	X19181D.02.17	X19181D.02.18	X19181D.03.01	X19181D.03.02	X19181D.03.03	X19181D.03.04	X19181D.03.05	X19181D.03.06	X19181D.03.07	X19181D.03.08	X19181D.03.09	X19181D.03.10	X19181D.03.11	X19181D.03.12	Surface avg	Bottom avg
12	21	c	Alphaproteobacteria	c__Alphaproteobacteria	Surface	Bottom	-0.445882	-0.0310251	-0.0455921	0.442944	ap	0.0377	0.0270197	0.0304503	0.0325403	0.098159	0.163292	0.0323803	0.05264	0.0207	0.04686	0.07207	0.107239	0.130919	0.22459	0.02088	0.0237398	0.09015	0.126151	0.818742	0.84855	0.01307	0.0541105	0.08119	0.10491	0.89523	0.46448	0.00364996	0	0.171022	0.13998	0.30892	0.49506	0.770402	0.84027	0.25316	0.91802	0.213822	0.259414
8	1	c	Candidatus_Heimdallarchaeota_unclassified	c__Candidatus_Heimdallarchaeota_unclassified	Surface	Bottom	-0.787264	-0.229081	-0.130956	0.253635	aj	0.76871	0.846492	0.134761	0.481505	0.733093	0.818138	0.350023	0.49	0.28123	0.46399	0.55077	0.796602	0.769362	0.71356	0.3783	0.748103	0.46937	0.736377	0.103029	0.14544	0.17439	0.599416	0.80118	0.87538	0.10477	0	0.0118799	0.09823	0.820488	0.86002	0	0	0	0.13531	0	0	0.358409	0.489365
11	14	c	Cyanobacteria_unclassified	c__Cyanobacteria_unclassified	Surface	Bottom	0.663634	0.0243497	0.0744962	0.478185	ao	0.18948	0.124789	0.680487	0.457345	0.000739993	0.00345004	0.330953	0.13736	0.49655	0.41511	0.05779	0.0215298	0.0742893	0.06185	0.36591	0.138459	0.01532	0.127941	0.00409996	0	0.73558	0.307943	0	0	0	0	0.95209	0.90177	0	0	0	0	0.135189	0	0	0	0.22436	0.149864
9	2	c	Euryarchaeota_unclassified	c__Euryarchaeota_unclassified	Surface	Bottom	0	0	0.00439717	0.96804	ak	0.00245	0.00169998	0	0	0	0	0	0	0	0	0.00091	0.00806992	0	0	0	0	0	0	0	0	0.02717	0.0159502	0	0.00109	0	0	0	0	0.00544005	0	0	0	0.0944091	0.02442	0	0	0.00724328	0.00284611
10	6	c	Flavobacteriia	c__Flavobacteriia	Surface	Bottom	0	0	0.0186294	0.961132	an	0	0	0	0	0	0	0	0	0	0	0	0	0	0	0	0	0	0	0.00391996	0.00601	0	0	0	0	0	0.53552	0	0	0	0	0.69108	0.50494	0	0	0.6868	0	0.0767667	0.0581372
13	37	c	Gammaproteobacteria	c__Gammaproteobacteria	Surface	Bottom	2.4016	0.0527995	0.0790251	0.0302732	as	0.00166	0	0.154302	0.0286103	0.168008	0.0151202	0.286643	0.32	0.20152	0.07404	0.31846	0.0665593	0.0254297	0	0.23491	0.0896991	0.42516	0.0095301	0.0702093	0	0.04979	0.0225802	0.11763	0.01862	0	0	0.0323797	0	0.00305003	0	0	0	0	0	0.06004	0.08198	0.1194	0.0403744
			6 classes
												Surface	Bottom	S-B	abs diff	rank of abs diff	pos ranks	neg ranks						Surface	Bottom	S-B	abs diff	rank of abs diff	pos ranks	neg ranks
												0.0377	0.0270197	0.0106803	0.0106803	15	15							0.00166	0	0.00166	0.00166	15	15
												0.0304503	0.0325403	-0.00209002	0.00209002	18		18						0.154302	0.0286103	0.125691	0.125691	6	6
												0.098159	0.163292	-0.0651326	0.0651326	6		6						0.168008	0.0151202	0.152888	0.152888	3	3
												0.0323803	0.05264	-0.0202597	0.0202597	14		14						0.286643	0.32	-0.0333571	0.0333571	9		9
												0.0207	0.04686	-0.02616	0.02616	12		12						0.20152	0.07404	0.12748	0.12748	5	5
												0.07207	0.107239	-0.0351689	0.0351689	9		9						0.31846	0.0665593	0.251901	0.251901	2	2
												0.130919	0.22459	-0.0936713	0.0936713	4		4						0.0254297	0	0.0254297	0.0254297	12	12
												0.02088	0.0237398	-0.00285976	0.00285976	17		17						0.23491	0.0896991	0.145211	0.145211	4	4
												0.09015	0.126151	-0.0360013	0.0360013	8		8						0.42516	0.0095301	0.41563	0.41563	1	1
												0.818742	0.84855	-0.0298082	0.0298082	11		11						0.0702093	0	0.0702093	0.0702093	8	8
												0.01307	0.0541105	-0.0410405	0.0410405	7		7						0.04979	0.0225802	0.0272098	0.0272098	11	11
												0.08119	0.10491	-0.02372	0.02372	13		13						0.11763	0.01862	0.09901	0.09901	7	7
												0.89523	0.46448	0.43075	0.43075	2	2							0	0	0
												0.00364996	0	0.00364996	0.00364996	16	16							0.0323797	0	0.0323797	0.0323797	10	10
												0.171022	0.13998	0.0310417	0.0310417	10	10							0.00305003	0	0.00305003	0.00305003	14	14
												0.30892	0.49506	-0.18614	0.18614	3		3						0	0	0
												0.770402	0.84027	-0.0698677	0.0698677	5		5						0	0	0
												0.25316	0.91802	-0.66486	0.66486	1		1						0.06004	0.08198	-0.02194	0.02194	13		13
											Average	0.213822	0.259414
											St dev.	0.286961	0.304021				smaller sum	43											smaller sum	22
																	sample size	18											sample size	15
														S/B
													Ratio	0.82425
													p-value	0.655827
[truncated: 1 more columns]

## Sheet: Family
	taxon_id	input_index	tax_rank	tax_name	regex_match	taxon_id	treatment_1	treatment_2	log2_median_ratio	median_diff	mean_diff	wilcox_p_value	X19181D.01.01	X19181D.01.02	X19181D.01.03	X19181D.01.04	X19181D.01.05	X19181D.01.06	X19181D.02.01	X19181D.02.02	X19181D.02.03	X19181D.02.04	X19181D.02.05	X19181D.02.06	X19181D.02.07	X19181D.02.08	X19181D.02.09	X19181D.02.10	X19181D.02.11	X19181D.02.12	X19181D.02.13	X19181D.02.14	X19181D.02.15	X19181D.02.16	X19181D.02.17	X19181D.02.18	X19181D.03.01	X19181D.03.02	X19181D.03.03	X19181D.03.04	X19181D.03.05	X19181D.03.06	X19181D.03.07	X19181D.03.08	X19181D.03.09	X19181D.03.10	X19181D.03.11	X19181D.03.12
41	ch	40	f	Alteromonadaceae	f__Alteromonadaceae	ch	Surface	Bottom	5.03502	0.0581696	0.0792335	0.0142837	0.00166	0	0.154302	0.00366004	0.168008	0.0151202	0.285003	0.32	0.20152	0.06654	0.30138	0.0665593	0.0254298	0	0.21492	0.0896991	0.42516	0.0095301	0.0702093	0	0.04979	0.0225802	0.0722	0.00692	0	0	0.0323797	0	0.00305003	0	0	0	0	0	0.0218	0
45	cn	50	f	Salinisphaeraceae	f__Salinisphaeraceae	cn	Surface	Bottom	0	0	0.00200556	0.0803306	0	0	0	0	0	0	0.00164002	0	0	0	0.01447	0	0	0	0.01999	0	0	0	0	0	0	0	0	0	0	0	0	0	0	0	0	0	0	0	0	0
44	cl	48	f	Sinobacteraceae	f__Sinobacteraceae	cl	Surface	Bottom	0	0	-0.0018028	0.163187	0	0	0	0.0249503	0	0	0	0	0	0.0075	0	0	0	0	0	0	0	0	0	0	0	0	0	0	0	0	0	0	0	0	0	0	0	0	0	0
28	bn	1	f	Candidatus_Heimdallarchaeota_unclassified	f__Candidatus_Heimdallarchaeota_unclassified	bn	Surface	Bottom	-0.787264	-0.229081	-0.130956	0.253635	0.76871	0.846492	0.134761	0.481505	0.733093	0.818138	0.350023	0.49	0.28123	0.46399	0.55077	0.796602	0.769362	0.71356	0.3783	0.748103	0.46937	0.736377	0.103029	0.14544	0.17439	0.599416	0.80118	0.87538	0.10477	0	0.0118799	0.09823	0.820488	0.86002	0	0	0	0.13531	0	0
32	bu	14	f	Microcoleaceae	f__Microcoleaceae	bu	Surface	Bottom	0	0	8.33e-06	0.344943	0	0	0.00015	0	0	0	0	0	0	0	0	0	0	0	0	0	0	0	0	0	0	0	0	0	0	0	0	0	0	0	0	0	0	0	0	0
40	cd	34	f	Sphingomonadaceae	f__Sphingomonadaceae	cd	Surface	Bottom	0	0	-0.0002244	0.344943	0	0	0	0.00404004	0	0	0	0	0	0	0	0	0	0	0	0	0	0	0	0	0	0	0	0	0	0	0	0	0	0	0	0	0	0	0	0
33	bw	16	f	Synechococcaceae	f__Synechococcaceae	bw	Surface	Bottom	0.663634	0.0243497	0.0744879	0.478185	0.18948	0.124789	0.680337	0.457345	0.00073999	0.00345004	0.330953	0.13736	0.49655	0.41511	0.05779	0.0215298	0.0742893	0.06185	0.36591	0.138459	0.01532	0.127941	0.00409996	0	0.73558	0.307943	0	0	0	0	0.95209	0.90177	0	0	0	0	0.135189	0	0	0
30	bs	6	f	Crocinitomicaceae	f__Crocinitomicaceae	bs	Surface	Bottom	0	0	-0.0213439	0.530713	0	0	0	0	0	0	0	0	0	0	0	0	0	0	0	0	0	0	0.00391996	0.00601	0	0	0	0	0	0.3821	0	0	0	0	0	0	0	0	0	0
39	cc	33	f	Erythrobacteraceae	f__Erythrobacteraceae	cc	Surface	Bottom	0	0	-0.0185506	0.545163	0	0	0	0	0	0	0	0	0	0	0	0	0	0	0	0	0	0	0.0880591	0.09934	0	0	0	0	0	0.15089	0	0	0	0	0.04576	0.2175	0	0	0	0
42	ci	43	f	Pseudoalteromonadaceae	f__Pseudoalteromonadaceae	ci	Surface	Bottom	0	0	0.00201889	0.574848	0	0	0	0	0	0	0	0	0	0	0.00261	0	0	0	0	0	0	0	0	0	0	0	0.04543	0.0117	0	0	0	0	0	0	0	0	0	0	0	0
36	bz	23	f	Hyphomonadaceae	f__Hyphomonadaceae	bz	Surface	Bottom	0	0	0.00073152	0.654737	0	0	0	0	0	0	0	0	0	0	0	0	0	0	0	0	0	0	0.0354997	0.00272	0	0	0	0	0.03428	0	0	0	0	0	0	0	0.223928	0.27782	0	0
35	by	22	f	Pelagibacteraceae	f__Pelagibacteraceae	by	Surface	Bottom	0.920592	0.00025001	-0.0014028	0.854062	0.00136	0.00055999	0.00086001	0.00463005	0.00659993	0.00419004	0.00226002	0.00172	0.0002	0	0.01183	0.0146698	0	0	0	0	0.01086	0.00455005	0	0	0	0	0.00645	0.00768	0	0	0	0	0.0412104	0.02999	0	0	0	0	0.03881	0.0777
37	ca	24	f	Rhodobacteraceae	f__Rhodobacteraceae	ca	Surface	Bottom	-0.140705	-0.0054003	-0.0222532	0.861821	0.02646	0.0188798	0.0100901	0.00256003	0.0126899	0.00825008	0.0142301	0.03572	0	0	0.0466	0.0619994	0.104819	0.20348	0.00298	0.00384996	0.05883	0.0602806	0.632164	0.73332	0.00299	0.0193002	0.06682	0.08525	0.65635	0.31359	0.00164998	0	0.129811	0.10999	0.22957	0.26732	0.145719	0.05595	0.18264	0.74523
38	cb	32	f	Geminicoccaceae	f__Geminicoccaceae	cb	Surface	Bottom	-0.0279361	-0.0003799	-0.003866	0.899229	0.00988	0.00757992	0.0184002	0.0197302	0.0788692	0.150852	0.0158902	0.0152	0.0205	0.04686	0.01364	0.0305697	0.0260997	0.02111	0.0179	0.0198898	0.02046	0.0613206	0.0630194	0.01317	0.01008	0.0348103	0.00792	0.01198	0.2046	0	0.00199998	0	0	0	0.03359	0.01024	0.400756	0.5065	0.03171	0.09509
31	bt	7	f	Flavobacteriaceae	f__Flavobacteriaceae	bt	Surface	Bottom	0	0	0.0399733	0.9307	0	0	0	0	0	0	0	0	0	0	0	0	0	0	0	0	0	0	0	0	0	0	0	0	0	0.15342	0	0	0	0	0.69108	0.50494	0	0	0.6868	0
29	bo	2	f	Euryarchaeota_unclassified	f__Euryarchaeota_unclassified	bo	Surface	Bottom	0	0	0.00439717	0.96804	0.00245	0.00169998	0	0	0	0	0	0	0	0	0.00091	0.00806992	0	0	0	0	0	0	0	0	0.02717	0.0159502	0	0.00109	0	0	0	0	0.00544005	0	0	0	0.0944091	0.02442	0	0
34	bx	21	f	Alphaproteobacteria_unclassified	f__Alphaproteobacteria_unclassified	bx	Surface	Bottom	0	0	-2.67e-05	1	0	0	0.00110001	0.00158002	0	0	0	0	0	0	0	0	0	0	0	0	0	0	0	0	0	0	0	0	0	0	0	0	0	0	0	0	0	0	0	0
43	ck	47	f	Porticoccaceae	f__Porticoccaceae	ck	Surface	Bottom	0	0	-0.00243	1	0	0	0	0	0	0	0	0	0	0	0	0	0	0	0	0	0	0	0	0	0	0	0	0	0	0	0	0	0	0	0	0	0	0	0.03824	0.08198
					18 families

## Sheet: Genus
	input_index	tax_rank	tax_name	regex_match	treatment_1	treatment_2	log2_median_ratio	median_diff	mean_diff	wilcox_p_value	X19181D.01.01	X19181D.01.02	X19181D.01.03	X19181D.01.04	X19181D.01.05	X19181D.01.06	X19181D.02.01	X19181D.02.02	X19181D.02.03	X19181D.02.04	X19181D.02.05	X19181D.02.06	X19181D.02.07	X19181D.02.08	X19181D.02.09	X19181D.02.10	X19181D.02.11	X19181D.02.12	X19181D.02.13	X19181D.02.14	X19181D.02.15	X19181D.02.16	X19181D.02.17	X19181D.02.18	X19181D.03.01	X19181D.03.02	X19181D.03.03	X19181D.03.04	X19181D.03.05	X19181D.03.06	X19181D.03.07	X19181D.03.08	X19181D.03.09	X19181D.03.10	X19181D.03.11	X19181D.03.12	Surface avg	Bottom avg
69	50	g	Abyssibacter	g__Abyssibacter	Surface	Bottom	0	0	0.00200556	0.0803306	0	0	0	0	0	0	0.00164002	0	0	0	0.01447	0	0	0	0.01999	0	0	0	0	0	0	0	0	0	0	0	0	0	0	0	0	0	0	0	0	0
62	33	g	Altererythrobacter	g__Altererythrobacter	Surface	Bottom	0	0	-0.0185506	0.545163	0	0	0	0	0	0	0	0	0	0	0	0	0	0	0	0	0	0	0.0880591	0.09934	0	0	0	0	0	0.15089	0	0	0	0	0.04576	0.2175	0	0	0	0
64	40	g	Alteromonas	g__Alteromonas	Surface	Bottom	5.03502	0.0581696	0.0737074	0.0142837	0.00166	0	0.149642	0.00366004	0.100259	0.0144201	0.285003	0.32	0.19546	0.06654	0.29821	0.0665593	0.0254298	0	0.21492	0.0896991	0.40663	0.0095301	0.0702093	0	0.04979	0.0225802	0.0722	0.00692	0	0	0.0323797	0	0.00305003	0	0	0	0	0	0.0218	0
46	1	g	Candidatus_Heimdallarchaeota_unclassified	g__Candidatus_Heimdallarchaeota_unclassified	Surface	Bottom	-0.787264	-0.229081	-0.130956	0.253635	0.76871	0.846492	0.134761	0.481505	0.733093	0.818138	0.350023	0.49	0.28123	0.46399	0.55077	0.796602	0.769362	0.71356	0.3783	0.748103	0.46937	0.736377	0.103029	0.14544	0.17439	0.599416	0.80118	0.87538	0.10477	0	0.0118799	0.09823	0.820488	0.86002	0	0	0	0.13531	0	0
53	21	g	Candidatus_Micropelagos	g__Candidatus_Micropelagos	Surface	Bottom	0	0	-2.67e-05	1	0	0	0.00110001	0.00158002	0	0	0	0	0	0	0	0	0	0	0	0	0	0	0	0	0	0	0	0	0	0	0	0	0	0	0	0	0	0	0	0
47	2	g	Euryarchaeota_unclassified	g__Euryarchaeota_unclassified	Surface	Bottom	0	0	0.00439717	0.96804	0.00245	0.00169998	0	0	0	0	0	0	0	0	0.00091	0.00806992	0	0	0	0	0	0	0	0	0.02717	0.0159502	0	0.00109	0	0	0	0	0.00544005	0	0	0	0.0944091	0.02442	0	0
48	6	g	Fluviicola	g__Fluviicola	Surface	Bottom	0	0	-0.0213439	0.530713	0	0	0	0	0	0	0	0	0	0	0	0	0	0	0	0	0	0	0.00391996	0.00601	0	0	0	0	0	0.3821	0	0	0	0	0	0	0	0	0	0
49	9	g	Formosa	g__Formosa	Surface	Bottom	0	0	0.00181778	0.620646	0	0	0	0	0	0	0	0	0	0	0	0	0	0	0	0	0	0	0	0	0	0	0	0	0	0.15342	0	0	0	0	0.69108	0.50494	0	0	0	0
61	32	g	Geminicoccus	g__Geminicoccus	Surface	Bottom	-0.0279361	-0.0003799	-0.003866	0.899229	0.00988	0.00757992	0.0184002	0.0197302	0.0788692	0.150852	0.0158902	0.0152	0.0205	0.04686	0.01364	0.0305697	0.0260997	0.02111	0.0179	0.0198898	0.02046	0.0613206	0.0630194	0.01317	0.01008	0.0348103	0.00792	0.01198	0.2046	0	0.00199998	0	0	0	0.03359	0.01024	0.400756	0.5065	0.03171	0.09509
55	23	g	Hyphomonas	g__Hyphomonas	Surface	Bottom	0	0	0.00073152	0.654737	0	0	0	0	0	0	0	0	0	0	0	0	0	0	0	0	0	0	0.0354997	0.00272	0	0	0	0	0.03428	0	0	0	0	0	0	0	0.223928	0.27782	0	0
56	24	g	Lentibacter	g__Lentibacter	Surface	Bottom	0	0	-0.0031	1	0	0	0	0	0	0	0	0	0	0	0	0	0	0	0	0	0	0	0	0	0	0	0	0	0	0	0	0	0	0	0.05094	0.10674	0	0	0	0
65	41	g	Marinobacter	g__Marinobacter	Surface	Bottom	0	0	0.00552608	0.0640474	0	0	0.00466005	0	0.0677493	0.00070001	0	0	0.00606	0	0.00317	0	0	0	0	0	0.01853	0	0	0	0	0	0	0	0	0	0	0	0	0	0	0	0	0	0	0
57	25	g	Marinovum	g__Marinovum	Surface	Bottom	0	0	-5e-06	0.344943	0	0	0	9e-05	0	0	0	0	0	0	0	0	0	0	0	0	0	0	0	0	0	0	0	0	0	0	0	0	0	0	0	0	0	0	0	0
54	22	g	Pelagibacteraceae_unclassified	g__Pelagibacteraceae_unclassified	Surface	Bottom	0.920592	0.00025001	-0.0014028	0.854062	0.00136	0.00055999	0.00086001	0.00463005	0.00659993	0.00419004	0.00226002	0.00172	0.0002	0	0.01183	0.0146698	0	0	0	0	0.01086	0.00455005	0	0	0	0	0.00645	0.00768	0	0	0	0	0.0412104	0.02999	0	0	0	0	0.03881	0.0777
67	47	g	Porticoccus	g__Porticoccus	Surface	Bottom	0	0	-0.00243	1	0	0	0	0	0	0	0	0	0	0	0	0	0	0	0	0	0	0	0	0	0	0	0	0	0	0	0	0	0	0	0	0	0	0	0.03824	0.08198
66	43	g	Pseudoalteromonas	g__Pseudoalteromonas	Surface	Bottom	0	0	0.00201889	0.574848	0	0	0	0	0	0	0	0	0	0	0.00261	0	0	0	0	0	0	0	0	0	0	0	0.04543	0.0117	0	0	0	0	0	0	0	0	0	0	0	0
58	28	g	Rhodobacteraceae_unclassified	g__Rhodobacteraceae_unclassified	Surface	Bottom	-0.283568	-0.0103703	-0.0198404	0.861821	0.02646	0.0188798	0.00459005	0.00247003	0.0116299	0.00825008	0.0142301	0.03572	0	0	0.03666	0.0619994	0.104819	0.20348	0.00298	0.00384996	0.05883	0.0602806	0.632164	0.73332	0.00299	0.0193002	0.06682	0.08525	0.65635	0.31359	0.00164998	0	0.129811	0.10999	0.17863	0.15654	0.145719	0.05595	0.18264	0.74523
59	30	g	Rhodovulum	g__Rhodovulum	Surface	Bottom	0	0	0.00091667	0.0803306	0	0	0.00550006	0	0.00105999	0	0	0	0	0	0.00994	0	0	0	0	0	0	0	0	0	0	0	0	0	0	0	0	0	0	0	0	0	0	0	0	0
68	48	g	Sinimarinibacterium	g__Sinimarinibacterium	Surface	Bottom	0	0	-0.0018028	0.163187	0	0	0	0.0249503	0	0	0	0	0	0.0075	0	0	0	0	0	0	0	0	0	0	0	0	0	0	0	0	0	0	0	0	0	0	0	0	0	0
63	34	g	Sphingopyxis	g__Sphingopyxis	Surface	Bottom	0	0	-0.0002244	0.344943	0	0	0	0.00404004	0	0	0	0	0	0	0	0	0	0	0	0	0	0	0	0	0	0	0	0	0	0	0	0	0	0	0	0	0	0	0	0
52	16	g	Synechococcus	g__Synechococcus	Surface	Bottom	0.663634	0.0243497	0.0744879	0.478185	0.18948	0.124789	0.680337	0.457345	0.00073999	0.00345004	0.330953	0.13736	0.49655	0.41511	0.05779	0.0215298	0.0742893	0.06185	0.36591	0.138459	0.01532	0.127941	0.00409996	0	0.73558	0.307943	0	0	0	0	0.95209	0.90177	0	0	0	0	0.135189	0	0	0
60	31	g	Thalassobacter	g__Thalassobacter	Surface	Bottom	0	0	-0.0002244	0.344943	0	0	0	0	0	0	0	0	0	0	0	0	0	0	0	0	0	0	0	0	0	0	0	0	0	0	0	0	0	0	0	0.00404	0	0	0	0
51	14	g	Trichodesmium	g__Trichodesmium	Surface	Bottom	0	0	8.33e-06	0.344943	0	0	0.00015	0	0	0	0	0	0	0	0	0	0	0	0	0	0	0	0	0	0	0	0	0	0	0	0	0	0	0	0	0	0	0	0	0
50	12	g	Winogradskyella	g__Winogradskyella	Surface	Bottom	0	0	0.0381556	0.344943	0	0	0	0	0	0	0	0	0	0	0	0	0	0	0	0	0	0	0	0	0	0	0	0	0	0	0	0	0	0	0	0	0	0	0.6868	0
				24 genera

## Sheet: Species
	input_index	tax_rank	tax_name	regex_match	treatment_1	treatment_2	log2_median_ratio	median_diff	mean_diff	wilcox_p_value	taxon_id	X19181D.01.01	X19181D.01.02	X19181D.01.03	X19181D.01.04	X19181D.01.05	X19181D.01.06	X19181D.02.01	X19181D.02.02	X19181D.02.03	X19181D.02.04	X19181D.02.05	X19181D.02.06	X19181D.02.07	X19181D.02.08	X19181D.02.09	X19181D.02.10	X19181D.02.11	X19181D.02.12	X19181D.02.13	X19181D.02.14	X19181D.02.15	X19181D.02.16	X19181D.02.17	X19181D.02.18	X19181D.03.01	X19181D.03.02	X19181D.03.03	X19181D.03.04	X19181D.03.05	X19181D.03.06	X19181D.03.07	X19181D.03.08	X19181D.03.09	X19181D.03.10	X19181D.03.11	X19181D.03.12	Surface avg	Bottom avg
99	50	s	Abyssibacter_profundi	s__Abyssibacter_profundi	Surface	Bottom	0	0	0.00200556	0.0803306	fy	0	0	0	0	0	0	0.00164002	0	0	0	0.01447	0	0	0	0.01999	0	0	0	0	0	0	0	0	0	0	0	0	0	0	0	0	0	0	0	0	0
82	22	s	alpha_proteobacterium_HIMB114	s__alpha_proteobacterium_HIMB114	Surface	Bottom	0.920592	0.00025001	-0.0014028	0.854062	ew	0.00136	0.00055999	0.00086001	0.00463005	0.00659993	0.00419004	0.00226002	0.00172	0.0002	0	0.01183	0.0146698	0	0	0	0	0.01086	0.00455005	0	0	0	0	0.00645	0.00768	0	0	0	0	0.0412104	0.02999	0	0	0	0	0.03881	0.0777
91	33	s	Altererythrobacter_sp_XM_24bin4	s__Altererythrobacter_sp_XM_24bin4	Surface	Bottom	0	0	-0.0185506	0.545163	fh	0	0	0	0	0	0	0	0	0	0	0	0	0	0	0	0	0	0	0.0880591	0.09934	0	0	0	0	0	0.15089	0	0	0	0	0.04576	0.2175	0	0	0	0
93	40	s	Alteromonas_macleodii	s__Alteromonas_macleodii	Surface	Bottom	5.03502	0.0581696	0.0737074	0.0142837	fo	0.00166	0	0.149642	0.00366004	0.100259	0.0144201	0.285003	0.32	0.19546	0.06654	0.29821	0.0665593	0.0254298	0	0.21492	0.0896991	0.40663	0.0095301	0.0702093	0	0.04979	0.0225802	0.0722	0.00692	0	0	0.0323797	0	0.00305003	0	0	0	0	0	0.0218	0
71	2	s	candidate_division_MSBL1_archaeon_SCGC_AAA385M02	s__candidate_division_MSBL1_archaeon_SCGC_AAA385M02	Surface	Bottom	0	0	0.00439717	0.96804	ec	0.00245	0.00169998	0	0	0	0	0	0	0	0	0.00091	0.00806992	0	0	0	0	0	0	0	0	0.02717	0.0159502	0	0.00109	0	0	0	0	0.00544005	0	0	0	0.0944091	0.02442	0	0
70	1	s	Candidatus_Heimdallarchaeota_archaeon	s__Candidatus_Heimdallarchaeota_archaeon	Surface	Bottom	-0.787264	-0.229081	-0.130956	0.253635	eb	0.76871	0.846492	0.134761	0.481505	0.733093	0.818138	0.350023	0.49	0.28123	0.46399	0.55077	0.796602	0.769362	0.71356	0.3783	0.748103	0.46937	0.736377	0.103029	0.14544	0.17439	0.599416	0.80118	0.87538	0.10477	0	0.0118799	0.09823	0.820488	0.86002	0	0	0	0.13531	0	0
81	21	s	Candidatus_Micropelagos_thuwalensis	s__Candidatus_Micropelagos_thuwalensis	Surface	Bottom	0	0	-2.67e-05	1	ev	0	0	0.00110001	0.00158002	0	0	0	0	0	0	0	0	0	0	0	0	0	0	0	0	0	0	0	0	0	0	0	0	0	0	0	0	0	0	0	0
72	6	s	Fluviicola_sp_XM_24bin1	s__Fluviicola_sp_XM_24bin1	Surface	Bottom	0	0	-0.0213439	0.530713	eg	0	0	0	0	0	0	0	0	0	0	0	0	0	0	0	0	0	0	0.00391996	0.00601	0	0	0	0	0	0.3821	0	0	0	0	0	0	0	0	0	0
73	9	s	Formosa_sp_Hel3_A1_48	s__Formosa_sp_Hel3_A1_48	Surface	Bottom	0	0	0.00181778	0.620646	ej	0	0	0	0	0	0	0	0	0	0	0	0	0	0	0	0	0	0	0	0	0	0	0	0	0	0.15342	0	0	0	0	0.69108	0.50494	0	0	0	0
90	32	s	Geminicoccus_sp	s__Geminicoccus_sp	Surface	Bottom	-0.0279361	-0.0003799	-0.003866	0.899229	fg	0.00988	0.00757992	0.0184002	0.0197302	0.0788692	0.150852	0.0158902	0.0152	0.0205	0.04686	0.01364	0.0305697	0.0260997	0.02111	0.0179	0.0198898	0.02046	0.0613206	0.0630194	0.01317	0.01008	0.0348103	0.00792	0.01198	0.2046	0	0.00199998	0	0	0	0.03359	0.01024	0.400756	0.5065	0.03171	0.09509
83	23	s	Hyphomonas_sp_TMED17	s__Hyphomonas_sp_TMED17	Surface	Bottom	0	0	0.00073152	0.654737	ex	0	0	0	0	0	0	0	0	0	0	0	0	0	0	0	0	0	0	0.0354997	0.00272	0	0	0	0	0.03428	0	0	0	0	0	0	0	0.223928	0.27782	0	0
84	24	s	Lentibacter_algarum	s__Lentibacter_algarum	Surface	Bottom	0	0	-0.0031	1	ey	0	0	0	0	0	0	0	0	0	0	0	0	0	0	0	0	0	0	0	0	0	0	0	0	0	0	0	0	0	0	0.05094	0.10674	0	0	0	0
94	41	s	Marinobacter_adhaerens	s__Marinobacter_adhaerens	Surface	Bottom	0	0	0.00015889	0.344943	fp	0	0	0	0	0	0	0	0	0	0	0	0	0	0	0	0	0.00286	0	0	0	0	0	0	0	0	0	0	0	0	0	0	0	0	0	0	0
95	42	s	Marinobacter_hydrocarbonoclasticus	s__Marinobacter_hydrocarbonoclasticus	Surface	Bottom	0	0	0.00536719	0.0640474	fq	0	0	0.00466005	0	0.0677493	0.00070001	0	0	0.00606	0	0.00317	0	0	0	0	0	0.01567	0	0	0	0	0	0	0	0	0	0	0	0	0	0	0	0	0	0	0
85	25	s	Marinovum_sp	s__Marinovum_sp	Surface	Bottom	0	0	-5e-06	0.344943	ez	0	0	0	9e-05	0	0	0	0	0	0	0	0	0	0	0	0	0	0	0	0	0	0	0	0	0	0	0	0	0	0	0	0	0	0	0	0
97	47	s	Porticoccus_sp	s__Porticoccus_sp	Surface	Bottom	0	0	-0.00243	1	fv	0	0	0	0	0	0	0	0	0	0	0	0	0	0	0	0	0	0	0	0	0	0	0	0	0	0	0	0	0	0	0	0	0	0	0.03824	0.08198
96	44	s	Pseudoalteromonas_ruthenica	s__Pseudoalteromonas_ruthenica	Surface	Bottom	0	0	0.00201889	0.574848	fs	0	0	0	0	0	0	0	0	0	0	0.00261	0	0	0	0	0	0	0	0	0	0	0	0.04543	0.0117	0	0	0	0	0	0	0	0	0	0	0	0
86	28	s	Rhodobacteraceae_bacterium_HIMB11	s__Rhodobacteraceae_bacterium_HIMB11	Surface	Bottom	-0.283568	-0.0103703	-0.0215193	0.861821	fc	0.02646	0.0188798	0.00459005	0.00247003	0.0116299	0.00825008	0.0142301	0.03572	0	0	0.03666	0.0619994	0.104819	0.20348	0.00298	0.00384996	0.05883	0.0602806	0.632164	0.73332	0.00299	0.0193002	0.06682	0.08525	0.65635	0.31359	0.00164998	0	0.129811	0.10999	0.07481	0.08294	0.145719	0.05595	0.18264	0.74523
87	29	s	Rhodobacteraceae_bacterium_SB2	s__Rhodobacteraceae_bacterium_SB2	Surface	Bottom	0	0	0.00167889	1	fd	0	0	0	0	0	0	0	0	0	0	0	0	0	0	0	0	0	0	0	0	0	0	0	0	0	0	0	0	0	0	0.10382	0.0736	0	0	0	0
88	30	s	Rhodovulum_sp	s__Rhodovulum_sp	Surface	Bottom	0	0	0.00091667	0.0803306	fe	0	0	0.00550006	0	0.00105999	0	0	0	0	0	0.00994	0	0	0	0	0	0	0	0	0	0	0	0	0	0	0	0	0	0	0	0	0	0	0	0	0
98	48	s	Sinimarinibacterium_flocculans	s__Sinimarinibacterium_flocculans	Surface	Bottom	0	0	-0.0018028	0.163187	fw	0	0	0	0.0249503	0	0	0	0	0	0.0075	0	0	0	0	0	0	0	0	0	0	0	0	0	0	0	0	0	0	0	0	0	0	0	0	0	0
92	34	s	Sphingopyxis_sp_LC363	s__Sphingopyxis_sp_LC363	Surface	Bottom	0	0	-0.0002244	0.344943	fi	0	0	0	0.00404004	0	0	0	0	0	0	0	0	0	0	0	0	0	0	0	0	0	0	0	0	0	0	0	0	0	0	0	0	0	0	0	0
76	16	s	Synechococcus_sp_CC9605	s__Synechococcus_sp_CC9605	Surface	Bottom	0	0	3.28e-05	0.344943	eq	0	0	0.00059001	0	0	0	0	0	0	0	0	0	0	0	0	0	0	0	0	0	0	0	0	0	0	0	0	0	0	0	0	0	0	0	0	0
77	17	s	Synechococcus_sp_KORDI_52	s__Synechococcus_sp_KORDI_52	Surface	Bottom	0	0	0.0001	0.344943	er	0	0	0	0	0	0	0	0	0	0	0	0	0	0	0	0	0	0	0	0	0.0018	0	0	0	0	0	0	0	0	0	0	0	0	0	0	0
78	18	s	Synechococcus_sp_RCC307	s__Synechococcus_sp_RCC307	Surface	Bottom	0	0	0.00018445	0.163187	es	0	0	0.00043	0	0	0	0	0	0	0	0	0	0	0	0	0	0	0	0	0	0.00289	0	0	0	0	0	0	0	0	0	0	0	0	0	0	0
79	19	s	Synechococcus_sp_RS9916	s__Synechococcus_sp_RS9916	Surface	Bottom	0	0	0.00122889	0.0640474	et	0.00362	0.0002	0.00114001	0	0	0	0.00140001	0	0	0	0	0	0	0	0.00682	0	0	0	0	0	0.00934	0	0	0	0	0	0	0	0	0	0	0	0	0	0	0
80	20	s	Synechococcus_sp_WH_8109	s__Synechococcus_sp_WH_8109	Surface	Bottom	0.663634	0.0243497	0.0729418	0.478185	eu	0.18586	0.124589	0.678177	0.457345	0.00073999	0.00345004	0.329553	0.13736	0.49655	0.41511	0.05779	0.0215298	0.0742893	0.06185	0.35909	0.138459	0.01532	0.127941	0.00409996	0	0.72155	0.307943	0	0	0	0	0.95209	0.90177	0	0	0	0	0.135189	0	0	0
89	31	s	Thalassobacter_stenotrophicus	s__Thalassobacter_stenotrophicus	Surface	Bottom	0	0	-0.0002244	0.344943	ff	0	0	0	0	0	0	0	0	0	0	0	0	0	0	0	0	0	0	0	0	0	0	0	0	0	0	0	0	0	0	0	0.00404	0	0	0	0
75	14	s	Trichodesmium_erythraeum	s__Trichodesmium_erythraeum	Surface	Bottom	0	0	8.33e-06	0.344943	eo	0	0	0.00015	0	0	0	0	0	0	0	0	0	0	0	0	0	0	0	0	0	0	0	0	0	0	0	0	0	0	0	0	0	0	0	0	0
74	12	s	Winogradskyella_sp	s__Winogradskyella_sp	Surface	Bottom	0	0	0.0381556	0.344943	em	0	0	0	0	0	0	0	0	0	0	0	0	0	0	0	0	0	0	0	0	0	0	0	0	0	0	0	0	0	0	0	0	0	0	0.6868	0
				30 species

## Sheet: KOP
	taxon_id	input_index	tax_rank	tax_name	regex_match	taxon_id	treatment_1	treatment_2	log2_median_ratio	median_diff	mean_diff	wilcox_p_value	taxon_id	X19181D.01.01	X19181D.01.02	X19181D.01.03	X19181D.01.04	X19181D.01.05	X19181D.01.06	X19181D.02.01	X19181D.02.02	X19181D.02.03	X19181D.02.04	X19181D.02.05	X19181D.02.06	X19181D.02.07	X19181D.02.08	X19181D.02.09	X19181D.02.10	X19181D.02.11	X19181D.02.12	X19181D.02.13	X19181D.02.14	X19181D.02.15	X19181D.02.16	X19181D.02.17	X19181D.02.18	X19181D.03.01	X19181D.03.02	X19181D.03.03	X19181D.03.04	X19181D.03.05	X19181D.03.06	X19181D.03.07	X19181D.03.08	X19181D.03.09	X19181D.03.10	X19181D.03.11	X19181D.03.12
1	ab	1	k	Archaea	k__Archaea	ab	Surface	Bottom	-0.808233	-0.237056	-0.126559	0.260751	ab	0.77116	0.848192	0.134761	0.481505	0.733093	0.818138	0.350023	0.49	0.28123	0.46399	0.55168	0.804672	0.769362	0.71356	0.3783	0.748103	0.46937	0.736377	0.103029	0.14544	0.20156	0.615366	0.80118	0.87647	0.10477	0	0.0118799	0.09823	0.825928	0.86002	0	0	0.0944091	0.15973	0	0
2	ac	3	k	Bacteria	k__Bacteria	ac	Surface	Bottom	0.613486	0.237056	0.126559	0.260751	ac	0.22884	0.151808	0.865239	0.518495	0.266907	0.181862	0.649976	0.51	0.71877	0.53601	0.44832	0.195328	0.230638	0.28644	0.6217	0.251897	0.53063	0.263623	0.896971	0.85456	0.79844	0.384634	0.19882	0.12353	0.89523	1	0.98812	0.90177	0.174072	0.13998	1	1	0.905591	0.84027	1	1
19	ba	21	o	Alphaproteobacteria_unclassified	o__Alphaproteobacteria_unclassified	ba	Surface	Bottom	0	0	-2.67e-05	1	ba	0	0	0.00110001	0.00158002	0	0	0	0	0	0	0	0	0	0	0	0	0	0	0	0	0	0	0	0	0	0	0	0	0	0	0	0	0	0	0	0
24	bi	40	o	Alteromonadales	o__Alteromonadales	bi	Surface	Bottom	5.03502	0.0581696	0.0812524	0.0130543	bi	0.00166	0	0.154302	0.00366004	0.168008	0.0151202	0.285003	0.32	0.20152	0.06654	0.30399	0.0665593	0.0254298	0	0.21492	0.0896991	0.42516	0.0095301	0.0702093	0	0.04979	0.0225802	0.11763	0.01862	0	0	0.0323797	0	0.00305003	0	0	0	0	0	0.0218	0
14	at	1	o	Candidatus_Heimdallarchaeota_unclassified	o__Candidatus_Heimdallarchaeota_unclassified	at	Surface	Bottom	-0.787264	-0.229081	-0.130956	0.253635	at	0.76871	0.846492	0.134761	0.481505	0.733093	0.818138	0.350023	0.49	0.28123	0.46399	0.55077	0.796602	0.769362	0.71356	0.3783	0.748103	0.46937	0.736377	0.103029	0.14544	0.17439	0.599416	0.80118	0.87538	0.10477	0	0.0118799	0.09823	0.820488	0.86002	0	0	0	0.13531	0	0
25	bj	46	o	Cellvibrionales	o__Cellvibrionales	bj	Surface	Bottom	0	0	-0.00243	1	bj	0	0	0	0	0	0	0	0	0	0	0	0	0	0	0	0	0	0	0	0	0	0	0	0	0	0	0	0	0	0	0	0	0	0	0.03824	0.08198
15	au	2	o	Euryarchaeota_unclassified	o__Euryarchaeota_unclassified	au	Surface	Bottom	0	0	0.00439717	0.96804	au	0.00245	0.00169998	0	0	0	0	0	0	0	0	0.00091	0.00806992	0	0	0	0	0	0	0	0	0.02717	0.0159502	0	0.00109	0	0	0	0	0.00544005	0	0	0	0.0944091	0.02442	0	0
16	ax	6	o	Flavobacteriales	o__Flavobacteriales	ax	Surface	Bottom	0	0	0.0186294	0.961132	ax	0	0	0	0	0	0	0	0	0	0	0	0	0	0	0	0	0	0	0.00391996	0.00601	0	0	0	0	0	0.53552	0	0	0	0	0.69108	0.50494	0	0	0.6868	0
26	bk	48	o	Nevskiales	o__Nevskiales	bk	Surface	Bottom	0	0	-0.0018028	0.163187	bk	0	0	0	0.0249503	0	0	0	0	0	0.0075	0	0	0	0	0	0	0	0	0	0	0	0	0	0	0	0	0	0	0	0	0	0	0	0	0	0
17	ay	14	o	Oscillatoriales	o__Oscillatoriales	ay	Surface	Bottom	0	0	8.33e-06	0.344943	ay	0	0	0.00015	0	0	0	0	0	0	0	0	0	0	0	0	0	0	0	0	0	0	0	0	0	0	0	0	0	0	0	0	0	0	0	0	0
20	bb	22	o	Pelagibacterales	o__Pelagibacterales	bb	Surface	Bottom	0.920592	0.00025001	-0.0014028	0.854062	bb	0.00136	0.00055999	0.00086001	0.00463005	0.00659993	0.00419004	0.00226002	0.00172	0.0002	0	0.01183	0.0146698	0	0	0	0	0.01086	0.00455005	0	0	0	0	0.00645	0.00768	0	0	0	0	0.0412104	0.02999	0	0	0	0	0.03881	0.0777
21	bc	23	o	Rhodobacterales	o__Rhodobacterales	bc	Surface	Bottom	-0.213903	-0.008425	-0.0215217	0.787932	bc	0.02646	0.0188798	0.0100901	0.00256003	0.0126899	0.00825008	0.0142301	0.03572	0	0	0.0466	0.0619994	0.104819	0.20348	0.00298	0.00384996	0.05883	0.0602806	0.667663	0.73604	0.00299	0.0193002	0.06682	0.08525	0.69063	0.31359	0.00164998	0	0.129811	0.10999	0.22957	0.26732	0.369646	0.33377	0.18264	0.74523
22	bd	32	o	Rhodospirillales	o__Rhodospirillales	bd	Surface	Bottom	-0.0279361	-0.0003799	-0.003866	0.899229	bd	0.00988	0.00757992	0.0184002	0.0197302	0.0788692	0.150852	0.0158902	0.0152	0.0205	0.04686	0.01364	0.0305697	0.0260997	0.02111	0.0179	0.0198898	0.02046	0.0613206	0.0630194	0.01317	0.01008	0.0348103	0.00792	0.01198	0.2046	0	0.00199998	0	0	0	0.03359	0.01024	0.400756	0.5065	0.03171	0.09509
27	bm	50	o	Salinisphaerales	o__Salinisphaerales	bm	Surface	Bottom	0	0	0.00200556	0.0803306	bm	0	0	0	0	0	0	0.00164002	0	0	0	0.01447	0	0	0	0.01999	0	0	0	0	0	0	0	0	0	0	0	0	0	0	0	0	0	0	0	0	0
23	be	33	o	Sphingomonadales	o__Sphingomonadales	be	Surface	Bottom	0	0	-0.0187751	0.341964	be	0	0	0	0.00404004	0	0	0	0	0	0	0	0	0	0	0	0	0	0	0.0880591	0.09934	0	0	0	0	0	0.15089	0	0	0	0	0.04576	0.2175	0	0	0	0
18	az	15	o	Synechococcales	o__Synechococcales	az	Surface	Bottom	0.663634	0.0243497	0.0744879	0.478185	az	0.18948	0.124789	0.680337	0.457345	0.00073999	0.00345004	0.330953	0.13736	0.49655	0.41511	0.05779	0.0215298	0.0742893	0.06185	0.36591	0.138459	0.01532	0.127941	0.00409996	0	0.73558	0.307943	0	0	0	0	0.95209	0.90177	0	0	0	0	0.135189	0	0	0
5	ag	4	p	Bacteroidetes	p__Bacteroidetes	ag	Surface	Bottom	0	0	0.0186294	0.961132	ag	0	0	0	0	0	0	0	0	0	0	0	0	0	0	0	0	0	0	0.00391996	0.00601	0	0	0	0	0	0.53552	0	0	0	0	0.69108	0.50494	0	0	0.6868	0
3	ad	1	p	Candidatus_Heimdallarchaeota	p__Candidatus_Heimdallarchaeota	ad	Surface	Bottom	-0.787264	-0.229081	-0.130956	0.253635	ad	0.76871	0.846492	0.134761	0.481505	0.733093	0.818138	0.350023	0.49	0.28123	0.46399	0.55077	0.796602	0.769362	0.71356	0.3783	0.748103	0.46937	0.736377	0.103029	0.14544	0.17439	0.599416	0.80118	0.87538	0.10477	0	0.0118799	0.09823	0.820488	0.86002	0	0	0	0.13531	0	0
6	ah	14	p	Cyanobacteria	p__Cyanobacteria	ah	Surface	Bottom	0.663634	0.0243497	0.0744962	0.478185	ah	0.18948	0.124789	0.680487	0.457345	0.00073999	0.00345004	0.330953	0.13736	0.49655	0.41511	0.05779	0.0215298	0.0742893	0.06185	0.36591	0.138459	0.01532	0.127941	0.00409996	0	0.73558	0.307943	0	0	0	0	0.95209	0.90177	0	0	0	0	0.135189	0	0	0
4	ae	2	p	Euryarchaeota	p__Euryarchaeota	ae	Surface	Bottom	0	0	0.00439717	0.96804	ae	0.00245	0.00169998	0	0	0	0	0	0	0	0	0.00091	0.00806992	0	0	0	0	0	0	0	0	0.02717	0.0159502	0	0.00109	0	0	0	0	0.00544005	0	0	0	0.0944091	0.02442	0	0
7	ai	21	p	Proteobacteria	p__Proteobacteria	ai	Surface	Bottom	0.734186	0.10409	0.033433	0.293093	ai	0.03936	0.0270197	0.184752	0.0611506	0.266167	0.178412	0.319023	0.37264	0.22222	0.1209	0.39053	0.173798	0.156348	0.22459	0.25579	0.113439	0.51531	0.135681	0.888951	0.84855	0.06286	0.0766908	0.19882	0.12353	0.89523	0.46448	0.0360296	0	0.174072	0.13998	0.30892	0.49506	0.770402	0.84027	0.3132	1
		2 Kingdoms
		14 orders
		5 phyla
[truncated: 2 more columns]
