# Supplementary material for: Diversity and spatiotemporal variations in bacterial and archaeal communities within Kuwaiti territorial waters of the Northwest Arabian Gulf
Source: PLoS One. 2023 Nov 16;18(11):e0291167. doi: 10.1371/journal.pone.0291167 (PMC10653540; doi:10.1371/journal.pone.0291167)
Supplement: S8 File — (XLSX) [file pone.0291167.s014.xlsx]

## Sheet: Group_Surface_vs_Bottom_family_
Taxon - family	Group1_mean	Group1_var	Group1_std	Group2_mean	Group2_var	Group2_std	P_value	Q_value
f__Aeromonadaceae	0	0	0	6.22e-05	6.97e-08	6.22e-05	0.000999001	0.00943465
f__Bacteroidaceae	0	0	0	1.22e-05	2.69e-09	1.22e-05	0.000999001	0.00943465
f__Merismopediaceae	7.33e-05	9.68e-08	7.33e-05	0	0	0	0.000999001	0.00943465
f__Prevotellaceae	0	0	0	0.000182778	6.01e-07	0.000182778	0.000999001	0.00943465
f__Salinisphaeraceae	0.00200556	3.17e-05	0.00132752	0	0	0	0.000999001	0.00943465
f__Sinobacteraceae	0	0	0	0.000416667	3.13e-06	0.000416667	0.000999001	0.00943465
f__Alteromonadaceae	0.0946173	0.0172515	0.0309583	0.0323238	0.00594972	0.0181808	0.0999001	0.808684
f__Neisseriaceae	0	0	0	1.67e-06	5e-11	1.67e-06	0.124999	0.885378
f__Campylobacteraceae	7.67e-05	6.68e-08	6.09e-05	0.00288447	5.96e-05	0.00181983	0.172827	1
f__Candidatus_Heimdallarchaeota_unclassified	0.269623	0.0894389	0.0704899	0.392051	0.117901	0.0809326	0.24975	1
f__Erythrobacteraceae	0.0124683	0.000672777	0.00611363	0.0317511	0.00397414	0.0148588	0.266733	1
f__Oceanospirillaceae	0.00532889	0.000442474	0.00495801	0.0335325	0.0109265	0.024638	0.318681	1
f__Flavobacteriaceae	0.0981165	0.0503875	0.0529085	0.0472433	0.0158409	0.0296656	0.380619	1
f__Halieaceae	0.00791944	0.000899077	0.00706744	0.00121056	2.64e-05	0.00121056	0.464535	1
f__Porticoccaceae	0.00212444	8.12e-05	0.00212444	0.00455444	0.000373373	0.00455444	0.470529	1
f__Synechococcaceae	0.176547	0.0825872	0.0677361	0.117888	0.0522925	0.0538994	0.508492	1
f__Euryarchaeota_unclassified	0.00710717	0.000516029	0.00535428	0.00275167	4.59e-05	0.00159735	0.563437	1
f__Crocinitomicaceae	0.00135499	2.36e-05	0.00114522	0.02166	0.00809382	0.0212051	0.616384	1
f__Pelagibacteraceae	0.00620113	0.000165705	0.00303411	0.0082289	0.000362068	0.00448496	0.745255	1
f__Pseudoalteromonadaceae	0.00266889	0.000114264	0.00251952	0.000853333	8.07e-06	0.000669549	0.745255	1
f__Microbacteriaceae	0.00572939	0.000283156	0.00396622	0.00372942	0.000202974	0.00335802	0.852148	1
f__Hyphomonadaceae	0.0163171	0.00281097	0.0124966	0.0155856	0.00428347	0.0154263	0.93007	1
f__Rhodobacteraceae	0.243337	0.082804	0.0678249	0.234924	0.0667682	0.0609044	0.935065	1
f__Geminicoccaceae	0.0483831	0.00993471	0.0234932	0.0481522	0.0137321	0.0276205	0.995005	1
f__Alphaproteobacteria_unclassified	0	0	0	0	0	0	1	1
f__Microcoleaceae	0	0	0	0	0	0	1	1
f__Sphingomonadaceae	0	0	0	0	0	0	1	1
