# Supplementary material for: Diversity and spatiotemporal variations in bacterial and archaeal communities within Kuwaiti territorial waters of the Northwest Arabian Gulf
Source: PLoS One. 2023 Nov 16;18(11):e0291167. doi: 10.1371/journal.pone.0291167 (PMC10653540; doi:10.1371/journal.pone.0291167)
Supplement: S9 File — (XLSX) [file pone.0291167.s015.xlsx]

## Sheet: Group_Surface_vs_Bottom_genus_d
Taxon - genus	Group1_mean	Group1_var	Group1_std	Group2_mean	Group2_var	Group2_std	P_value	Q_value
g__Abyssibacter	0.00200556	3.17e-05	0.00132752	0	0	0	0.000999001	0.0079308
g__Aeromonas	0	0	0	6.22e-05	6.97e-08	6.22e-05	0.000999001	0.0079308
g__Aphanocapsa	7.33e-05	9.68e-08	7.33e-05	0	0	0	0.000999001	0.0079308
g__Bacteroides	0	0	0	1.22e-05	2.69e-09	1.22e-05	0.000999001	0.0079308
g__Cloacibacterium	0	0	0	3.06e-05	1.68e-08	3.06e-05	0.000999001	0.0079308
g__Marinobacter	0.00154222	2.04e-05	0.00106538	0	0	0	0.000999001	0.0079308
g__Prevotella	0	0	0	0.000182778	6.01e-07	0.000182778	0.000999001	0.0079308
g__Rhodovulum	0.000552222	5.49e-06	0.000552222	0	0	0	0.000999001	0.0079308
g__Sinimarinibacterium	0	0	0	0.000416667	3.13e-06	0.000416667	0.000999001	0.0079308
g__Alteromonas	0.0930751	0.016398	0.0301828	0.0323238	0.00594972	0.0181808	0.0979021	0.699497
g__Rivicola	0	0	0	1.67e-06	5e-11	1.67e-06	0.124999	0.811912
g__Arcobacter	7.67e-05	6.68e-08	6.09e-05	0.00288447	5.96e-05	0.00181983	0.187812	1
g__Candidatus_Heimdallarchaeota_unclassified	0.269623	0.0894389	0.0704899	0.392051	0.117901	0.0809326	0.248751	1
g__Altererythrobacter	0.0124683	0.000672777	0.00611363	0.0317511	0.00397414	0.0148588	0.280719	1
g__Bermanella	0.00532889	0.000442474	0.00495801	0.0335325	0.0109265	0.024638	0.361638	1
g__Phaeobacter	0.0166643	0.00150473	0.00914308	0.034654	0.00753313	0.0204575	0.441558	1
g__Lentibacter	0.0265982	0.00480612	0.0163403	0.0126978	0.00137243	0.00873191	0.450549	1
g__Halieaceae_unclassified	0.00791944	0.000899077	0.00706744	0.00121056	2.64e-05	0.00121056	0.466533	1
g__Nereida	0.00236278	0.000100489	0.00236278	0.0022	8.71e-05	0.0022	0.466533	1
g__Porticoccus	0.00212444	8.12e-05	0.00212444	0.00455444	0.000373373	0.00455444	0.470529	1
g__Dokdonia	0.0124766	0.00203689	0.0106377	0.00821667	0.00121524	0.00821667	0.475524	1
g__Polaribacter	0.00257053	0.000118937	0.00257053	0.00140722	3.56e-05	0.00140722	0.475524	1
g__Winogradskyella	0.0381556	0.0262052	0.0381556	1.67e-06	5e-11	1.67e-06	0.517483	1
g__Synechococcus	0.176547	0.0825872	0.0677361	0.117888	0.0522925	0.0538994	0.529471	1
g__Fluviicola	0.00135499	2.36e-05	0.00114522	0.02166	0.00809382	0.0212051	0.569431	1
g__Euryarchaeota_unclassified	0.00710717	0.000516029	0.00535428	0.00275167	4.59e-05	0.00159735	0.617383	1
g__Gilvibacter	0.00467384	0.000393206	0.00467384	0.000918901	9.35e-06	0.000720652	0.727273	1
g__Pelagibacteraceae_unclassified	0.00620113	0.000165705	0.00303411	0.0082289	0.000362068	0.00448496	0.755245	1
g__Pseudoalteromonas	0.00266889	0.000114264	0.00251952	0.000853333	8.07e-06	0.000669549	0.755245	1
g__Formosa	0.04024	0.0264399	0.038326	0.0366683	0.014959	0.028828	0.811189	1
g__Thalassobacter	0.0277154	0.00688729	0.0195609	0.0179133	0.00562464	0.0176771	0.855145	1
g__Candidatus_Aquiluna	0.00572939	0.000283156	0.00396622	0.00372942	0.000202974	0.00335802	0.869131	1
g__Hyphomonas	0.0163171	0.00281097	0.0124966	0.0155856	0.00428347	0.0154263	0.926074	1
g__Rhodobacteraceae_unclassified	0.169444	0.0558486	0.0557019	0.167459	0.0518112	0.0536507	0.979021	1
g__Geminicoccus	0.0483831	0.00993471	0.0234932	0.0481522	0.0137321	0.0276205	0.995005	1
g__Candidatus_Micropelagos	0	0	0	0	0	0	1	1
g__Marinovum	0	0	0	0	0	0	1	1
g__Sphingopyxis	0	0	0	0	0	0	1	1
g__Trichodesmium	0	0	0	0	0	0	1	1
