# Supplementary material for: Diversity and spatiotemporal variations in bacterial and archaeal communities within Kuwaiti territorial waters of the Northwest Arabian Gulf
Source: PLoS One. 2023 Nov 16;18(11):e0291167. doi: 10.1371/journal.pone.0291167 (PMC10653540; doi:10.1371/journal.pone.0291167)
Supplement: S10 File — (XLSX) [file pone.0291167.s016.xlsx]

## Sheet: Group_Surface_vs_Bottom_species
Taxon - species	Group1_mean	Group1_var	Group1_std	Group2_mean	Group2_var	Group2_std	P_value	Q_value
s__Abyssibacter_profundi	0.00200556	3.17e-05	0.00132752	0	0	0	0.000999001	0.00483627
s__Aeromonas_caviae	0	0	0	3.67e-05	2.42e-08	3.67e-05	0.000999001	0.00483627
s__Aeromonas_media	0	0	0	2.11e-05	8.02e-09	2.11e-05	0.000999001	0.00483627
s__Aphanocapsa_montana	7.33e-05	9.68e-08	7.33e-05	0	0	0	0.000999001	0.00483627
s__Bacteroides_graminisolvens	0	0	0	1.22e-05	2.69e-09	1.22e-05	0.000999001	0.00483627
s__Cloacibacterium_normanense	0	0	0	3.06e-05	1.68e-08	3.06e-05	0.000999001	0.00483627
s__Marinobacter_adhaerens	0.000158889	4.54e-07	0.000158889	0	0	0	0.000999001	0.00483627
s__Marinobacter_hydrocarbonoclasticus	0.00138333	1.52e-05	0.000918005	0	0	0	0.000999001	0.00483627
s__Prevotella_copri	0	0	0	0.000182778	6.01e-07	0.000182778	0.000999001	0.00483627
s__Pseudoalteromonas_marina	0	0	0	0.000118889	2.54e-07	0.000118889	0.000999001	0.00483627
s__Pseudoalteromonas_tetraodonis	0	0	0	8.44e-05	1.28e-07	8.44e-05	0.000999001	0.00483627
s__Rhodovulum_sp	0.000552222	5.49e-06	0.000552222	0	0	0	0.000999001	0.00483627
s__Sinimarinibacterium_flocculans	0	0	0	0.000416667	3.13e-06	0.000416667	0.000999001	0.00483627
s__Synechococcus_sp_KORDI_52	0.0001	1.8e-07	0.0001	0	0	0	0.000999001	0.00483627
s__Synechococcus_sp_RCC307	0.000160556	4.64e-07	0.000160556	0	0	0	0.000999001	0.00483627
s__Synechococcus_sp_RS9916	0.000975556	6.98e-06	0.000622501	0	0	0	0.000999001	0.00483627
s__Winogradskyella_sp	0.0381556	0.0262052	0.0381556	0	0	0	0.000999001	0.00483627
s__Aeromonas_veronii	0	0	0	4.44e-06	3.56e-10	4.44e-06	0.00390618	0.0178596
s__Alteromonas_macleodii	0.0930751	0.016398	0.0301828	0.0323238	0.00594972	0.0181808	0.0879121	0.380792
s__Rivicola_pingtungensis	0	0	0	1.67e-06	5e-11	1.67e-06	0.124999	0.489871
s__Winogradskyella_sp_KYW1333	0	0	0	1.67e-06	5e-11	1.67e-06	0.124999	0.489871
s__Arcobacter_cryaerophilus	7.67e-05	6.68e-08	6.09e-05	0.00288447	5.96e-05	0.00181983	0.167832	0.627835
s__Candidatus_Heimdallarchaeota_archaeon	0.269623	0.0894389	0.0704899	0.392051	0.117901	0.0809326	0.244755	0.863273
s__Altererythrobacter_sp_XM_24bin4	0.0124683	0.000672777	0.00611363	0.0317511	0.00397414	0.0148588	0.251748	0.863273
s__Bermanella_sp	0.00532889	0.000442474	0.00495801	0.0335325	0.0109265	0.024638	0.381618	1
s__Phaeobacter_italicus	0.0166643	0.00150473	0.00914308	0.034654	0.00753313	0.0204575	0.406593	1
s__Lentibacter_algarum	0.0265982	0.00480612	0.0163403	0.0126978	0.00137243	0.00873191	0.435564	1
s__Dokdonia_donghaensis	0.0124766	0.00203689	0.0106377	0.00821667	0.00121524	0.00821667	0.467532	1
s__Polaribacter_sp_MED152	0.00257053	0.000118937	0.00257053	0.00140722	3.56e-05	0.00140722	0.467532	1
s__gamma_proteobacterium_IMCC3088	0.00791944	0.000899077	0.00706744	0.00121056	2.64e-05	0.00121056	0.477522	1
s__Nereida_ignava	0.00236278	0.000100489	0.00236278	0.0022	8.71e-05	0.0022	0.477522	1
s__Porticoccus_sp	0.00212444	8.12e-05	0.00212444	0.00455444	0.000373373	0.00455444	0.484515	1
s__Pseudoalteromonas_ruthenica	0.00266889	0.000114264	0.00251952	0.00065	7.61e-06	0.00065	0.488511	1
s__Rhodobacteraceae_bacterium_SB2	0.00576778	0.000598811	0.00576778	0.00408889	0.000300942	0.00408889	0.499501	1
s__Synechococcus_sp_WH_8109	0.175311	0.0814999	0.0672887	0.117888	0.0522925	0.0538994	0.537463	1
s__candidate_division_MSBL1_archaeon_SCGC_AAA385M02	0.00710717	0.000516029	0.00535428	0.00275167	4.59e-05	0.00159735	0.59041	1
s__Fluviicola_sp_XM_24bin1	0.00135499	2.36e-05	0.00114522	0.02166	0.00809382	0.0212051	0.625375	1
s__alpha_proteobacterium_HIMB114	0.00620113	0.000165705	0.00303411	0.0082289	0.000362068	0.00448496	0.758242	1
s__Gilvibacter_sp_SZ_19	0.00467384	0.000393206	0.00467384	0.000918901	9.35e-06	0.000720652	0.758242	1
s__Formosa_sp_Hel3_A1_48	0.04024	0.0264399	0.038326	0.0366683	0.014959	0.028828	0.805195	1
s__Thalassobacter_stenotrophicus	0.0277154	0.00688729	0.0195609	0.0179133	0.00562464	0.0176771	0.852148	1
s__Candidatus_Aquiluna_sp_XM_24bin5	0.00572939	0.000283156	0.00396622	0.00372942	0.000202974	0.00335802	0.863137	1
s__Hyphomonas_sp_TMED17	0.0163171	0.00281097	0.0124966	0.0155856	0.00428347	0.0154263	0.937063	1
s__Geminicoccus_sp	0.0483831	0.00993471	0.0234932	0.0481522	0.0137321	0.0276205	0.994006	1
s__Rhodobacteraceae_bacterium_HIMB11	0.163676	0.0563353	0.055944	0.16337	0.0522067	0.0538551	0.994006	1
s__Candidatus_Micropelagos_thuwalensis	0	0	0	0	0	0	1	1
s__Marinovum_sp	0	0	0	0	0	0	1	1
s__Sphingopyxis_sp_LC363	0	0	0	0	0	0	1	1
s__Synechococcus_sp_CC9605	0	0	0	0	0	0	1	1
s__Trichodesmium_erythraeum	0	0	0	0	0	0	1	1
