# Supplementary material for: Diversity and spatiotemporal variations in bacterial and archaeal communities within Kuwaiti territorial waters of the Northwest Arabian Gulf
Source: PLoS One. 2023 Nov 16;18(11):e0291167. doi: 10.1371/journal.pone.0291167 (PMC10653540; doi:10.1371/journal.pone.0291167)
Supplement: S11 File — (XLSX) [file pone.0291167.s017.xlsx]

## Sheet: differential-heatTree-Station-p
	taxon_id	input_index	tax_rank	tax_name	regex_match	taxon_id	treatment_1	treatment_2	log2_median_ratio	median_diff	mean_diff	wilcox_p_value	taxon_id	X19181D.01.01	X19181D.01.02	X19181D.01.03	X19181D.01.04	X19181D.01.05	X19181D.01.06	X19181D.02.01	X19181D.02.02	X19181D.02.03	X19181D.02.04	X19181D.02.05	X19181D.02.06	X19181D.02.07	X19181D.02.08	X19181D.02.09	X19181D.02.10	X19181D.02.11	X19181D.02.12	X19181D.02.13	X19181D.02.14	X19181D.02.15	X19181D.02.16	X19181D.02.17	X19181D.02.18	X19181D.03.01	X19181D.03.02	X19181D.03.03	X19181D.03.04	X19181D.03.05	X19181D.03.06	X19181D.03.07	X19181D.03.08	X19181D.03.09	X19181D.03.10	X19181D.03.11	X19181D.03.12
12	ap	21	c	Alphaproteobacteria	c__Alphaproteobacteria	ap	18	A	-2.10664	-0.0896001	-0.0390558	0.00291403	ap	0.0377	0.0270197	0.0304503	0.0325403	0.098159	0.163292	0.0323803	0.05264	0.0207	0.04686	0.07207	0.107239	0.130919	0.22459	0.02088	0.0237398	0.09015	0.126151	0.818742	0.84855	0.01307	0.0541105	0.08119	0.10491	0.89523	0.46448	0.00364996	0	0.171022	0.13998	0.30892	0.49506	0.770402	0.84027	0.25316	0.91802
8	aj	1	c	Candidatus_Heimdallarchaeota_unclassified	c__Candidatus_Heimdallarchaeota_unclassified	aj	18	A	-1.75044	-0.53868	-0.329525	0.0164808	aj	0.76871	0.846492	0.134761	0.481505	0.733093	0.818138	0.350024	0.49	0.28123	0.46399	0.55077	0.796602	0.769362	0.71356	0.3783	0.748103	0.46937	0.736377	0.103029	0.14544	0.17439	0.599416	0.80118	0.87538	0.10477	0	0.0118799	0.09823	0.820488	0.86002	0	0	0	0.13531	0	0
11	ao	14	c	Cyanobacteria_unclassified	c__Cyanobacteria_unclassified	ao	18	A	10.2034	0.435857	0.446638	0.000259006	ao	0.18948	0.124789	0.680487	0.457345	0.000739993	0.00345003	0.330953	0.13736	0.49655	0.41511	0.05779	0.0215298	0.0742893	0.06185	0.36591	0.138459	0.01532	0.127941	0.00409996	0	0.73558	0.307943	0	0	0	0	0.95209	0.90177	0	0	0	0	0.135189	0	0	0
9	ak	2	c	Euryarchaeota_unclassified	c__Euryarchaeota_unclassified	ak	18	A	0	0	0.0122033	0.60589	ak	0.00245	0.00169998	0	0	0	0	0	0	0	0	0.00091	0.00806992	0	0	0	0	0	0	0	0	0.02717	0.0159502	0	0.00109	0	0	0	0	0.00544005	0	0	0	0.0944091	0.02442	0	0
10	an	6	c	Flavobacteriia	c__Flavobacteriia	an	18	A	0	0	-0.0572333	0.359317	an	0	0	0	0	0	0	0	0	0	0	0	0	0	0	0	0	0	0	0.00391996	0.00601	0	0	0	0	0	0.53552	0	0	0	0	0.69108	0.50494	0	0	0.6868	0
13	as	37	c	Gammaproteobacteria	c__Gammaproteobacteria	as	18	A	-0.623592	-0.0222148	-0.0330273	0.728467	as	0.00166	0	0.154302	0.0286103	0.168008	0.0151202	0.286643	0.32	0.20152	0.07404	0.31846	0.0665593	0.0254297	0	0.23491	0.0896991	0.42516	0.0095301	0.0702093	0	0.04979	0.0225802	0.11763	0.01862	0	0	0.0323797	0	0.00305003	0	0	0	0	0	0.06004	0.08198
34	bx	21	f	Alphaproteobacteria_unclassified	f__Alphaproteobacteria_unclassified	bx	18	A	0	0	0.000223336	0.166225	bx	0	0	0.00110001	0.00158002	0	0	0	0	0	0	0	0	0	0	0	0	0	0	0	0	0	0	0	0	0	0	0	0	0	0	0	0	0	0	0	0
41	ch	40	f	Alteromonadaceae	f__Alteromonadaceae	ch	18	A	1.1542	0.0226248	-0.0211948	1	ch	0.00166	0	0.154302	0.00366004	0.168008	0.0151202	0.285003	0.32	0.20152	0.06654	0.30138	0.0665593	0.0254297	0	0.21492	0.0896991	0.42516	0.0095301	0.0702093	0	0.04979	0.0225802	0.0722	0.00692	0	0	0.0323797	0	0.00305003	0	0	0	0	0	0.0218	0
28	bn	1	f	Candidatus_Heimdallarchaeota_unclassified	f__Candidatus_Heimdallarchaeota_unclassified	bn	18	A	-1.75044	-0.53868	-0.329525	0.0164808	bn	0.76871	0.846492	0.134761	0.481505	0.733093	0.818138	0.350024	0.49	0.28123	0.46399	0.55077	0.796602	0.769362	0.71356	0.3783	0.748103	0.46937	0.736377	0.103029	0.14544	0.17439	0.599416	0.80118	0.87538	0.10477	0	0.0118799	0.09823	0.820488	0.86002	0	0	0	0.13531	0	0
30	bs	6	f	Crocinitomicaceae	f__Crocinitomicaceae	bs	18	A	0	0	0	NA	bs	0	0	0	0	0	0	0	0	0	0	0	0	0	0	0	0	0	0	0.00391996	0.00601	0	0	0	0	0	0.3821	0	0	0	0	0	0	0	0	0	0
39	cc	33	f	Erythrobacteraceae	f__Erythrobacteraceae	cc	18	A	0	0	0	NA	cc	0	0	0	0	0	0	0	0	0	0	0	0	0	0	0	0	0	0	0.0880591	0.09934	0	0	0	0	0	0.15089	0	0	0	0	0.04576	0.2175	0	0	0	0
29	bo	2	f	Euryarchaeota_unclassified	f__Euryarchaeota_unclassified	bo	18	A	0	0	0.0122033	0.60589	bo	0.00245	0.00169998	0	0	0	0	0	0	0	0	0.00091	0.00806992	0	0	0	0	0	0	0	0	0.02717	0.0159502	0	0.00109	0	0	0	0	0.00544005	0	0	0	0.0944091	0.02442	0	0
31	bt	7	f	Flavobacteriaceae	f__Flavobacteriaceae	bt	18	A	0	0	-0.0572333	0.359317	bt	0	0	0	0	0	0	0	0	0	0	0	0	0	0	0	0	0	0	0	0	0	0	0	0	0	0.15342	0	0	0	0	0.69108	0.50494	0	0	0.6868	0
38	cb	32	f	Geminicoccaceae	f__Geminicoccaceae	cb	18	A	-0.365108	-0.00570485	0.0495846	1	cb	0.00988	0.00757992	0.0184002	0.0197302	0.0788692	0.150852	0.0158902	0.0152	0.0205	0.04686	0.01364	0.0305697	0.0260997	0.02111	0.0179	0.0198898	0.02046	0.0613206	0.0630194	0.01317	0.01008	0.0348103	0.00792	0.01198	0.2046	0	0.00199998	0	0	0	0.03359	0.01024	0.400756	0.5065	0.03171	0.09509
36	bz	23	f	Hyphomonadaceae	f__Hyphomonadaceae	bz	18	A	0	0	0.0418123	0.166225	bz	0	0	0	0	0	0	0	0	0	0	0	0	0	0	0	0	0	0	0.0354996	0.00272	0	0	0	0	0.03428	0	0	0	0	0	0	0	0.223928	0.27782	0	0
32	bu	14	f	Microcoleaceae	f__Microcoleaceae	bu	18	A	0	0	1.25001e-05	0.359317	bu	0	0	0.000150002	0	0	0	0	0	0	0	0	0	0	0	0	0	0	0	0	0	0	0	0	0	0	0	0	0	0	0	0	0	0	0	0	0
35	by	22	f	Pelagibacteraceae	f__Pelagibacteraceae	by	18	A	#NAME?	-0.011345	-0.0207375	3.76343e-05	by	0.00136	0.000559994	0.000860009	0.00463005	0.00659993	0.00419004	0.00226002	0.00172	0.0002	0	0.01183	0.0146699	0	0	0	0	0.01086	0.00455005	0	0	0	0	0.00645	0.00768	0	0	0	0	0.0412104	0.02999	0	0	0	0	0.03881	0.0777
43	ck	47	f	Porticoccaceae	f__Porticoccaceae	ck	18	A	0	0	-0.0100183	0.166225	ck	0	0	0	0	0	0	0	0	0	0	0	0	0	0	0	0	0	0	0	0	0	0	0	0	0	0	0	0	0	0	0	0	0	0	0.03824	0.08198
42	ci	43	f	Pseudoalteromonadaceae	f__Pseudoalteromonadaceae	ci	18	A	0	0	-0.00497833	0.0788056	ci	0	0	0	0	0	0	0	0	0	0	0.00261	0	0	0	0	0	0	0	0	0	0	0	0.04543	0.0117	0	0	0	0	0	0	0	0	0	0	0	0
37	ca	24	f	Rhodobacteraceae	f__Rhodobacteraceae	ca	18	A	-4.43147	-0.0614247	-0.110275	0.00134088	ca	0.02646	0.0188798	0.0100901	0.00256003	0.0126899	0.00825008	0.0142301	0.03572	0	0	0.0466	0.0619994	0.104819	0.20348	0.00298	0.00384996	0.05883	0.0602806	0.632164	0.73332	0.00299	0.0193002	0.06682	0.08525	0.65635	0.31359	0.00164998	0	0.129811	0.10999	0.22957	0.26732	0.145719	0.05595	0.18264	0.74523
45	cn	50	f	Salinisphaeraceae	f__Salinisphaeraceae	cn	18	A	0	0	0.00046	1	cn	0	0	0	0	0	0	0.00164002	0	0	0	0.01447	0	0	0	0.01999	0	0	0	0	0	0	0	0	0	0	0	0	0	0	0	0	0	0	0	0	0
44	cl	48	f	Sinobacteraceae	f__Sinobacteraceae	cl	18	A	0	0	0.00270419	0.166225	cl	0	0	0	0.0249502	0	0	0	0	0	0.0075	0	0	0	0	0	0	0	0	0	0	0	0	0	0	0	0	0	0	0	0	0	0	0	0	0	0
40	cd	34	f	Sphingomonadaceae	f__Sphingomonadaceae	cd	18	A	0	0	0.00033667	0.359317	cd	0	0	0	0.00404004	0	0	0	0	0	0	0	0	0	0	0	0	0	0	0	0	0	0	0	0	0	0	0	0	0	0	0	0	0	0	0	0
33	bw	16	f	Synechococcaceae	f__Synechococcaceae	bw	18	A	10.2034	0.435857	0.446626	0.000259006	bw	0.18948	0.124789	0.680337	0.457345	0.000739993	0.00345003	0.330953	0.13736	0.49655	0.41511	0.05779	0.0215298	0.0742893	0.06185	0.36591	0.138459	0.01532	0.127941	0.00409996	0	0.73558	0.307943	0	0	0	0	0.95209	0.90177	0	0	0	0	0.135189	0	0	0
69	ea	50	g	Abyssibacter	g__Abyssibacter	ea	18	A	0	0	0.00046	1	ea	0	0	0	0	0	0	0.00164002	0	0	0	0.01447	0	0	0	0.01999	0	0	0	0	0	0	0	0	0	0	0	0	0	0	0	0	0	0	0	0	0
62	do	33	g	Altererythrobacter	g__Altererythrobacter	do	18	A	0	0	0	NA	do	0	0	0	0	0	0	0	0	0	0	0	0	0	0	0	0	0	0	0.0880591	0.09934	0	0	0	0	0	0.15089	0	0	0	0	0.04576	0.2175	0	0	0	0
64	dt	40	g	Alteromonas	g__Alteromonas	dt	18	A	1.18181	0.0229748	-0.0145757	0.976869	dt	0.00166	0	0.149641	0.00366004	0.100259	0.0144201	0.285003	0.32	0.19546	0.06654	0.29821	0.0665593	0.0254297	0	0.21492	0.0896991	0.40663	0.0095301	0.0702093	0	0.04979	0.0225802	0.0722	0.00692	0	0	0.0323797	0	0.00305003	0	0	0	0	0	0.0218	0
46	co	1	g	Candidatus_Heimdallarchaeota_unclassified	g__Candidatus_Heimdallarchaeota_unclassified	co	18	A	-1.75044	-0.53868	-0.329525	0.0164808	co	0.76871	0.846492	0.134761	0.481505	0.733093	0.818138	0.350024	0.49	0.28123	0.46399	0.55077	0.796602	0.769362	0.71356	0.3783	0.748103	0.46937	0.736377	0.103029	0.14544	0.17439	0.599416	0.80118	0.87538	0.10477	0	0.0118799	0.09823	0.820488	0.86002	0	0	0	0.13531	0	0
53	dd	21	g	Candidatus_Micropelagos	g__Candidatus_Micropelagos	dd	18	A	0	0	0.000223336	0.166225	dd	0	0	0.00110001	0.00158002	0	0	0	0	0	0	0	0	0	0	0	0	0	0	0	0	0	0	0	0	0	0	0	0	0	0	0	0	0	0	0	0
47	cp	2	g	Euryarchaeota_unclassified	g__Euryarchaeota_unclassified	cp	18	A	0	0	0.0122033	0.60589	cp	0.00245	0.00169998	0	0	0	0	0	0	0	0	0.00091	0.00806992	0	0	0	0	0	0	0	0	0.02717	0.0159502	0	0.00109	0	0	0	0	0.00544005	0	0	0	0.0944091	0.02442	0	0
48	ct	6	g	Fluviicola	g__Fluviicola	ct	18	A	0	0	0	NA	ct	0	0	0	0	0	0	0	0	0	0	0	0	0	0	0	0	0	0	0.00391996	0.00601	0	0	0	0	0	0.3821	0	0	0	0	0	0	0	0	0	0
49	cw	9	g	Formosa	g__Formosa	cw	18	A	0	0	0	NA	cw	0	0	0	0	0	0	0	0	0	0	0	0	0	0	0	0	0	0	0	0	0	0	0	0	0	0.15342	0	0	0	0	0.69108	0.50494	0	0	0	0
61	dn	32	g	Geminicoccus	g__Geminicoccus	dn	18	A	-0.365108	-0.00570485	0.0495846	1	dn	0.00988	0.00757992	0.0184002	0.0197302	0.0788692	0.150852	0.0158902	0.0152	0.0205	0.04686	0.01364	0.0305697	0.0260997	0.02111	0.0179	0.0198898	0.02046	0.0613206	0.0630194	0.01317	0.01008	0.0348103	0.00792	0.01198	0.2046	0	0.00199998	0	0	0	0.03359	0.01024	0.400756	0.5065	0.03171	0.09509
55	df	23	g	Hyphomonas	g__Hyphomonas	df	18	A	0	0	0.0418123	0.166225	df	0	0	0	0	0	0	0	0	0	0	0	0	0	0	0	0	0	0	0.0354996	0.00272	0	0	0	0	0.03428	0	0	0	0	0	0	0	0.223928	0.27782	0	0
56	dg	24	g	Lentibacter	g__Lentibacter	dg	18	A	0	0	0	NA	dg	0	0	0	0	0	0	0	0	0	0	0	0	0	0	0	0	0	0	0	0	0	0	0	0	0	0	0	0	0	0	0.05094	0.10674	0	0	0	0
65	du	41	g	Marinobacter	g__Marinobacter	du	18	A	0	0	-0.00661911	0.382775	du	0	0	0.00466005	0	0.0677493	0.000700007	0	0	0.00606	0	0.00317	0	0	0	0	0	0.01853	0	0	0	0	0	0	0	0	0	0	0	0	0	0	0	0	0	0	0
57	dh	25	g	Marinovum	g__Marinovum	dh	18	A	0	0	7.50008e-06	0.359317	dh	0	0	0	9.00009e-05	0	0	0	0	0	0	0	0	0	0	0	0	0	0	0	0	0	0	0	0	0	0	0	0	0	0	0	0	0	0	0	0
54	de	22	g	Pelagibacteraceae_unclassified	g__Pelagibacteraceae_unclassified	de	18	A	#NAME?	-0.011345	-0.0207375	3.76343e-05	de	0.00136	0.000559994	0.000860009	0.00463005	0.00659993	0.00419004	0.00226002	0.00172	0.0002	0	0.01183	0.0146699	0	0	0	0	0.01086	0.00455005	0	0	0	0	0.00645	0.00768	0	0	0	0	0.0412104	0.02999	0	0	0	0	0.03881	0.0777
67	dx	47	g	Porticoccus	g__Porticoccus	dx	18	A	0	0	-0.0100183	0.166225	dx	0	0	0	0	0	0	0	0	0	0	0	0	0	0	0	0	0	0	0	0	0	0	0	0	0	0	0	0	0	0	0	0	0	0	0.03824	0.08198
66	dv	43	g	Pseudoalteromonas	g__Pseudoalteromonas	dv	18	A	0	0	-0.00497833	0.0788056	dv	0	0	0	0	0	0	0	0	0	0	0.00261	0	0	0	0	0	0	0	0	0	0	0	0.04543	0.0117	0	0	0	0	0	0	0	0	0	0	0	0
58	dk	28	g	Rhodobacteraceae_unclassified	g__Rhodobacteraceae_unclassified	dk	18	A	-4.43147	-0.0614247	-0.109824	0.00109515	dk	0.02646	0.0188798	0.00459005	0.00247002	0.0116299	0.00825008	0.0142301	0.03572	0	0	0.03666	0.0619994	0.104819	0.20348	0.00298	0.00384996	0.05883	0.0602806	0.632164	0.73332	0.00299	0.0193002	0.06682	0.08525	0.65635	0.31359	0.00164998	0	0.129811	0.10999	0.17863	0.15654	0.145719	0.05595	0.18264	0.74523
59	dl	30	g	Rhodovulum	g__Rhodovulum	dl	18	A	0	0	-0.000458328	0.58067	dl	0	0	0.00550006	0	0.00105999	0	0	0	0	0	0.00994	0	0	0	0	0	0	0	0	0	0	0	0	0	0	0	0	0	0	0	0	0	0	0	0	0
68	dy	48	g	Sinimarinibacterium	g__Sinimarinibacterium	dy	18	A	0	0	0.00270419	0.166225	dy	0	0	0	0.0249502	0	0	0	0	0	0.0075	0	0	0	0	0	0	0	0	0	0	0	0	0	0	0	0	0	0	0	0	0	0	0	0	0	0
63	dp	34	g	Sphingopyxis	g__Sphingopyxis	dp	18	A	0	0	0.00033667	0.359317	dp	0	0	0	0.00404004	0	0	0	0	0	0	0	0	0	0	0	0	0	0	0	0	0	0	0	0	0	0	0	0	0	0	0	0	0	0	0	0
52	dc	16	g	Synechococcus	g__Synechococcus	dc	18	A	10.2034	0.435857	0.446626	0.000259006	dc	0.18948	0.124789	0.680337	0.457345	0.000739993	0.00345003	0.330953	0.13736	0.49655	0.41511	0.05779	0.0215298	0.0742893	0.06185	0.36591	0.138459	0.01532	0.127941	0.00409996	0	0.73558	0.307943	0	0	0	0	0.95209	0.90177	0	0	0	0	0.135189	0	0	0
60	dm	31	g	Thalassobacter	g__Thalassobacter	dm	18	A	0	0	0	NA	dm	0	0	0	0	0	0	0	0	0	0	0	0	0	0	0	0	0	0	0	0	0	0	0	0	0	0	0	0	0	0	0	0.00404	0	0	0	0
51	da	14	g	Trichodesmium	g__Trichodesmium	da	18	A	0	0	1.25001e-05	0.359317	da	0	0	0.000150002	0	0	0	0	0	0	0	0	0	0	0	0	0	0	0	0	0	0	0	0	0	0	0	0	0	0	0	0	0	0	0	0	0
50	cz	12	g	Winogradskyella	g__Winogradskyella	cz	18	A	0	0	-0.0572333	0.359317	cz	0	0	0	0	0	0	0	0	0	0	0	0	0	0	0	0	0	0	0	0	0	0	0	0	0	0	0	0	0	0	0	0	0	0	0.6868	0
1	ab	1	k	Archaea	k__Archaea	ab	18	A	-1.67117	-0.527384	-0.317322	0.019347	ab	0.77116	0.848192	0.134761	0.481505	0.733093	0.818138	0.350024	0.49	0.28123	0.46399	0.55168	0.804672	0.769362	0.71356	0.3783	0.748103	0.46937	0.736377	0.103029	0.14544	0.20156	0.615366	0.80118	0.87647	0.10477	0	0.0118799	0.09823	0.825928	0.86002	0	0	0.0944091	0.15973	0	0
2	ac	3	k	Bacteria	k__Bacteria	ac	18	A	1.71407	0.527384	0.317322	0.019347	ac	0.22884	0.151808	0.865239	0.518495	0.266907	0.181862	0.649976	0.51	0.71877	0.53601	0.44832	0.195328	0.230638	0.28644	0.6217	0.251897	0.53063	0.263623	0.896971	0.85456	0.79844	0.384634	0.19882	0.12353	0.89523	1	0.98812	0.90177	0.174072	0.13998	1	1	0.905591	0.84027	1	1
19	ba	21	o	Alphaproteobacteria_unclassified	o__Alphaproteobacteria_unclassified	ba	18	A	0	0	0.000223336	0.166225	ba	0	0	0.00110001	0.00158002	0	0	0	0	0	0	0	0	0	0	0	0	0	0	0	0	0	0	0	0	0	0	0	0	0	0	0	0	0	0	0	0
24	bi	40	o	Alteromonadales	o__Alteromonadales	bi	18	A	1.02354	0.0208748	-0.0261731	0.976869	bi	0.00166	0	0.154302	0.00366004	0.168008	0.0151202	0.285003	0.32	0.20152	0.06654	0.30399	0.0665593	0.0254297	0	0.21492	0.0896991	0.42516	0.0095301	0.0702093	0	0.04979	0.0225802	0.11763	0.01862	0	0	0.0323797	0	0.00305003	0	0	0	0	0	0.0218	0
14	at	1	o	Candidatus_Heimdallarchaeota_unclassified	o__Candidatus_Heimdallarchaeota_unclassified	at	18	A	-1.75044	-0.53868	-0.329525	0.0164808	at	0.76871	0.846492	0.134761	0.481505	0.733093	0.818138	0.350024	0.49	0.28123	0.46399	0.55077	0.796602	0.769362	0.71356	0.3783	0.748103	0.46937	0.736377	0.103029	0.14544	0.17439	0.599416	0.80118	0.87538	0.10477	0	0.0118799	0.09823	0.820488	0.86002	0	0	0	0.13531	0	0
25	bj	46	o	Cellvibrionales	o__Cellvibrionales	bj	18	A	0	0	-0.0100183	0.166225	bj	0	0	0	0	0	0	0	0	0	0	0	0	0	0	0	0	0	0	0	0	0	0	0	0	0	0	0	0	0	0	0	0	0	0	0.03824	0.08198
15	au	2	o	Euryarchaeota_unclassified	o__Euryarchaeota_unclassified	au	18	A	0	0	0.0122033	0.60589	au	0.00245	0.00169998	0	0	0	0	0	0	0	0	0.00091	0.00806992	0	0	0	0	0	0	0	0	0.02717	0.0159502	0	0.00109	0	0	0	0	0.00544005	0	0	0	0.0944091	0.02442	0	0
16	ax	6	o	Flavobacteriales	o__Flavobacteriales	ax	18	A	0	0	-0.0572333	0.359317	ax	0	0	0	0	0	0	0	0	0	0	0	0	0	0	0	0	0	0	0.00391996	0.00601	0	0	0	0	0	0.53552	0	0	0	0	0.69108	0.50494	0	0	0.6868	0
26	bk	48	o	Nevskiales	o__Nevskiales	bk	18	A	0	0	0.00270419	0.166225	bk	0	0	0	0.0249502	0	0	0	0	0	0.0075	0	0	0	0	0	0	0	0	0	0	0	0	0	0	0	0	0	0	0	0	0	0	0	0	0	0
17	ay	14	o	Oscillatoriales	o__Oscillatoriales	ay	18	A	0	0	1.25001e-05	0.359317	ay	0	0	0.000150002	0	0	0	0	0	0	0	0	0	0	0	0	0	0	0	0	0	0	0	0	0	0	0	0	0	0	0	0	0	0	0	0	0
20	bb	22	o	Pelagibacterales	o__Pelagibacterales	bb	18	A	#NAME?	-0.011345	-0.0207375	3.76343e-05	bb	0.00136	0.000559994	0.000860009	0.00463005	0.00659993	0.00419004	0.00226002	0.00172	0.0002	0	0.01183	0.0146699	0	0	0	0	0.01086	0.00455005	0	0	0	0	0.00645	0.00768	0	0	0	0	0.0412104	0.02999	0	0	0	0	0.03881	0.0777
21	bc	23	o	Rhodobacterales	o__Rhodobacterales	bc	18	A	-4.43147	-0.0614247	-0.0684629	0.00720934	bc	0.02646	0.0188798	0.0100901	0.00256003	0.0126899	0.00825008	0.0142301	0.03572	0	0	0.0466	0.0619994	0.104819	0.20348	0.00298	0.00384996	0.05883	0.0602806	0.667663	0.73604	0.00299	0.0193002	0.06682	0.08525	0.69063	0.31359	0.00164998	0	0.129811	0.10999	0.22957	0.26732	0.369646	0.33377	0.18264	0.74523
22	bd	32	o	Rhodospirillales	o__Rhodospirillales	bd	18	A	-0.365108	-0.00570485	0.0495846	1	bd	0.00988	0.00757992	0.0184002	0.0197302	0.0788692	0.150852	0.0158902	0.0152	0.0205	0.04686	0.01364	0.0305697	0.0260997	0.02111	0.0179	0.0198898	0.02046	0.0613206	0.0630194	0.01317	0.01008	0.0348103	0.00792	0.01198	0.2046	0	0.00199998	0	0	0	0.03359	0.01024	0.400756	0.5065	0.03171	0.09509
27	bm	50	o	Salinisphaerales	o__Salinisphaerales	bm	18	A	0	0	0.00046	1	bm	0	0	0	0	0	0	0.00164002	0	0	0	0.01447	0	0	0	0.01999	0	0	0	0	0	0	0	0	0	0	0	0	0	0	0	0	0	0	0	0	0
23	be	33	o	Sphingomonadales	o__Sphingomonadales	be	18	A	0	0	0.00033667	0.359317	be	0	0	0	0.00404004	0	0	0	0	0	0	0	0	0	0	0	0	0	0	0.0880591	0.09934	0	0	0	0	0	0.15089	0	0	0	0	0.04576	0.2175	0	0	0	0
18	az	15	o	Synechococcales	o__Synechococcales	az	18	A	10.2034	0.435857	0.446626	0.000259006	az	0.18948	0.124789	0.680337	0.457345	0.000739993	0.00345003	0.330953	0.13736	0.49655	0.41511	0.05779	0.0215298	0.0742893	0.06185	0.36591	0.138459	0.01532	0.127941	0.00409996	0	0.73558	0.307943	0	0	0	0	0.95209	0.90177	0	0	0	0	0.135189	0	0	0
5	ag	4	p	Bacteroidetes	p__Bacteroidetes	ag	18	A	0	0	-0.0572333	0.359317	ag	0	0	0	0	0	0	0	0	0	0	0	0	0	0	0	0	0	0	0.00391996	0.00601	0	0	0	0	0	0.53552	0	0	0	0	0.69108	0.50494	0	0	0.6868	0
3	ad	1	p	Candidatus_Heimdallarchaeota	p__Candidatus_Heimdallarchaeota	ad	18	A	-1.75044	-0.53868	-0.329525	0.0164808	ad	0.76871	0.846492	0.134761	0.481505	0.733093	0.818138	0.350024	0.49	0.28123	0.46399	0.55077	0.796602	0.769362	0.71356	0.3783	0.748103	0.46937	0.736377	0.103029	0.14544	0.17439	0.599416	0.80118	0.87538	0.10477	0	0.0118799	0.09823	0.820488	0.86002	0	0	0	0.13531	0	0
6	ah	14	p	Cyanobacteria	p__Cyanobacteria	ah	18	A	10.2034	0.435857	0.446638	0.000259006	ah	0.18948	0.124789	0.680487	0.457345	0.000739993	0.00345003	0.330953	0.13736	0.49655	0.41511	0.05779	0.0215298	0.0742893	0.06185	0.36591	0.138459	0.01532	0.127941	0.00409996	0	0.73558	0.307943	0	0	0	0	0.95209	0.90177	0	0	0	0	0.135189	0	0	0
4	ae	2	p	Euryarchaeota	p__Euryarchaeota	ae	18	A	0	0	0.0122033	0.60589	ae	0.00245	0.00169998	0	0	0	0	0	0	0	0	0.00091	0.00806992	0	0	0	0	0	0	0	0	0.02717	0.0159502	0	0.00109	0	0	0	0	0.00544005	0	0	0	0.0944091	0.02442	0	0
7	ai	21	p	Proteobacteria	p__Proteobacteria	ai	18	A	-0.686855	-0.0714465	-0.072083	0.0887338	ai	0.03936	0.0270197	0.184752	0.0611506	0.266167	0.178412	0.319023	0.37264	0.22222	0.1209	0.39053	0.173798	0.156348	0.22459	0.25579	0.113439	0.51531	0.135681	0.888951	0.84855	0.06286	0.0766908	0.19882	0.12353	0.89523	0.46448	0.0360296	0	0.174072	0.13998	0.30892	0.49506	0.770402	0.84027	0.3132	1
99	fy	50	s	Abyssibacter_profundi	s__Abyssibacter_profundi	fy	18	A	0	0	0.00046	1	fy	0	0	0	0	0	0	0.00164002	0	0	0	0.01447	0	0	0	0.01999	0	0	0	0	0	0	0	0	0	0	0	0	0	0	0	0	0	0	0	0	0
82	ew	22	s	alpha_proteobacterium_HIMB114	s__alpha_proteobacterium_HIMB114	ew	18	A	#NAME?	-0.011345	-0.0207375	3.76343e-05	ew	0.00136	0.000559994	0.000860009	0.00463005	0.00659993	0.00419004	0.00226002	0.00172	0.0002	0	0.01183	0.0146699	0	0	0	0	0.01086	0.00455005	0	0	0	0	0.00645	0.00768	0	0	0	0	0.0412104	0.02999	0	0	0	0	0.03881	0.0777
91	fh	33	s	Altererythrobacter_sp_XM_24bin4	s__Altererythrobacter_sp_XM_24bin4	fh	18	A	0	0	0	NA	fh	0	0	0	0	0	0	0	0	0	0	0	0	0	0	0	0	0	0	0.0880591	0.09934	0	0	0	0	0	0.15089	0	0	0	0	0.04576	0.2175	0	0	0	0
93	fo	40	s	Alteromonas_macleodii	s__Alteromonas_macleodii	fo	18	A	1.18181	0.0229748	-0.0145757	0.976869	fo	0.00166	0	0.149641	0.00366004	0.100259	0.0144201	0.285003	0.32	0.19546	0.06654	0.29821	0.0665593	0.0254297	0	0.21492	0.0896991	0.40663	0.0095301	0.0702093	0	0.04979	0.0225802	0.0722	0.00692	0	0	0.0323797	0	0.00305003	0	0	0	0	0	0.0218	0
71	ec	2	s	candidate_division_MSBL1_archaeon_SCGC_AAA385M02	s__candidate_division_MSBL1_archaeon_SCGC_AAA385M02	ec	18	A	0	0	0.0122033	0.60589	ec	0.00245	0.00169998	0	0	0	0	0	0	0	0	0.00091	0.00806992	0	0	0	0	0	0	0	0	0.02717	0.0159502	0	0.00109	0	0	0	0	0.00544005	0	0	0	0.0944091	0.02442	0	0
70	eb	1	s	Candidatus_Heimdallarchaeota_archaeon	s__Candidatus_Heimdallarchaeota_archaeon	eb	18	A	-1.75044	-0.53868	-0.329525	0.0164808	eb	0.76871	0.846492	0.134761	0.481505	0.733093	0.818138	0.350024	0.49	0.28123	0.46399	0.55077	0.796602	0.769362	0.71356	0.3783	0.748103	0.46937	0.736377	0.103029	0.14544	0.17439	0.599416	0.80118	0.87538	0.10477	0	0.0118799	0.09823	0.820488	0.86002	0	0	0	0.13531	0	0
81	ev	21	s	Candidatus_Micropelagos_thuwalensis	s__Candidatus_Micropelagos_thuwalensis	ev	18	A	0	0	0.000223336	0.166225	ev	0	0	0.00110001	0.00158002	0	0	0	0	0	0	0	0	0	0	0	0	0	0	0	0	0	0	0	0	0	0	0	0	0	0	0	0	0	0	0	0
72	eg	6	s	Fluviicola_sp_XM_24bin1	s__Fluviicola_sp_XM_24bin1	eg	18	A	0	0	0	NA	eg	0	0	0	0	0	0	0	0	0	0	0	0	0	0	0	0	0	0	0.00391996	0.00601	0	0	0	0	0	0.3821	0	0	0	0	0	0	0	0	0	0
73	ej	9	s	Formosa_sp_Hel3_A1_48	s__Formosa_sp_Hel3_A1_48	ej	18	A	0	0	0	NA	ej	0	0	0	0	0	0	0	0	0	0	0	0	0	0	0	0	0	0	0	0	0	0	0	0	0	0.15342	0	0	0	0	0.69108	0.50494	0	0	0	0
90	fg	32	s	Geminicoccus_sp	s__Geminicoccus_sp	fg	18	A	-0.365108	-0.00570485	0.0495846	1	fg	0.00988	0.00757992	0.0184002	0.0197302	0.0788692	0.150852	0.0158902	0.0152	0.0205	0.04686	0.01364	0.0305697	0.0260997	0.02111	0.0179	0.0198898	0.02046	0.0613206	0.0630194	0.01317	0.01008	0.0348103	0.00792	0.01198	0.2046	0	0.00199998	0	0	0	0.03359	0.01024	0.400756	0.5065	0.03171	0.09509
83	ex	23	s	Hyphomonas_sp_TMED17	s__Hyphomonas_sp_TMED17	ex	18	A	0	0	0.0418123	0.166225	ex	0	0	0	0	0	0	0	0	0	0	0	0	0	0	0	0	0	0	0.0354996	0.00272	0	0	0	0	0.03428	0	0	0	0	0	0	0	0.223928	0.27782	0	0
84	ey	24	s	Lentibacter_algarum	s__Lentibacter_algarum	ey	18	A	0	0	0	NA	ey	0	0	0	0	0	0	0	0	0	0	0	0	0	0	0	0	0	0	0	0	0	0	0	0	0	0	0	0	0	0	0.05094	0.10674	0	0	0	0
94	fp	41	s	Marinobacter_adhaerens	s__Marinobacter_adhaerens	fp	18	A	0	0	-0.000238333	0.359317	fp	0	0	0	0	0	0	0	0	0	0	0	0	0	0	0	0	0.00286	0	0	0	0	0	0	0	0	0	0	0	0	0	0	0	0	0	0	0
95	fq	42	s	Marinobacter_hydrocarbonoclasticus	s__Marinobacter_hydrocarbonoclasticus	fq	18	A	0	0	-0.00638077	0.382775	fq	0	0	0.00466005	0	0.0677493	0.000700007	0	0	0.00606	0	0.00317	0	0	0	0	0	0.01567	0	0	0	0	0	0	0	0	0	0	0	0	0	0	0	0	0	0	0
85	ez	25	s	Marinovum_sp	s__Marinovum_sp	ez	18	A	0	0	7.50008e-06	0.359317	ez	0	0	0	9.00009e-05	0	0	0	0	0	0	0	0	0	0	0	0	0	0	0	0	0	0	0	0	0	0	0	0	0	0	0	0	0	0	0	0
97	fv	47	s	Porticoccus_sp	s__Porticoccus_sp	fv	18	A	0	0	-0.0100183	0.166225	fv	0	0	0	0	0	0	0	0	0	0	0	0	0	0	0	0	0	0	0	0	0	0	0	0	0	0	0	0	0	0	0	0	0	0	0.03824	0.08198
96	fs	44	s	Pseudoalteromonas_ruthenica	s__Pseudoalteromonas_ruthenica	fs	18	A	0	0	-0.00497833	0.0788056	fs	0	0	0	0	0	0	0	0	0	0	0.00261	0	0	0	0	0	0	0	0	0	0	0	0.04543	0.0117	0	0	0	0	0	0	0	0	0	0	0	0
86	fc	28	s	Rhodobacteraceae_bacterium_HIMB11	s__Rhodobacteraceae_bacterium_HIMB11	fc	18	A	-4.43147	-0.0614247	-0.109824	0.00109515	fc	0.02646	0.0188798	0.00459005	0.00247002	0.0116299	0.00825008	0.0142301	0.03572	0	0	0.03666	0.0619994	0.104819	0.20348	0.00298	0.00384996	0.05883	0.0602806	0.632164	0.73332	0.00299	0.0193002	0.06682	0.08525	0.65635	0.31359	0.00164998	0	0.129811	0.10999	0.07481	0.08294	0.145719	0.05595	0.18264	0.74523
87	fd	29	s	Rhodobacteraceae_bacterium_SB2	s__Rhodobacteraceae_bacterium_SB2	fd	18	A	0	0	0	NA	fd	0	0	0	0	0	0	0	0	0	0	0	0	0	0	0	0	0	0	0	0	0	0	0	0	0	0	0	0	0	0	0.10382	0.0736	0	0	0	0
88	fe	30	s	Rhodovulum_sp	s__Rhodovulum_sp	fe	18	A	0	0	-0.000458328	0.58067	fe	0	0	0.00550006	0	0.00105999	0	0	0	0	0	0.00994	0	0	0	0	0	0	0	0	0	0	0	0	0	0	0	0	0	0	0	0	0	0	0	0	0
98	fw	48	s	Sinimarinibacterium_flocculans	s__Sinimarinibacterium_flocculans	fw	18	A	0	0	0.00270419	0.166225	fw	0	0	0	0.0249502	0	0	0	0	0	0.0075	0	0	0	0	0	0	0	0	0	0	0	0	0	0	0	0	0	0	0	0	0	0	0	0	0	0
92	fi	34	s	Sphingopyxis_sp_LC363	s__Sphingopyxis_sp_LC363	fi	18	A	0	0	0.00033667	0.359317	fi	0	0	0	0.00404004	0	0	0	0	0	0	0	0	0	0	0	0	0	0	0	0	0	0	0	0	0	0	0	0	0	0	0	0	0	0	0	0
76	eq	16	s	Synechococcus_sp_CC9605	s__Synechococcus_sp_CC9605	eq	18	A	0	0	4.91672e-05	0.359317	eq	0	0	0.000590006	0	0	0	0	0	0	0	0	0	0	0	0	0	0	0	0	0	0	0	0	0	0	0	0	0	0	0	0	0	0	0	0	0
77	er	17	s	Synechococcus_sp_KORDI_52	s__Synechococcus_sp_KORDI_52	er	18	A	0	0	0.00015	0.359317	er	0	0	0	0	0	0	0	0	0	0	0	0	0	0	0	0	0	0	0	0	0.0018	0	0	0	0	0	0	0	0	0	0	0	0	0	0	0
78	es	18	s	Synechococcus_sp_RCC307	s__Synechococcus_sp_RCC307	es	18	A	0	0	0.000276667	0.166225	es	0	0	0.000430004	0	0	0	0	0	0	0	0	0	0	0	0	0	0	0	0	0	0.00289	0	0	0	0	0	0	0	0	0	0	0	0	0	0	0
79	et	19	s	Synechococcus_sp_RS9916	s__Synechococcus_sp_RS9916	et	18	A	0	0	0.00144167	0.0788056	et	0.00362	0.000199998	0.00114001	0	0	0	0.00140001	0	0	0	0	0	0	0	0.00682	0	0	0	0	0	0.00934	0	0	0	0	0	0	0	0	0	0	0	0	0	0	0
80	eu	20	s	Synechococcus_sp_WH_8109	s__Synechococcus_sp_WH_8109	eu	18	A	10.2034	0.435857	0.444708	0.000259006	eu	0.18586	0.124589	0.678177	0.457345	0.000739993	0.00345003	0.329553	0.13736	0.49655	0.41511	0.05779	0.0215298	0.0742893	0.06185	0.35909	0.138459	0.01532	0.127941	0.00409996	0	0.72155	0.307943	0	0	0	0	0.95209	0.90177	0	0	0	0	0.135189	0	0	0
89	ff	31	s	Thalassobacter_stenotrophicus	s__Thalassobacter_stenotrophicus	ff	18	A	0	0	0	NA	ff	0	0	0	0	0	0	0	0	0	0	0	0	0	0	0	0	0	0	0	0	0	0	0	0	0	0	0	0	0	0	0	0.00404	0	0	0	0
75	eo	14	s	Trichodesmium_erythraeum	s__Trichodesmium_erythraeum	eo	18	A	0	0	1.25001e-05	0.359317	eo	0	0	0.000150002	0	0	0	0	0	0	0	0	0	0	0	0	0	0	0	0	0	0	0	0	0	0	0	0	0	0	0	0	0	0	0	0	0
74	em	12	s	Winogradskyella_sp	s__Winogradskyella_sp	em	18	A	0	0	-0.0572333	0.359317	em	0	0	0	0	0	0	0	0	0	0	0	0	0	0	0	0	0	0	0	0	0	0	0	0	0	0	0	0	0	0	0	0	0	0	0.6868	0

## Sheet: domain
	taxon_id	input_index	tax_rank	tax_name	regex_match	taxon_id	treatment_1	treatment_2	log2_median_ratio	median_diff	mean_diff	wilcox_p_value	taxon_id	X19181D.01.01	X19181D.01.02	X19181D.01.03	X19181D.01.04	X19181D.01.05	X19181D.01.06	X19181D.02.01	X19181D.02.02	X19181D.02.03	X19181D.02.04	X19181D.02.05	X19181D.02.06	X19181D.02.07	X19181D.02.08	X19181D.02.09	X19181D.02.10	X19181D.02.11	X19181D.02.12	X19181D.02.13	X19181D.02.14	X19181D.02.15	X19181D.02.16	X19181D.02.17	X19181D.02.18	X19181D.03.01	X19181D.03.02	X19181D.03.03	X19181D.03.04	X19181D.03.05	X19181D.03.06	X19181D.03.07	X19181D.03.08	X19181D.03.09	X19181D.03.10	X19181D.03.11	X19181D.03.12
1	ab	1	k	Archaea	k__Archaea	ab	18	A	-1.67117	-0.527384	-0.317322	0.019347	ab	0.77116	0.848192	0.134761	0.481505	0.733093	0.818138	0.350024	0.49	0.28123	0.46399	0.55168	0.804672	0.769362	0.71356	0.3783	0.748103	0.46937	0.736377	0.103029	0.14544	0.20156	0.615366	0.80118	0.87647	0.10477	0	0.0118799	0.09823	0.825928	0.86002	0	0	0.0944091	0.15973	0	0
2	ac	3	k	Bacteria	k__Bacteria	ac	18	A	1.71407	0.527384	0.317322	0.019347	ac	0.22884	0.151808	0.865239	0.518495	0.266907	0.181862	0.649976	0.51	0.71877	0.53601	0.44832	0.195328	0.230638	0.28644	0.6217	0.251897	0.53063	0.263623	0.896971	0.85456	0.79844	0.384634	0.19882	0.12353	0.89523	1	0.98812	0.90177	0.174072	0.13998	1	1	0.905591	0.84027	1	1

## Sheet: phylum
	taxon_id	input_index	tax_rank	tax_name	regex_match	taxon_id	treatment_1	treatment_2	log2_median_ratio	median_diff	mean_diff	wilcox_p_value	taxon_id	X19181D.01.01	X19181D.01.02	X19181D.01.03	X19181D.01.04	X19181D.01.05	X19181D.01.06	X19181D.02.01	X19181D.02.02	X19181D.02.03	X19181D.02.04	X19181D.02.05	X19181D.02.06	X19181D.02.07	X19181D.02.08	X19181D.02.09	X19181D.02.10	X19181D.02.11	X19181D.02.12	X19181D.02.13	X19181D.02.14	X19181D.02.15	X19181D.02.16	X19181D.02.17	X19181D.02.18	X19181D.03.01	X19181D.03.02	X19181D.03.03	X19181D.03.04	X19181D.03.05	X19181D.03.06	X19181D.03.07	X19181D.03.08	X19181D.03.09	X19181D.03.10	X19181D.03.11	X19181D.03.12
6	ah	14	p	Cyanobacteria	p__Cyanobacteria	ah	18	A	10.2034	0.435857	0.446638	0.000259006	ah	0.18948	0.124789	0.680487	0.457345	0.000739993	0.00345003	0.330953	0.13736	0.49655	0.41511	0.05779	0.0215298	0.0742893	0.06185	0.36591	0.138459	0.01532	0.127941	0.00409996	0	0.73558	0.307943	0	0	0	0	0.95209	0.90177	0	0	0	0	0.135189	0	0	0
3	ad	1	p	Candidatus_Heimdallarchaeota	p__Candidatus_Heimdallarchaeota	ad	18	A	-1.75044	-0.53868	-0.329525	0.0164808	ad	0.76871	0.846492	0.134761	0.481505	0.733093	0.818138	0.350024	0.49	0.28123	0.46399	0.55077	0.796602	0.769362	0.71356	0.3783	0.748103	0.46937	0.736377	0.103029	0.14544	0.17439	0.599416	0.80118	0.87538	0.10477	0	0.0118799	0.09823	0.820488	0.86002	0	0	0	0.13531	0	0
7	ai	21	p	Proteobacteria	p__Proteobacteria	ai	18	A	-0.686855	-0.0714465	-0.072083	0.0887338	ai	0.03936	0.0270197	0.184752	0.0611506	0.266167	0.178412	0.319023	0.37264	0.22222	0.1209	0.39053	0.173798	0.156348	0.22459	0.25579	0.113439	0.51531	0.135681	0.888951	0.84855	0.06286	0.0766908	0.19882	0.12353	0.89523	0.46448	0.0360296	0	0.174072	0.13998	0.30892	0.49506	0.770402	0.84027	0.3132	1
5	ag	4	p	Bacteroidetes	p__Bacteroidetes	ag	18	A	0	0	-0.0572333	0.359317	ag	0	0	0	0	0	0	0	0	0	0	0	0	0	0	0	0	0	0	0.00391996	0.00601	0	0	0	0	0	0.53552	0	0	0	0	0.69108	0.50494	0	0	0.6868	0
4	ae	2	p	Euryarchaeota	p__Euryarchaeota	ae	18	A	0	0	0.0122033	0.60589	ae	0.00245	0.00169998	0	0	0	0	0	0	0	0	0.00091	0.00806992	0	0	0	0	0	0	0	0	0.02717	0.0159502	0	0.00109	0	0	0	0	0.00544005	0	0	0	0.0944091	0.02442	0	0

## Sheet: class
	taxon_id	input_index	tax_rank	tax_name	regex_match	taxon_id	treatment_1	treatment_2	log2_median_ratio	median_diff	mean_diff	wilcox_p_value	taxon_id	X19181D.01.01	X19181D.01.02	X19181D.01.03	X19181D.01.04	X19181D.01.05	X19181D.01.06	X19181D.02.01	X19181D.02.02	X19181D.02.03	X19181D.02.04	X19181D.02.05	X19181D.02.06	X19181D.02.07	X19181D.02.08	X19181D.02.09	X19181D.02.10	X19181D.02.11	X19181D.02.12	X19181D.02.13	X19181D.02.14	X19181D.02.15	X19181D.02.16	X19181D.02.17	X19181D.02.18	X19181D.03.01	X19181D.03.02	X19181D.03.03	X19181D.03.04	X19181D.03.05	X19181D.03.06	X19181D.03.07	X19181D.03.08	X19181D.03.09	X19181D.03.10	X19181D.03.11	X19181D.03.12
11	ao	14	c	Cyanobacteria_unclassified	c__Cyanobacteria_unclassified	ao	18	A	10.2034	0.435857	0.446638	0.000259006	ao	0.18948	0.124789	0.680487	0.457345	0.000739993	0.00345003	0.330953	0.13736	0.49655	0.41511	0.05779	0.0215298	0.0742893	0.06185	0.36591	0.138459	0.01532	0.127941	0.00409996	0	0.73558	0.307943	0	0	0	0	0.95209	0.90177	0	0	0	0	0.135189	0	0	0
12	ap	21	c	Alphaproteobacteria	c__Alphaproteobacteria	ap	18	A	-2.10664	-0.0896001	-0.0390558	0.00291403	ap	0.0377	0.0270197	0.0304503	0.0325403	0.098159	0.163292	0.0323803	0.05264	0.0207	0.04686	0.07207	0.107239	0.130919	0.22459	0.02088	0.0237398	0.09015	0.126151	0.818742	0.84855	0.01307	0.0541105	0.08119	0.10491	0.89523	0.46448	0.00364996	0	0.171022	0.13998	0.30892	0.49506	0.770402	0.84027	0.25316	0.91802
8	aj	1	c	Candidatus_Heimdallarchaeota_unclassified	c__Candidatus_Heimdallarchaeota_unclassified	aj	18	A	-1.75044	-0.53868	-0.329525	0.0164808	aj	0.76871	0.846492	0.134761	0.481505	0.733093	0.818138	0.350024	0.49	0.28123	0.46399	0.55077	0.796602	0.769362	0.71356	0.3783	0.748103	0.46937	0.736377	0.103029	0.14544	0.17439	0.599416	0.80118	0.87538	0.10477	0	0.0118799	0.09823	0.820488	0.86002	0	0	0	0.13531	0	0
10	an	6	c	Flavobacteriia	c__Flavobacteriia	an	18	A	0	0	-0.0572333	0.359317	an	0	0	0	0	0	0	0	0	0	0	0	0	0	0	0	0	0	0	0.00391996	0.00601	0	0	0	0	0	0.53552	0	0	0	0	0.69108	0.50494	0	0	0.6868	0
9	ak	2	c	Euryarchaeota_unclassified	c__Euryarchaeota_unclassified	ak	18	A	0	0	0.0122033	0.60589	ak	0.00245	0.00169998	0	0	0	0	0	0	0	0	0.00091	0.00806992	0	0	0	0	0	0	0	0	0.02717	0.0159502	0	0.00109	0	0	0	0	0.00544005	0	0	0	0.0944091	0.02442	0	0
13	as	37	c	Gammaproteobacteria	c__Gammaproteobacteria	as	18	A	-0.623592	-0.0222148	-0.0330273	0.728467	as	0.00166	0	0.154302	0.0286103	0.168008	0.0151202	0.286643	0.32	0.20152	0.07404	0.31846	0.0665593	0.0254297	0	0.23491	0.0896991	0.42516	0.0095301	0.0702093	0	0.04979	0.0225802	0.11763	0.01862	0	0	0.0323797	0	0.00305003	0	0	0	0	0	0.06004	0.08198

## Sheet: order
	taxon_id	input_index	tax_rank	tax_name	regex_match	taxon_id	treatment_1	treatment_2	log2_median_ratio	median_diff	mean_diff	wilcox_p_value	taxon_id	X19181D.01.01	X19181D.01.02	X19181D.01.03	X19181D.01.04	X19181D.01.05	X19181D.01.06	X19181D.02.01	X19181D.02.02	X19181D.02.03	X19181D.02.04	X19181D.02.05	X19181D.02.06	X19181D.02.07	X19181D.02.08	X19181D.02.09	X19181D.02.10	X19181D.02.11	X19181D.02.12	X19181D.02.13	X19181D.02.14	X19181D.02.15	X19181D.02.16	X19181D.02.17	X19181D.02.18	X19181D.03.01	X19181D.03.02	X19181D.03.03	X19181D.03.04	X19181D.03.05	X19181D.03.06	X19181D.03.07	X19181D.03.08	X19181D.03.09	X19181D.03.10	X19181D.03.11	X19181D.03.12
20	bb	22	o	Pelagibacterales	o__Pelagibacterales	bb	18	A	#NAME?	-0.011345	-0.0207375	3.76343e-05	bb	0.00136	0.000559994	0.000860009	0.00463005	0.00659993	0.00419004	0.00226002	0.00172	0.0002	0	0.01183	0.0146699	0	0	0	0	0.01086	0.00455005	0	0	0	0	0.00645	0.00768	0	0	0	0	0.0412104	0.02999	0	0	0	0	0.03881	0.0777
18	az	15	o	Synechococcales	o__Synechococcales	az	18	A	10.2034	0.435857	0.446626	0.000259006	az	0.18948	0.124789	0.680337	0.457345	0.000739993	0.00345003	0.330953	0.13736	0.49655	0.41511	0.05779	0.0215298	0.0742893	0.06185	0.36591	0.138459	0.01532	0.127941	0.00409996	0	0.73558	0.307943	0	0	0	0	0.95209	0.90177	0	0	0	0	0.135189	0	0	0
21	bc	23	o	Rhodobacterales	o__Rhodobacterales	bc	18	A	-4.43147	-0.0614247	-0.0684629	0.00720934	bc	0.02646	0.0188798	0.0100901	0.00256003	0.0126899	0.00825008	0.0142301	0.03572	0	0	0.0466	0.0619994	0.104819	0.20348	0.00298	0.00384996	0.05883	0.0602806	0.667663	0.73604	0.00299	0.0193002	0.06682	0.08525	0.69063	0.31359	0.00164998	0	0.129811	0.10999	0.22957	0.26732	0.369646	0.33377	0.18264	0.74523
14	at	1	o	Candidatus_Heimdallarchaeota_unclassified	o__Candidatus_Heimdallarchaeota_unclassified	at	18	A	-1.75044	-0.53868	-0.329525	0.0164808	at	0.76871	0.846492	0.134761	0.481505	0.733093	0.818138	0.350024	0.49	0.28123	0.46399	0.55077	0.796602	0.769362	0.71356	0.3783	0.748103	0.46937	0.736377	0.103029	0.14544	0.17439	0.599416	0.80118	0.87538	0.10477	0	0.0118799	0.09823	0.820488	0.86002	0	0	0	0.13531	0	0
19	ba	21	o	Alphaproteobacteria_unclassified	o__Alphaproteobacteria_unclassified	ba	18	A	0	0	0.000223336	0.166225	ba	0	0	0.00110001	0.00158002	0	0	0	0	0	0	0	0	0	0	0	0	0	0	0	0	0	0	0	0	0	0	0	0	0	0	0	0	0	0	0	0
25	bj	46	o	Cellvibrionales	o__Cellvibrionales	bj	18	A	0	0	-0.0100183	0.166225	bj	0	0	0	0	0	0	0	0	0	0	0	0	0	0	0	0	0	0	0	0	0	0	0	0	0	0	0	0	0	0	0	0	0	0	0.03824	0.08198
26	bk	48	o	Nevskiales	o__Nevskiales	bk	18	A	0	0	0.00270419	0.166225	bk	0	0	0	0.0249502	0	0	0	0	0	0.0075	0	0	0	0	0	0	0	0	0	0	0	0	0	0	0	0	0	0	0	0	0	0	0	0	0	0
16	ax	6	o	Flavobacteriales	o__Flavobacteriales	ax	18	A	0	0	-0.0572333	0.359317	ax	0	0	0	0	0	0	0	0	0	0	0	0	0	0	0	0	0	0	0.00391996	0.00601	0	0	0	0	0	0.53552	0	0	0	0	0.69108	0.50494	0	0	0.6868	0
17	ay	14	o	Oscillatoriales	o__Oscillatoriales	ay	18	A	0	0	1.25001e-05	0.359317	ay	0	0	0.000150002	0	0	0	0	0	0	0	0	0	0	0	0	0	0	0	0	0	0	0	0	0	0	0	0	0	0	0	0	0	0	0	0	0
23	be	33	o	Sphingomonadales	o__Sphingomonadales	be	18	A	0	0	0.00033667	0.359317	be	0	0	0	0.00404004	0	0	0	0	0	0	0	0	0	0	0	0	0	0	0.0880591	0.09934	0	0	0	0	0	0.15089	0	0	0	0	0.04576	0.2175	0	0	0	0
15	au	2	o	Euryarchaeota_unclassified	o__Euryarchaeota_unclassified	au	18	A	0	0	0.0122033	0.60589	au	0.00245	0.00169998	0	0	0	0	0	0	0	0	0.00091	0.00806992	0	0	0	0	0	0	0	0	0.02717	0.0159502	0	0.00109	0	0	0	0	0.00544005	0	0	0	0.0944091	0.02442	0	0
24	bi	40	o	Alteromonadales	o__Alteromonadales	bi	18	A	1.02354	0.0208748	-0.0261731	0.976869	bi	0.00166	0	0.154302	0.00366004	0.168008	0.0151202	0.285003	0.32	0.20152	0.06654	0.30399	0.0665593	0.0254297	0	0.21492	0.0896991	0.42516	0.0095301	0.0702093	0	0.04979	0.0225802	0.11763	0.01862	0	0	0.0323797	0	0.00305003	0	0	0	0	0	0.0218	0
22	bd	32	o	Rhodospirillales	o__Rhodospirillales	bd	18	A	-0.365108	-0.00570485	0.0495846	1	bd	0.00988	0.00757992	0.0184002	0.0197302	0.0788692	0.150852	0.0158902	0.0152	0.0205	0.04686	0.01364	0.0305697	0.0260997	0.02111	0.0179	0.0198898	0.02046	0.0613206	0.0630194	0.01317	0.01008	0.0348103	0.00792	0.01198	0.2046	0	0.00199998	0	0	0	0.03359	0.01024	0.400756	0.5065	0.03171	0.09509
27	bm	50	o	Salinisphaerales	o__Salinisphaerales	bm	18	A	0	0	0.00046	1	bm	0	0	0	0	0	0	0.00164002	0	0	0	0.01447	0	0	0	0.01999	0	0	0	0	0	0	0	0	0	0	0	0	0	0	0	0	0	0	0	0	0

## Sheet: family
	taxon_id	input_index	tax_rank	tax_name	regex_match	taxon_id	treatment_1	treatment_2	log2_median_ratio	median_diff	mean_diff	wilcox_p_value	taxon_id	X19181D.01.01	X19181D.01.02	X19181D.01.03	X19181D.01.04	X19181D.01.05	X19181D.01.06	X19181D.02.01	X19181D.02.02	X19181D.02.03	X19181D.02.04	X19181D.02.05	X19181D.02.06	X19181D.02.07	X19181D.02.08	X19181D.02.09	X19181D.02.10	X19181D.02.11	X19181D.02.12	X19181D.02.13	X19181D.02.14	X19181D.02.15	X19181D.02.16	X19181D.02.17	X19181D.02.18	X19181D.03.01	X19181D.03.02	X19181D.03.03	X19181D.03.04	X19181D.03.05	X19181D.03.06	X19181D.03.07	X19181D.03.08	X19181D.03.09	X19181D.03.10	X19181D.03.11	X19181D.03.12
35	by	22	f	Pelagibacteraceae	f__Pelagibacteraceae	by	18	A	#NAME?	-0.011345	-0.0207375	3.76343e-05	by	0.00136	0.000559994	0.000860009	0.00463005	0.00659993	0.00419004	0.00226002	0.00172	0.0002	0	0.01183	0.0146699	0	0	0	0	0.01086	0.00455005	0	0	0	0	0.00645	0.00768	0	0	0	0	0.0412104	0.02999	0	0	0	0	0.03881	0.0777
33	bw	16	f	Synechococcaceae	f__Synechococcaceae	bw	18	A	10.2034	0.435857	0.446626	0.000259006	bw	0.18948	0.124789	0.680337	0.457345	0.000739993	0.00345003	0.330953	0.13736	0.49655	0.41511	0.05779	0.0215298	0.0742893	0.06185	0.36591	0.138459	0.01532	0.127941	0.00409996	0	0.73558	0.307943	0	0	0	0	0.95209	0.90177	0	0	0	0	0.135189	0	0	0
37	ca	24	f	Rhodobacteraceae	f__Rhodobacteraceae	ca	18	A	-4.43147	-0.0614247	-0.110275	0.00134088	ca	0.02646	0.0188798	0.0100901	0.00256003	0.0126899	0.00825008	0.0142301	0.03572	0	0	0.0466	0.0619994	0.104819	0.20348	0.00298	0.00384996	0.05883	0.0602806	0.632164	0.73332	0.00299	0.0193002	0.06682	0.08525	0.65635	0.31359	0.00164998	0	0.129811	0.10999	0.22957	0.26732	0.145719	0.05595	0.18264	0.74523
28	bn	1	f	Candidatus_Heimdallarchaeota_unclassified	f__Candidatus_Heimdallarchaeota_unclassified	bn	18	A	-1.75044	-0.53868	-0.329525	0.0164808	bn	0.76871	0.846492	0.134761	0.481505	0.733093	0.818138	0.350024	0.49	0.28123	0.46399	0.55077	0.796602	0.769362	0.71356	0.3783	0.748103	0.46937	0.736377	0.103029	0.14544	0.17439	0.599416	0.80118	0.87538	0.10477	0	0.0118799	0.09823	0.820488	0.86002	0	0	0	0.13531	0	0
42	ci	43	f	Pseudoalteromonadaceae	f__Pseudoalteromonadaceae	ci	18	A	0	0	-0.00497833	0.0788056	ci	0	0	0	0	0	0	0	0	0	0	0.00261	0	0	0	0	0	0	0	0	0	0	0	0.04543	0.0117	0	0	0	0	0	0	0	0	0	0	0	0
34	bx	21	f	Alphaproteobacteria_unclassified	f__Alphaproteobacteria_unclassified	bx	18	A	0	0	0.000223336	0.166225	bx	0	0	0.00110001	0.00158002	0	0	0	0	0	0	0	0	0	0	0	0	0	0	0	0	0	0	0	0	0	0	0	0	0	0	0	0	0	0	0	0
36	bz	23	f	Hyphomonadaceae	f__Hyphomonadaceae	bz	18	A	0	0	0.0418123	0.166225	bz	0	0	0	0	0	0	0	0	0	0	0	0	0	0	0	0	0	0	0.0354996	0.00272	0	0	0	0	0.03428	0	0	0	0	0	0	0	0.223928	0.27782	0	0
43	ck	47	f	Porticoccaceae	f__Porticoccaceae	ck	18	A	0	0	-0.0100183	0.166225	ck	0	0	0	0	0	0	0	0	0	0	0	0	0	0	0	0	0	0	0	0	0	0	0	0	0	0	0	0	0	0	0	0	0	0	0.03824	0.08198
44	cl	48	f	Sinobacteraceae	f__Sinobacteraceae	cl	18	A	0	0	0.00270419	0.166225	cl	0	0	0	0.0249502	0	0	0	0	0	0.0075	0	0	0	0	0	0	0	0	0	0	0	0	0	0	0	0	0	0	0	0	0	0	0	0	0	0
31	bt	7	f	Flavobacteriaceae	f__Flavobacteriaceae	bt	18	A	0	0	-0.0572333	0.359317	bt	0	0	0	0	0	0	0	0	0	0	0	0	0	0	0	0	0	0	0	0	0	0	0	0	0	0.15342	0	0	0	0	0.69108	0.50494	0	0	0.6868	0
32	bu	14	f	Microcoleaceae	f__Microcoleaceae	bu	18	A	0	0	1.25001e-05	0.359317	bu	0	0	0.000150002	0	0	0	0	0	0	0	0	0	0	0	0	0	0	0	0	0	0	0	0	0	0	0	0	0	0	0	0	0	0	0	0	0
40	cd	34	f	Sphingomonadaceae	f__Sphingomonadaceae	cd	18	A	0	0	0.00033667	0.359317	cd	0	0	0	0.00404004	0	0	0	0	0	0	0	0	0	0	0	0	0	0	0	0	0	0	0	0	0	0	0	0	0	0	0	0	0	0	0	0
29	bo	2	f	Euryarchaeota_unclassified	f__Euryarchaeota_unclassified	bo	18	A	0	0	0.0122033	0.60589	bo	0.00245	0.00169998	0	0	0	0	0	0	0	0	0.00091	0.00806992	0	0	0	0	0	0	0	0	0.02717	0.0159502	0	0.00109	0	0	0	0	0.00544005	0	0	0	0.0944091	0.02442	0	0
41	ch	40	f	Alteromonadaceae	f__Alteromonadaceae	ch	18	A	1.1542	0.0226248	-0.0211948	1	ch	0.00166	0	0.154302	0.00366004	0.168008	0.0151202	0.285003	0.32	0.20152	0.06654	0.30138	0.0665593	0.0254297	0	0.21492	0.0896991	0.42516	0.0095301	0.0702093	0	0.04979	0.0225802	0.0722	0.00692	0	0	0.0323797	0	0.00305003	0	0	0	0	0	0.0218	0
38	cb	32	f	Geminicoccaceae	f__Geminicoccaceae	cb	18	A	-0.365108	-0.00570485	0.0495846	1	cb	0.00988	0.00757992	0.0184002	0.0197302	0.0788692	0.150852	0.0158902	0.0152	0.0205	0.04686	0.01364	0.0305697	0.0260997	0.02111	0.0179	0.0198898	0.02046	0.0613206	0.0630194	0.01317	0.01008	0.0348103	0.00792	0.01198	0.2046	0	0.00199998	0	0	0	0.03359	0.01024	0.400756	0.5065	0.03171	0.09509
45	cn	50	f	Salinisphaeraceae	f__Salinisphaeraceae	cn	18	A	0	0	0.00046	1	cn	0	0	0	0	0	0	0.00164002	0	0	0	0.01447	0	0	0	0.01999	0	0	0	0	0	0	0	0	0	0	0	0	0	0	0	0	0	0	0	0	0
30	bs	6	f	Crocinitomicaceae	f__Crocinitomicaceae	bs	18	A	0	0	0	NA	bs	0	0	0	0	0	0	0	0	0	0	0	0	0	0	0	0	0	0	0.00391996	0.00601	0	0	0	0	0	0.3821	0	0	0	0	0	0	0	0	0	0
39	cc	33	f	Erythrobacteraceae	f__Erythrobacteraceae	cc	18	A	0	0	0	NA	cc	0	0	0	0	0	0	0	0	0	0	0	0	0	0	0	0	0	0	0.0880591	0.09934	0	0	0	0	0	0.15089	0	0	0	0	0.04576	0.2175	0	0	0	0

## Sheet: genus
	taxon_id	input_index	tax_rank	tax_name	regex_match	taxon_id	treatment_1	treatment_2	log2_median_ratio	median_diff	mean_diff	wilcox_p_value	taxon_id	X19181D.01.01	X19181D.01.02	X19181D.01.03	X19181D.01.04	X19181D.01.05	X19181D.01.06	X19181D.02.01	X19181D.02.02	X19181D.02.03	X19181D.02.04	X19181D.02.05	X19181D.02.06	X19181D.02.07	X19181D.02.08	X19181D.02.09	X19181D.02.10	X19181D.02.11	X19181D.02.12	X19181D.02.13	X19181D.02.14	X19181D.02.15	X19181D.02.16	X19181D.02.17	X19181D.02.18	X19181D.03.01	X19181D.03.02	X19181D.03.03	X19181D.03.04	X19181D.03.05	X19181D.03.06	X19181D.03.07	X19181D.03.08	X19181D.03.09	X19181D.03.10	X19181D.03.11	X19181D.03.12
54	de	22	g	Pelagibacteraceae_unclassified	g__Pelagibacteraceae_unclassified	de	18	A	#NAME?	-0.011345	-0.0207375	3.76343e-05	de	0.00136	0.000559994	0.000860009	0.00463005	0.00659993	0.00419004	0.00226002	0.00172	0.0002	0	0.01183	0.0146699	0	0	0	0	0.01086	0.00455005	0	0	0	0	0.00645	0.00768	0	0	0	0	0.0412104	0.02999	0	0	0	0	0.03881	0.0777
52	dc	16	g	Synechococcus	g__Synechococcus	dc	18	A	10.2034	0.435857	0.446626	0.000259006	dc	0.18948	0.124789	0.680337	0.457345	0.000739993	0.00345003	0.330953	0.13736	0.49655	0.41511	0.05779	0.0215298	0.0742893	0.06185	0.36591	0.138459	0.01532	0.127941	0.00409996	0	0.73558	0.307943	0	0	0	0	0.95209	0.90177	0	0	0	0	0.135189	0	0	0
58	dk	28	g	Rhodobacteraceae_unclassified	g__Rhodobacteraceae_unclassified	dk	18	A	-4.43147	-0.0614247	-0.109824	0.00109515	dk	0.02646	0.0188798	0.00459005	0.00247002	0.0116299	0.00825008	0.0142301	0.03572	0	0	0.03666	0.0619994	0.104819	0.20348	0.00298	0.00384996	0.05883	0.0602806	0.632164	0.73332	0.00299	0.0193002	0.06682	0.08525	0.65635	0.31359	0.00164998	0	0.129811	0.10999	0.17863	0.15654	0.145719	0.05595	0.18264	0.74523
46	co	1	g	Candidatus_Heimdallarchaeota_unclassified	g__Candidatus_Heimdallarchaeota_unclassified	co	18	A	-1.75044	-0.53868	-0.329525	0.0164808	co	0.76871	0.846492	0.134761	0.481505	0.733093	0.818138	0.350024	0.49	0.28123	0.46399	0.55077	0.796602	0.769362	0.71356	0.3783	0.748103	0.46937	0.736377	0.103029	0.14544	0.17439	0.599416	0.80118	0.87538	0.10477	0	0.0118799	0.09823	0.820488	0.86002	0	0	0	0.13531	0	0
66	dv	43	g	Pseudoalteromonas	g__Pseudoalteromonas	dv	18	A	0	0	-0.00497833	0.0788056	dv	0	0	0	0	0	0	0	0	0	0	0.00261	0	0	0	0	0	0	0	0	0	0	0	0.04543	0.0117	0	0	0	0	0	0	0	0	0	0	0	0
53	dd	21	g	Candidatus_Micropelagos	g__Candidatus_Micropelagos	dd	18	A	0	0	0.000223336	0.166225	dd	0	0	0.00110001	0.00158002	0	0	0	0	0	0	0	0	0	0	0	0	0	0	0	0	0	0	0	0	0	0	0	0	0	0	0	0	0	0	0	0
55	df	23	g	Hyphomonas	g__Hyphomonas	df	18	A	0	0	0.0418123	0.166225	df	0	0	0	0	0	0	0	0	0	0	0	0	0	0	0	0	0	0	0.0354996	0.00272	0	0	0	0	0.03428	0	0	0	0	0	0	0	0.223928	0.27782	0	0
67	dx	47	g	Porticoccus	g__Porticoccus	dx	18	A	0	0	-0.0100183	0.166225	dx	0	0	0	0	0	0	0	0	0	0	0	0	0	0	0	0	0	0	0	0	0	0	0	0	0	0	0	0	0	0	0	0	0	0	0.03824	0.08198
68	dy	48	g	Sinimarinibacterium	g__Sinimarinibacterium	dy	18	A	0	0	0.00270419	0.166225	dy	0	0	0	0.0249502	0	0	0	0	0	0.0075	0	0	0	0	0	0	0	0	0	0	0	0	0	0	0	0	0	0	0	0	0	0	0	0	0	0
57	dh	25	g	Marinovum	g__Marinovum	dh	18	A	0	0	7.50008e-06	0.359317	dh	0	0	0	9.00009e-05	0	0	0	0	0	0	0	0	0	0	0	0	0	0	0	0	0	0	0	0	0	0	0	0	0	0	0	0	0	0	0	0
63	dp	34	g	Sphingopyxis	g__Sphingopyxis	dp	18	A	0	0	0.00033667	0.359317	dp	0	0	0	0.00404004	0	0	0	0	0	0	0	0	0	0	0	0	0	0	0	0	0	0	0	0	0	0	0	0	0	0	0	0	0	0	0	0
51	da	14	g	Trichodesmium	g__Trichodesmium	da	18	A	0	0	1.25001e-05	0.359317	da	0	0	0.000150002	0	0	0	0	0	0	0	0	0	0	0	0	0	0	0	0	0	0	0	0	0	0	0	0	0	0	0	0	0	0	0	0	0
50	cz	12	g	Winogradskyella	g__Winogradskyella	cz	18	A	0	0	-0.0572333	0.359317	cz	0	0	0	0	0	0	0	0	0	0	0	0	0	0	0	0	0	0	0	0	0	0	0	0	0	0	0	0	0	0	0	0	0	0	0.6868	0
65	du	41	g	Marinobacter	g__Marinobacter	du	18	A	0	0	-0.00661911	0.382775	du	0	0	0.00466005	0	0.0677493	0.000700007	0	0	0.00606	0	0.00317	0	0	0	0	0	0.01853	0	0	0	0	0	0	0	0	0	0	0	0	0	0	0	0	0	0	0
59	dl	30	g	Rhodovulum	g__Rhodovulum	dl	18	A	0	0	-0.000458328	0.58067	dl	0	0	0.00550006	0	0.00105999	0	0	0	0	0	0.00994	0	0	0	0	0	0	0	0	0	0	0	0	0	0	0	0	0	0	0	0	0	0	0	0	0
47	cp	2	g	Euryarchaeota_unclassified	g__Euryarchaeota_unclassified	cp	18	A	0	0	0.0122033	0.60589	cp	0.00245	0.00169998	0	0	0	0	0	0	0	0	0.00091	0.00806992	0	0	0	0	0	0	0	0	0.02717	0.0159502	0	0.00109	0	0	0	0	0.00544005	0	0	0	0.0944091	0.02442	0	0
64	dt	40	g	Alteromonas	g__Alteromonas	dt	18	A	1.18181	0.0229748	-0.0145757	0.976869	dt	0.00166	0	0.149641	0.00366004	0.100259	0.0144201	0.285003	0.32	0.19546	0.06654	0.29821	0.0665593	0.0254297	0	0.21492	0.0896991	0.40663	0.0095301	0.0702093	0	0.04979	0.0225802	0.0722	0.00692	0	0	0.0323797	0	0.00305003	0	0	0	0	0	0.0218	0
69	ea	50	g	Abyssibacter	g__Abyssibacter	ea	18	A	0	0	0.00046	1	ea	0	0	0	0	0	0	0.00164002	0	0	0	0.01447	0	0	0	0.01999	0	0	0	0	0	0	0	0	0	0	0	0	0	0	0	0	0	0	0	0	0
61	dn	32	g	Geminicoccus	g__Geminicoccus	dn	18	A	-0.365108	-0.00570485	0.0495846	1	dn	0.00988	0.00757992	0.0184002	0.0197302	0.0788692	0.150852	0.0158902	0.0152	0.0205	0.04686	0.01364	0.0305697	0.0260997	0.02111	0.0179	0.0198898	0.02046	0.0613206	0.0630194	0.01317	0.01008	0.0348103	0.00792	0.01198	0.2046	0	0.00199998	0	0	0	0.03359	0.01024	0.400756	0.5065	0.03171	0.09509
62	do	33	g	Altererythrobacter	g__Altererythrobacter	do	18	A	0	0	0	NA	do	0	0	0	0	0	0	0	0	0	0	0	0	0	0	0	0	0	0	0.0880591	0.09934	0	0	0	0	0	0.15089	0	0	0	0	0.04576	0.2175	0	0	0	0
48	ct	6	g	Fluviicola	g__Fluviicola	ct	18	A	0	0	0	NA	ct	0	0	0	0	0	0	0	0	0	0	0	0	0	0	0	0	0	0	0.00391996	0.00601	0	0	0	0	0	0.3821	0	0	0	0	0	0	0	0	0	0
49	cw	9	g	Formosa	g__Formosa	cw	18	A	0	0	0	NA	cw	0	0	0	0	0	0	0	0	0	0	0	0	0	0	0	0	0	0	0	0	0	0	0	0	0	0.15342	0	0	0	0	0.69108	0.50494	0	0	0	0
56	dg	24	g	Lentibacter	g__Lentibacter	dg	18	A	0	0	0	NA	dg	0	0	0	0	0	0	0	0	0	0	0	0	0	0	0	0	0	0	0	0	0	0	0	0	0	0	0	0	0	0	0.05094	0.10674	0	0	0	0
60	dm	31	g	Thalassobacter	g__Thalassobacter	dm	18	A	0	0	0	NA	dm	0	0	0	0	0	0	0	0	0	0	0	0	0	0	0	0	0	0	0	0	0	0	0	0	0	0	0	0	0	0	0	0.00404	0	0	0	0

## Sheet: species
	taxon_id	input_index	tax_rank	tax_name	regex_match	taxon_id	treatment_1	treatment_2	log2_median_ratio	median_diff	mean_diff	wilcox_p_value	taxon_id	X19181D.01.01	X19181D.01.02	X19181D.01.03	X19181D.01.04	X19181D.01.05	X19181D.01.06	X19181D.02.01	X19181D.02.02	X19181D.02.03	X19181D.02.04	X19181D.02.05	X19181D.02.06	X19181D.02.07	X19181D.02.08	X19181D.02.09	X19181D.02.10	X19181D.02.11	X19181D.02.12	X19181D.02.13	X19181D.02.14	X19181D.02.15	X19181D.02.16	X19181D.02.17	X19181D.02.18	X19181D.03.01	X19181D.03.02	X19181D.03.03	X19181D.03.04	X19181D.03.05	X19181D.03.06	X19181D.03.07	X19181D.03.08	X19181D.03.09	X19181D.03.10	X19181D.03.11	X19181D.03.12
82	ew	22	s	alpha_proteobacterium_HIMB114	s__alpha_proteobacterium_HIMB114	ew	18	A	#NAME?	-0.011345	-0.0207375	3.76343e-05	ew	0.00136	0.000559994	0.000860009	0.00463005	0.00659993	0.00419004	0.00226002	0.00172	0.0002	0	0.01183	0.0146699	0	0	0	0	0.01086	0.00455005	0	0	0	0	0.00645	0.00768	0	0	0	0	0.0412104	0.02999	0	0	0	0	0.03881	0.0777
80	eu	20	s	Synechococcus_sp_WH_8109	s__Synechococcus_sp_WH_8109	eu	18	A	10.2034	0.435857	0.444708	0.000259006	eu	0.18586	0.124589	0.678177	0.457345	0.000739993	0.00345003	0.329553	0.13736	0.49655	0.41511	0.05779	0.0215298	0.0742893	0.06185	0.35909	0.138459	0.01532	0.127941	0.00409996	0	0.72155	0.307943	0	0	0	0	0.95209	0.90177	0	0	0	0	0.135189	0	0	0
86	fc	28	s	Rhodobacteraceae_bacterium_HIMB11	s__Rhodobacteraceae_bacterium_HIMB11	fc	18	A	-4.43147	-0.0614247	-0.109824	0.00109515	fc	0.02646	0.0188798	0.00459005	0.00247002	0.0116299	0.00825008	0.0142301	0.03572	0	0	0.03666	0.0619994	0.104819	0.20348	0.00298	0.00384996	0.05883	0.0602806	0.632164	0.73332	0.00299	0.0193002	0.06682	0.08525	0.65635	0.31359	0.00164998	0	0.129811	0.10999	0.07481	0.08294	0.145719	0.05595	0.18264	0.74523
70	eb	1	s	Candidatus_Heimdallarchaeota_archaeon	s__Candidatus_Heimdallarchaeota_archaeon	eb	18	A	-1.75044	-0.53868	-0.329525	0.0164808	eb	0.76871	0.846492	0.134761	0.481505	0.733093	0.818138	0.350024	0.49	0.28123	0.46399	0.55077	0.796602	0.769362	0.71356	0.3783	0.748103	0.46937	0.736377	0.103029	0.14544	0.17439	0.599416	0.80118	0.87538	0.10477	0	0.0118799	0.09823	0.820488	0.86002	0	0	0	0.13531	0	0
96	fs	44	s	Pseudoalteromonas_ruthenica	s__Pseudoalteromonas_ruthenica	fs	18	A	0	0	-0.00497833	0.0788056	fs	0	0	0	0	0	0	0	0	0	0	0.00261	0	0	0	0	0	0	0	0	0	0	0	0.04543	0.0117	0	0	0	0	0	0	0	0	0	0	0	0
79	et	19	s	Synechococcus_sp_RS9916	s__Synechococcus_sp_RS9916	et	18	A	0	0	0.00144167	0.0788056	et	0.00362	0.000199998	0.00114001	0	0	0	0.00140001	0	0	0	0	0	0	0	0.00682	0	0	0	0	0	0.00934	0	0	0	0	0	0	0	0	0	0	0	0	0	0	0
81	ev	21	s	Candidatus_Micropelagos_thuwalensis	s__Candidatus_Micropelagos_thuwalensis	ev	18	A	0	0	0.000223336	0.166225	ev	0	0	0.00110001	0.00158002	0	0	0	0	0	0	0	0	0	0	0	0	0	0	0	0	0	0	0	0	0	0	0	0	0	0	0	0	0	0	0	0
83	ex	23	s	Hyphomonas_sp_TMED17	s__Hyphomonas_sp_TMED17	ex	18	A	0	0	0.0418123	0.166225	ex	0	0	0	0	0	0	0	0	0	0	0	0	0	0	0	0	0	0	0.0354996	0.00272	0	0	0	0	0.03428	0	0	0	0	0	0	0	0.223928	0.27782	0	0
97	fv	47	s	Porticoccus_sp	s__Porticoccus_sp	fv	18	A	0	0	-0.0100183	0.166225	fv	0	0	0	0	0	0	0	0	0	0	0	0	0	0	0	0	0	0	0	0	0	0	0	0	0	0	0	0	0	0	0	0	0	0	0.03824	0.08198
98	fw	48	s	Sinimarinibacterium_flocculans	s__Sinimarinibacterium_flocculans	fw	18	A	0	0	0.00270419	0.166225	fw	0	0	0	0.0249502	0	0	0	0	0	0.0075	0	0	0	0	0	0	0	0	0	0	0	0	0	0	0	0	0	0	0	0	0	0	0	0	0	0
78	es	18	s	Synechococcus_sp_RCC307	s__Synechococcus_sp_RCC307	es	18	A	0	0	0.000276667	0.166225	es	0	0	0.000430004	0	0	0	0	0	0	0	0	0	0	0	0	0	0	0	0	0	0.00289	0	0	0	0	0	0	0	0	0	0	0	0	0	0	0
94	fp	41	s	Marinobacter_adhaerens	s__Marinobacter_adhaerens	fp	18	A	0	0	-0.000238333	0.359317	fp	0	0	0	0	0	0	0	0	0	0	0	0	0	0	0	0	0.00286	0	0	0	0	0	0	0	0	0	0	0	0	0	0	0	0	0	0	0
85	ez	25	s	Marinovum_sp	s__Marinovum_sp	ez	18	A	0	0	7.50008e-06	0.359317	ez	0	0	0	9.00009e-05	0	0	0	0	0	0	0	0	0	0	0	0	0	0	0	0	0	0	0	0	0	0	0	0	0	0	0	0	0	0	0	0
92	fi	34	s	Sphingopyxis_sp_LC363	s__Sphingopyxis_sp_LC363	fi	18	A	0	0	0.00033667	0.359317	fi	0	0	0	0.00404004	0	0	0	0	0	0	0	0	0	0	0	0	0	0	0	0	0	0	0	0	0	0	0	0	0	0	0	0	0	0	0	0
76	eq	16	s	Synechococcus_sp_CC9605	s__Synechococcus_sp_CC9605	eq	18	A	0	0	4.91672e-05	0.359317	eq	0	0	0.000590006	0	0	0	0	0	0	0	0	0	0	0	0	0	0	0	0	0	0	0	0	0	0	0	0	0	0	0	0	0	0	0	0	0
77	er	17	s	Synechococcus_sp_KORDI_52	s__Synechococcus_sp_KORDI_52	er	18	A	0	0	0.00015	0.359317	er	0	0	0	0	0	0	0	0	0	0	0	0	0	0	0	0	0	0	0	0	0.0018	0	0	0	0	0	0	0	0	0	0	0	0	0	0	0
75	eo	14	s	Trichodesmium_erythraeum	s__Trichodesmium_erythraeum	eo	18	A	0	0	1.25001e-05	0.359317	eo	0	0	0.000150002	0	0	0	0	0	0	0	0	0	0	0	0	0	0	0	0	0	0	0	0	0	0	0	0	0	0	0	0	0	0	0	0	0
74	em	12	s	Winogradskyella_sp	s__Winogradskyella_sp	em	18	A	0	0	-0.0572333	0.359317	em	0	0	0	0	0	0	0	0	0	0	0	0	0	0	0	0	0	0	0	0	0	0	0	0	0	0	0	0	0	0	0	0	0	0	0.6868	0
95	fq	42	s	Marinobacter_hydrocarbonoclasticus	s__Marinobacter_hydrocarbonoclasticus	fq	18	A	0	0	-0.00638077	0.382775	fq	0	0	0.00466005	0	0.0677493	0.000700007	0	0	0.00606	0	0.00317	0	0	0	0	0	0.01567	0	0	0	0	0	0	0	0	0	0	0	0	0	0	0	0	0	0	0
88	fe	30	s	Rhodovulum_sp	s__Rhodovulum_sp	fe	18	A	0	0	-0.000458328	0.58067	fe	0	0	0.00550006	0	0.00105999	0	0	0	0	0	0.00994	0	0	0	0	0	0	0	0	0	0	0	0	0	0	0	0	0	0	0	0	0	0	0	0	0
71	ec	2	s	candidate_division_MSBL1_archaeon_SCGC_AAA385M02	s__candidate_division_MSBL1_archaeon_SCGC_AAA385M02	ec	18	A	0	0	0.0122033	0.60589	ec	0.00245	0.00169998	0	0	0	0	0	0	0	0	0.00091	0.00806992	0	0	0	0	0	0	0	0	0.02717	0.0159502	0	0.00109	0	0	0	0	0.00544005	0	0	0	0.0944091	0.02442	0	0
93	fo	40	s	Alteromonas_macleodii	s__Alteromonas_macleodii	fo	18	A	1.18181	0.0229748	-0.0145757	0.976869	fo	0.00166	0	0.149641	0.00366004	0.100259	0.0144201	0.285003	0.32	0.19546	0.06654	0.29821	0.0665593	0.0254297	0	0.21492	0.0896991	0.40663	0.0095301	0.0702093	0	0.04979	0.0225802	0.0722	0.00692	0	0	0.0323797	0	0.00305003	0	0	0	0	0	0.0218	0
99	fy	50	s	Abyssibacter_profundi	s__Abyssibacter_profundi	fy	18	A	0	0	0.00046	1	fy	0	0	0	0	0	0	0.00164002	0	0	0	0.01447	0	0	0	0.01999	0	0	0	0	0	0	0	0	0	0	0	0	0	0	0	0	0	0	0	0	0
90	fg	32	s	Geminicoccus_sp	s__Geminicoccus_sp	fg	18	A	-0.365108	-0.00570485	0.0495846	1	fg	0.00988	0.00757992	0.0184002	0.0197302	0.0788692	0.150852	0.0158902	0.0152	0.0205	0.04686	0.01364	0.0305697	0.0260997	0.02111	0.0179	0.0198898	0.02046	0.0613206	0.0630194	0.01317	0.01008	0.0348103	0.00792	0.01198	0.2046	0	0.00199998	0	0	0	0.03359	0.01024	0.400756	0.5065	0.03171	0.09509
91	fh	33	s	Altererythrobacter_sp_XM_24bin4	s__Altererythrobacter_sp_XM_24bin4	fh	18	A	0	0	0	NA	fh	0	0	0	0	0	0	0	0	0	0	0	0	0	0	0	0	0	0	0.0880591	0.09934	0	0	0	0	0	0.15089	0	0	0	0	0.04576	0.2175	0	0	0	0
72	eg	6	s	Fluviicola_sp_XM_24bin1	s__Fluviicola_sp_XM_24bin1	eg	18	A	0	0	0	NA	eg	0	0	0	0	0	0	0	0	0	0	0	0	0	0	0	0	0	0	0.00391996	0.00601	0	0	0	0	0	0.3821	0	0	0	0	0	0	0	0	0	0
73	ej	9	s	Formosa_sp_Hel3_A1_48	s__Formosa_sp_Hel3_A1_48	ej	18	A	0	0	0	NA	ej	0	0	0	0	0	0	0	0	0	0	0	0	0	0	0	0	0	0	0	0	0	0	0	0	0	0.15342	0	0	0	0	0.69108	0.50494	0	0	0	0
84	ey	24	s	Lentibacter_algarum	s__Lentibacter_algarum	ey	18	A	0	0	0	NA	ey	0	0	0	0	0	0	0	0	0	0	0	0	0	0	0	0	0	0	0	0	0	0	0	0	0	0	0	0	0	0	0.05094	0.10674	0	0	0	0
87	fd	29	s	Rhodobacteraceae_bacterium_SB2	s__Rhodobacteraceae_bacterium_SB2	fd	18	A	0	0	0	NA	fd	0	0	0	0	0	0	0	0	0	0	0	0	0	0	0	0	0	0	0	0	0	0	0	0	0	0	0	0	0	0	0.10382	0.0736	0	0	0	0
89	ff	31	s	Thalassobacter_stenotrophicus	s__Thalassobacter_stenotrophicus	ff	18	A	0	0	0	NA	ff	0	0	0	0	0	0	0	0	0	0	0	0	0	0	0	0	0	0	0	0	0	0	0	0	0	0	0	0	0	0	0	0.00404	0	0	0	0
