# Supplementary material for: Diversity and spatiotemporal variations in bacterial and archaeal communities within Kuwaiti territorial waters of the Northwest Arabian Gulf
Source: PLoS One. 2023 Nov 16;18(11):e0291167. doi: 10.1371/journal.pone.0291167 (PMC10653540; doi:10.1371/journal.pone.0291167)
Supplement: S12 File — (XLSX) [file pone.0291167.s018.xlsx]

## Sheet: differential-heatTree-Station-p
	taxon_id	input_index	tax_rank	tax_name	regex_match	taxon_id	treatment_1	treatment_2	log2_median_ratio	median_diff	mean_diff	wilcox_p_value	taxon_id	X19181D.01.01	X19181D.01.02	X19181D.01.03	X19181D.01.04	X19181D.01.05	X19181D.01.06	X19181D.02.01	X19181D.02.02	X19181D.02.03	X19181D.02.04	X19181D.02.05	X19181D.02.06	X19181D.02.07	X19181D.02.08	X19181D.02.09	X19181D.02.10	X19181D.02.11	X19181D.02.12	X19181D.02.13	X19181D.02.14	X19181D.02.15	X19181D.02.16	X19181D.02.17	X19181D.02.18	X19181D.03.01	X19181D.03.02	X19181D.03.03	X19181D.03.04	X19181D.03.05	X19181D.03.06	X19181D.03.07	X19181D.03.08	X19181D.03.09	X19181D.03.10	X19181D.03.11	X19181D.03.12
1	ab	1	k	Archaea	k__Archaea	ab	K6	18	0.037383	0.00633675	0.052206	0.930928	ab	0.77116	0.848192	0.134761	0.481505	0.733093	0.818138	0.350024	0.49	0.28123	0.46399	0.55168	0.804672	0.769362	0.71356	0.3783	0.748103	0.46937	0.736377	0.103029	0.14544	0.20156	0.615366	0.80118	0.87647	0.10477	0	0.0118799	0.09823	0.825928	0.86002	0	0	0.0944091	0.15973	0	0
2	ac	3	k	Bacteria	k__Bacteria	ac	K6	18	-0.0121017	-0.00633675	-0.052206	0.930928	ac	0.22884	0.151808	0.865239	0.518495	0.266907	0.181862	0.649976	0.51	0.71877	0.53601	0.44832	0.195328	0.230638	0.28644	0.6217	0.251897	0.53063	0.263623	0.896971	0.85456	0.79844	0.384634	0.19882	0.12353	0.89523	1	0.98812	0.90177	0.174072	0.13998	1	1	0.905591	0.84027	1	1
3	ad	1	p	Candidatus_Heimdallarchaeota	p__Candidatus_Heimdallarchaeota	ad	K6	18	0.120948	0.0199218	0.065356	0.81697	ad	0.76871	0.846492	0.134761	0.481505	0.733093	0.818138	0.350024	0.49	0.28123	0.46399	0.55077	0.796602	0.769362	0.71356	0.3783	0.748103	0.46937	0.736377	0.103029	0.14544	0.17439	0.599416	0.80118	0.87538	0.10477	0	0.0118799	0.09823	0.820488	0.86002	0	0	0	0.13531	0	0
4	ae	2	p	Euryarchaeota	p__Euryarchaeota	ae	K6	18	0	0	-0.0131499	0.239445	ae	0.00245	0.00169998	0	0	0	0	0	0	0	0	0.00091	0.00806992	0	0	0	0	0	0	0	0	0.02717	0.0159502	0	0.00109	0	0	0	0	0.00544005	0	0	0	0.0944091	0.02442	0	0
5	ag	4	p	Bacteroidetes	p__Bacteroidetes	ag	K6	18	0	0	0.145122	0.0164732	ag	0	0	0	0	0	0	0	0	0	0	0	0	0	0	0	0	0	0	0.00391996	0.00601	0	0	0	0	0	0.53552	0	0	0	0	0.69108	0.50494	0	0	0.6868	0
6	ah	14	p	Cyanobacteria	p__Cyanobacteria	ah	K6	18	-3.72564	-0.403252	-0.388634	0.00112182	ah	0.18948	0.124789	0.680487	0.457345	0.000739993	0.00345003	0.330953	0.13736	0.49655	0.41511	0.05779	0.0215298	0.0742893	0.06185	0.36591	0.138459	0.01532	0.127941	0.00409996	0	0.73558	0.307943	0	0	0	0	0.95209	0.90177	0	0	0	0	0.135189	0	0	0
7	ai	21	p	Proteobacteria	p__Proteobacteria	ai	K6	18	1.56147	0.228662	0.191306	0.0596571	ai	0.03936	0.0270197	0.184752	0.0611506	0.266167	0.178412	0.319023	0.37264	0.22222	0.1209	0.39053	0.173798	0.156348	0.22459	0.25579	0.113439	0.51531	0.135681	0.888951	0.84855	0.06286	0.0766908	0.19882	0.12353	0.89523	0.46448	0.0360296	0	0.174072	0.13998	0.30892	0.49506	0.770402	0.84027	0.3132	1
8	aj	1	c	Candidatus_Heimdallarchaeota_unclassified	c__Candidatus_Heimdallarchaeota_unclassified	aj	K6	18	0.120948	0.0199218	0.065356	0.81697	aj	0.76871	0.846492	0.134761	0.481505	0.733093	0.818138	0.350024	0.49	0.28123	0.46399	0.55077	0.796602	0.769362	0.71356	0.3783	0.748103	0.46937	0.736377	0.103029	0.14544	0.17439	0.599416	0.80118	0.87538	0.10477	0	0.0118799	0.09823	0.820488	0.86002	0	0	0	0.13531	0	0
9	ak	2	c	Euryarchaeota_unclassified	c__Euryarchaeota_unclassified	ak	K6	18	0	0	-0.0131499	0.239445	ak	0.00245	0.00169998	0	0	0	0	0	0	0	0	0.00091	0.00806992	0	0	0	0	0	0	0	0	0.02717	0.0159502	0	0.00109	0	0	0	0	0.00544005	0	0	0	0.0944091	0.02442	0	0
10	an	6	c	Flavobacteriia	c__Flavobacteriia	an	K6	18	0	0	0.145122	0.0164732	an	0	0	0	0	0	0	0	0	0	0	0	0	0	0	0	0	0	0	0.00391996	0.00601	0	0	0	0	0	0.53552	0	0	0	0	0.69108	0.50494	0	0	0.6868	0
11	ao	14	c	Cyanobacteria_unclassified	c__Cyanobacteria_unclassified	ao	K6	18	-3.72564	-0.403252	-0.388634	0.00112182	ao	0.18948	0.124789	0.680487	0.457345	0.000739993	0.00345003	0.330953	0.13736	0.49655	0.41511	0.05779	0.0215298	0.0742893	0.06185	0.36591	0.138459	0.01532	0.127941	0.00409996	0	0.73558	0.307943	0	0	0	0	0.95209	0.90177	0	0	0	0	0.135189	0	0	0
12	ap	21	c	Alphaproteobacteria	c__Alphaproteobacteria	ap	K6	18	3.29941	0.23966	0.20663	0.012094	ap	0.0377	0.0270197	0.0304503	0.0325403	0.098159	0.163292	0.0323803	0.05264	0.0207	0.04686	0.07207	0.107239	0.130919	0.22459	0.02088	0.0237398	0.09015	0.126151	0.818742	0.84855	0.01307	0.0541105	0.08119	0.10491	0.89523	0.46448	0.00364996	0	0.171022	0.13998	0.30892	0.49506	0.770402	0.84027	0.25316	0.91802
13	as	37	c	Gammaproteobacteria	c__Gammaproteobacteria	as	K6	18	#NAME?	-0.0410848	-0.0153241	0.168122	as	0.00166	0	0.154302	0.0286103	0.168008	0.0151202	0.286643	0.32	0.20152	0.07404	0.31846	0.0665593	0.0254297	0	0.23491	0.0896991	0.42516	0.0095301	0.0702093	0	0.04979	0.0225802	0.11763	0.01862	0	0	0.0323797	0	0.00305003	0	0	0	0	0	0.06004	0.08198
14	at	1	o	Candidatus_Heimdallarchaeota_unclassified	o__Candidatus_Heimdallarchaeota_unclassified	at	K6	18	0.120948	0.0199218	0.065356	0.81697	at	0.76871	0.846492	0.134761	0.481505	0.733093	0.818138	0.350024	0.49	0.28123	0.46399	0.55077	0.796602	0.769362	0.71356	0.3783	0.748103	0.46937	0.736377	0.103029	0.14544	0.17439	0.599416	0.80118	0.87538	0.10477	0	0.0118799	0.09823	0.820488	0.86002	0	0	0	0.13531	0	0
15	au	2	o	Euryarchaeota_unclassified	o__Euryarchaeota_unclassified	au	K6	18	0	0	-0.0131499	0.239445	au	0.00245	0.00169998	0	0	0	0	0	0	0	0	0.00091	0.00806992	0	0	0	0	0	0	0	0	0.02717	0.0159502	0	0.00109	0	0	0	0	0.00544005	0	0	0	0.0944091	0.02442	0	0
16	ax	6	o	Flavobacteriales	o__Flavobacteriales	ax	K6	18	0	0	0.145122	0.0164732	ax	0	0	0	0	0	0	0	0	0	0	0	0	0	0	0	0	0	0	0.00391996	0.00601	0	0	0	0	0	0.53552	0	0	0	0	0.69108	0.50494	0	0	0.6868	0
17	ay	14	o	Oscillatoriales	o__Oscillatoriales	ay	K6	18	0	0	-1.25001e-05	0.359317	ay	0	0	0.000150002	0	0	0	0	0	0	0	0	0	0	0	0	0	0	0	0	0	0	0	0	0	0	0	0	0	0	0	0	0	0	0	0	0
18	az	15	o	Synechococcales	o__Synechococcales	az	K6	18	-3.72564	-0.403252	-0.388622	0.00112182	az	0.18948	0.124789	0.680337	0.457345	0.000739993	0.00345003	0.330953	0.13736	0.49655	0.41511	0.05779	0.0215298	0.0742893	0.06185	0.36591	0.138459	0.01532	0.127941	0.00409996	0	0.73558	0.307943	0	0	0	0	0.95209	0.90177	0	0	0	0	0.135189	0	0	0
19	ba	21	o	Alphaproteobacteria_unclassified	o__Alphaproteobacteria_unclassified	ba	K6	18	0	0	-0.000223336	0.166225	ba	0	0	0.00110001	0.00158002	0	0	0	0	0	0	0	0	0	0	0	0	0	0	0	0	0	0	0	0	0	0	0	0	0	0	0	0	0	0	0	0
20	bb	22	o	Pelagibacterales	o__Pelagibacterales	bb	K6	18	0	0	1.74968e-05	0.640359	bb	0.00136	0.000559994	0.000860009	0.00463005	0.00659993	0.00419004	0.00226002	0.00172	0.0002	0	0.01183	0.0146699	0	0	0	0	0.01086	0.00455005	0	0	0	0	0.00645	0.00768	0	0	0	0	0.0412104	0.02999	0	0	0	0	0.03881	0.0777
21	bc	23	o	Rhodobacterales	o__Rhodobacterales	bc	K6	18	6.18066	0.21354	0.213464	0.00292089	bc	0.02646	0.0188798	0.0100901	0.00256003	0.0126899	0.00825008	0.0142301	0.03572	0	0	0.0466	0.0619994	0.104819	0.20348	0.00298	0.00384996	0.05883	0.0602806	0.667663	0.73604	0.00299	0.0193002	0.06682	0.08525	0.69063	0.31359	0.00164998	0	0.129811	0.10999	0.22957	0.26732	0.369646	0.33377	0.18264	0.74523
22	bd	32	o	Rhodospirillales	o__Rhodospirillales	bd	K6	18	-0.349771	-0.00426492	-0.0564206	0.525283	bd	0.00988	0.00757992	0.0184002	0.0197302	0.0788692	0.150852	0.0158902	0.0152	0.0205	0.04686	0.01364	0.0305697	0.0260997	0.02111	0.0179	0.0198898	0.02046	0.0613206	0.0630194	0.01317	0.01008	0.0348103	0.00792	0.01198	0.2046	0	0.00199998	0	0	0	0.03359	0.01024	0.400756	0.5065	0.03171	0.09509
23	be	33	o	Sphingomonadales	o__Sphingomonadales	be	K6	18	0	0	0.0497924	0.0484642	be	0	0	0	0.00404004	0	0	0	0	0	0	0	0	0	0	0	0	0	0	0.0880591	0.09934	0	0	0	0	0	0.15089	0	0	0	0	0.04576	0.2175	0	0	0	0
24	bi	40	o	Alteromonadales	o__Alteromonadales	bi	K6	18	#NAME?	-0.0410848	-0.0110907	0.208242	bi	0.00166	0	0.154302	0.00366004	0.168008	0.0151202	0.285003	0.32	0.20152	0.06654	0.30399	0.0665593	0.0254297	0	0.21492	0.0896991	0.42516	0.0095301	0.0702093	0	0.04979	0.0225802	0.11763	0.01862	0	0	0.0323797	0	0.00305003	0	0	0	0	0	0.0218	0
25	bj	46	o	Cellvibrionales	o__Cellvibrionales	bj	K6	18	0	0	0	NA	bj	0	0	0	0	0	0	0	0	0	0	0	0	0	0	0	0	0	0	0	0	0	0	0	0	0	0	0	0	0	0	0	0	0	0	0.03824	0.08198
26	bk	48	o	Nevskiales	o__Nevskiales	bk	K6	18	0	0	-0.00270419	0.166225	bk	0	0	0	0.0249502	0	0	0	0	0	0.0075	0	0	0	0	0	0	0	0	0	0	0	0	0	0	0	0	0	0	0	0	0	0	0	0	0	0
27	bm	50	o	Salinisphaerales	o__Salinisphaerales	bm	K6	18	0	0	-0.00152917	1	bm	0	0	0	0	0	0	0.00164002	0	0	0	0.01447	0	0	0	0.01999	0	0	0	0	0	0	0	0	0	0	0	0	0	0	0	0	0	0	0	0	0
28	bn	1	f	Candidatus_Heimdallarchaeota_unclassified	f__Candidatus_Heimdallarchaeota_unclassified	bn	K6	18	0.120948	0.0199218	0.065356	0.81697	bn	0.76871	0.846492	0.134761	0.481505	0.733093	0.818138	0.350024	0.49	0.28123	0.46399	0.55077	0.796602	0.769362	0.71356	0.3783	0.748103	0.46937	0.736377	0.103029	0.14544	0.17439	0.599416	0.80118	0.87538	0.10477	0	0.0118799	0.09823	0.820488	0.86002	0	0	0	0.13531	0	0
29	bo	2	f	Euryarchaeota_unclassified	f__Euryarchaeota_unclassified	bo	K6	18	0	0	-0.0131499	0.239445	bo	0.00245	0.00169998	0	0	0	0	0	0	0	0	0.00091	0.00806992	0	0	0	0	0	0	0	0	0.02717	0.0159502	0	0.00109	0	0	0	0	0.00544005	0	0	0	0.0944091	0.02442	0	0
30	bs	6	f	Crocinitomicaceae	f__Crocinitomicaceae	bs	K6	18	0	0	0.0326692	0.0788056	bs	0	0	0	0	0	0	0	0	0	0	0	0	0	0	0	0	0	0	0.00391996	0.00601	0	0	0	0	0	0.3821	0	0	0	0	0	0	0	0	0	0
31	bt	7	f	Flavobacteriaceae	f__Flavobacteriaceae	bt	K6	18	0	0	0.112453	0.0788056	bt	0	0	0	0	0	0	0	0	0	0	0	0	0	0	0	0	0	0	0	0	0	0	0	0	0	0.15342	0	0	0	0	0.69108	0.50494	0	0	0.6868	0
32	bu	14	f	Microcoleaceae	f__Microcoleaceae	bu	K6	18	0	0	-1.25001e-05	0.359317	bu	0	0	0.000150002	0	0	0	0	0	0	0	0	0	0	0	0	0	0	0	0	0	0	0	0	0	0	0	0	0	0	0	0	0	0	0	0	0
33	bw	16	f	Synechococcaceae	f__Synechococcaceae	bw	K6	18	-3.72564	-0.403252	-0.388622	0.00112182	bw	0.18948	0.124789	0.680337	0.457345	0.000739993	0.00345003	0.330953	0.13736	0.49655	0.41511	0.05779	0.0215298	0.0742893	0.06185	0.36591	0.138459	0.01532	0.127941	0.00409996	0	0.73558	0.307943	0	0	0	0	0.95209	0.90177	0	0	0	0	0.135189	0	0	0
34	bx	21	f	Alphaproteobacteria_unclassified	f__Alphaproteobacteria_unclassified	bx	K6	18	0	0	-0.000223336	0.166225	bx	0	0	0.00110001	0.00158002	0	0	0	0	0	0	0	0	0	0	0	0	0	0	0	0	0	0	0	0	0	0	0	0	0	0	0	0	0	0	0	0
35	by	22	f	Pelagibacteraceae	f__Pelagibacteraceae	by	K6	18	0	0	1.74968e-05	0.640359	by	0.00136	0.000559994	0.000860009	0.00463005	0.00659993	0.00419004	0.00226002	0.00172	0.0002	0	0.01183	0.0146699	0	0	0	0	0.01086	0.00455005	0	0	0	0	0.00645	0.00768	0	0	0	0	0.0412104	0.02999	0	0	0	0	0.03881	0.0777
36	bz	23	f	Hyphomonadaceae	f__Hyphomonadaceae	bz	K6	18	0	0	-0.0357707	0.838946	bz	0	0	0	0	0	0	0	0	0	0	0	0	0	0	0	0	0	0	0.0354996	0.00272	0	0	0	0	0.03428	0	0	0	0	0	0	0	0.223928	0.27782	0	0
37	ca	24	f	Rhodobacteraceae	f__Rhodobacteraceae	ca	K6	18	6.18066	0.21354	0.249234	0.00047227	ca	0.02646	0.0188798	0.0100901	0.00256003	0.0126899	0.00825008	0.0142301	0.03572	0	0	0.0466	0.0619994	0.104819	0.20348	0.00298	0.00384996	0.05883	0.0602806	0.632164	0.73332	0.00299	0.0193002	0.06682	0.08525	0.65635	0.31359	0.00164998	0	0.129811	0.10999	0.22957	0.26732	0.145719	0.05595	0.18264	0.74523
38	cb	32	f	Geminicoccaceae	f__Geminicoccaceae	cb	K6	18	-0.349771	-0.00426492	-0.0564206	0.525283	cb	0.00988	0.00757992	0.0184002	0.0197302	0.0788692	0.150852	0.0158902	0.0152	0.0205	0.04686	0.01364	0.0305697	0.0260997	0.02111	0.0179	0.0198898	0.02046	0.0613206	0.0630194	0.01317	0.01008	0.0348103	0.00792	0.01198	0.2046	0	0.00199998	0	0	0	0.03359	0.01024	0.400756	0.5065	0.03171	0.09509
39	cc	33	f	Erythrobacteraceae	f__Erythrobacteraceae	cc	K6	18	0	0	0.0501291	0.0164732	cc	0	0	0	0	0	0	0	0	0	0	0	0	0	0	0	0	0	0	0.0880591	0.09934	0	0	0	0	0	0.15089	0	0	0	0	0.04576	0.2175	0	0	0	0
40	cd	34	f	Sphingomonadaceae	f__Sphingomonadaceae	cd	K6	18	0	0	-0.00033667	0.359317	cd	0	0	0	0.00404004	0	0	0	0	0	0	0	0	0	0	0	0	0	0	0	0	0	0	0	0	0	0	0	0	0	0	0	0	0	0	0	0
41	ch	40	f	Alteromonadaceae	f__Alteromonadaceae	ch	K6	18	#NAME?	-0.0410848	-0.0110907	0.208242	ch	0.00166	0	0.154302	0.00366004	0.168008	0.0151202	0.285003	0.32	0.20152	0.06654	0.30138	0.0665593	0.0254297	0	0.21492	0.0896991	0.42516	0.0095301	0.0702093	0	0.04979	0.0225802	0.0722	0.00692	0	0	0.0323797	0	0.00305003	0	0	0	0	0	0.0218	0
42	ci	43	f	Pseudoalteromonadaceae	f__Pseudoalteromonadaceae	ci	K6	18	0	0	0	NA	ci	0	0	0	0	0	0	0	0	0	0	0.00261	0	0	0	0	0	0	0	0	0	0	0	0.04543	0.0117	0	0	0	0	0	0	0	0	0	0	0	0
43	ck	47	f	Porticoccaceae	f__Porticoccaceae	ck	K6	18	0	0	0	NA	ck	0	0	0	0	0	0	0	0	0	0	0	0	0	0	0	0	0	0	0	0	0	0	0	0	0	0	0	0	0	0	0	0	0	0	0.03824	0.08198
44	cl	48	f	Sinobacteraceae	f__Sinobacteraceae	cl	K6	18	0	0	-0.00270419	0.166225	cl	0	0	0	0.0249502	0	0	0	0	0	0.0075	0	0	0	0	0	0	0	0	0	0	0	0	0	0	0	0	0	0	0	0	0	0	0	0	0	0
45	cn	50	f	Salinisphaeraceae	f__Salinisphaeraceae	cn	K6	18	0	0	-0.00152917	1	cn	0	0	0	0	0	0	0.00164002	0	0	0	0.01447	0	0	0	0.01999	0	0	0	0	0	0	0	0	0	0	0	0	0	0	0	0	0	0	0	0	0
46	co	1	g	Candidatus_Heimdallarchaeota_unclassified	g__Candidatus_Heimdallarchaeota_unclassified	co	K6	18	0.120948	0.0199218	0.065356	0.81697	co	0.76871	0.846492	0.134761	0.481505	0.733093	0.818138	0.350024	0.49	0.28123	0.46399	0.55077	0.796602	0.769362	0.71356	0.3783	0.748103	0.46937	0.736377	0.103029	0.14544	0.17439	0.599416	0.80118	0.87538	0.10477	0	0.0118799	0.09823	0.820488	0.86002	0	0	0	0.13531	0	0
47	cp	2	g	Euryarchaeota_unclassified	g__Euryarchaeota_unclassified	cp	K6	18	0	0	-0.0131499	0.239445	cp	0.00245	0.00169998	0	0	0	0	0	0	0	0	0.00091	0.00806992	0	0	0	0	0	0	0	0	0.02717	0.0159502	0	0.00109	0	0	0	0	0.00544005	0	0	0	0.0944091	0.02442	0	0
48	ct	6	g	Fluviicola	g__Fluviicola	ct	K6	18	0	0	0.0326692	0.0788056	ct	0	0	0	0	0	0	0	0	0	0	0	0	0	0	0	0	0	0	0.00391996	0.00601	0	0	0	0	0	0.3821	0	0	0	0	0	0	0	0	0	0
49	cw	9	g	Formosa	g__Formosa	cw	K6	18	0	0	0.112453	0.0788056	cw	0	0	0	0	0	0	0	0	0	0	0	0	0	0	0	0	0	0	0	0	0	0	0	0	0	0.15342	0	0	0	0	0.69108	0.50494	0	0	0	0
50	cz	12	g	Winogradskyella	g__Winogradskyella	cz	K6	18	0	0	0	NA	cz	0	0	0	0	0	0	0	0	0	0	0	0	0	0	0	0	0	0	0	0	0	0	0	0	0	0	0	0	0	0	0	0	0	0	0.6868	0
51	da	14	g	Trichodesmium	g__Trichodesmium	da	K6	18	0	0	-1.25001e-05	0.359317	da	0	0	0.000150002	0	0	0	0	0	0	0	0	0	0	0	0	0	0	0	0	0	0	0	0	0	0	0	0	0	0	0	0	0	0	0	0	0
52	dc	16	g	Synechococcus	g__Synechococcus	dc	K6	18	-3.72564	-0.403252	-0.388622	0.00112182	dc	0.18948	0.124789	0.680337	0.457345	0.000739993	0.00345003	0.330953	0.13736	0.49655	0.41511	0.05779	0.0215298	0.0742893	0.06185	0.36591	0.138459	0.01532	0.127941	0.00409996	0	0.73558	0.307943	0	0	0	0	0.95209	0.90177	0	0	0	0	0.135189	0	0	0
53	dd	21	g	Candidatus_Micropelagos	g__Candidatus_Micropelagos	dd	K6	18	0	0	-0.000223336	0.166225	dd	0	0	0.00110001	0.00158002	0	0	0	0	0	0	0	0	0	0	0	0	0	0	0	0	0	0	0	0	0	0	0	0	0	0	0	0	0	0	0	0
54	de	22	g	Pelagibacteraceae_unclassified	g__Pelagibacteraceae_unclassified	de	K6	18	0	0	1.74968e-05	0.640359	de	0.00136	0.000559994	0.000860009	0.00463005	0.00659993	0.00419004	0.00226002	0.00172	0.0002	0	0.01183	0.0146699	0	0	0	0	0.01086	0.00455005	0	0	0	0	0.00645	0.00768	0	0	0	0	0.0412104	0.02999	0	0	0	0	0.03881	0.0777
55	df	23	g	Hyphomonas	g__Hyphomonas	df	K6	18	0	0	-0.0357707	0.838946	df	0	0	0	0	0	0	0	0	0	0	0	0	0	0	0	0	0	0	0.0354996	0.00272	0	0	0	0	0.03428	0	0	0	0	0	0	0	0.223928	0.27782	0	0
56	dg	24	g	Lentibacter	g__Lentibacter	dg	K6	18	0	0	0.01314	0.166225	dg	0	0	0	0	0	0	0	0	0	0	0	0	0	0	0	0	0	0	0	0	0	0	0	0	0	0	0	0	0	0	0.05094	0.10674	0	0	0	0
57	dh	25	g	Marinovum	g__Marinovum	dh	K6	18	0	0	-7.50008e-06	0.359317	dh	0	0	0	9.00009e-05	0	0	0	0	0	0	0	0	0	0	0	0	0	0	0	0	0	0	0	0	0	0	0	0	0	0	0	0	0	0	0	0
58	dk	28	g	Rhodobacteraceae_unclassified	g__Rhodobacteraceae_unclassified	dk	K6	18	5.81102	0.1646	0.236224	0.00047227	dk	0.02646	0.0188798	0.00459005	0.00247002	0.0116299	0.00825008	0.0142301	0.03572	0	0	0.03666	0.0619994	0.104819	0.20348	0.00298	0.00384996	0.05883	0.0602806	0.632164	0.73332	0.00299	0.0193002	0.06682	0.08525	0.65635	0.31359	0.00164998	0	0.129811	0.10999	0.17863	0.15654	0.145719	0.05595	0.18264	0.74523
59	dl	30	g	Rhodovulum	g__Rhodovulum	dl	K6	18	0	0	-0.000458338	0.359317	dl	0	0	0.00550006	0	0.00105999	0	0	0	0	0	0.00994	0	0	0	0	0	0	0	0	0	0	0	0	0	0	0	0	0	0	0	0	0	0	0	0	0
60	dm	31	g	Thalassobacter	g__Thalassobacter	dm	K6	18	0	0	0.000336667	0.359317	dm	0	0	0	0	0	0	0	0	0	0	0	0	0	0	0	0	0	0	0	0	0	0	0	0	0	0	0	0	0	0	0	0.00404	0	0	0	0
61	dn	32	g	Geminicoccus	g__Geminicoccus	dn	K6	18	-0.349771	-0.00426492	-0.0564206	0.525283	dn	0.00988	0.00757992	0.0184002	0.0197302	0.0788692	0.150852	0.0158902	0.0152	0.0205	0.04686	0.01364	0.0305697	0.0260997	0.02111	0.0179	0.0198898	0.02046	0.0613206	0.0630194	0.01317	0.01008	0.0348103	0.00792	0.01198	0.2046	0	0.00199998	0	0	0	0.03359	0.01024	0.400756	0.5065	0.03171	0.09509
62	do	33	g	Altererythrobacter	g__Altererythrobacter	do	K6	18	0	0	0.0501291	0.0164732	do	0	0	0	0	0	0	0	0	0	0	0	0	0	0	0	0	0	0	0.0880591	0.09934	0	0	0	0	0	0.15089	0	0	0	0	0.04576	0.2175	0	0	0	0
63	dp	34	g	Sphingopyxis	g__Sphingopyxis	dp	K6	18	0	0	-0.00033667	0.359317	dp	0	0	0	0.00404004	0	0	0	0	0	0	0	0	0	0	0	0	0	0	0	0	0	0	0	0	0	0	0	0	0	0	0	0	0	0	0	0
64	dt	40	g	Alteromonas	g__Alteromonas	dt	K6	18	#NAME?	-0.0410848	-0.0101974	0.208242	dt	0.00166	0	0.149641	0.00366004	0.100259	0.0144201	0.285003	0.32	0.19546	0.06654	0.29821	0.0665593	0.0254297	0	0.21492	0.0896991	0.40663	0.0095301	0.0702093	0	0.04979	0.0225802	0.0722	0.00692	0	0	0.0323797	0	0.00305003	0	0	0	0	0	0.0218	0
65	du	41	g	Marinobacter	g__Marinobacter	du	K6	18	0	0	-0.000893337	0.166225	du	0	0	0.00466005	0	0.0677493	0.000700007	0	0	0.00606	0	0.00317	0	0	0	0	0	0.01853	0	0	0	0	0	0	0	0	0	0	0	0	0	0	0	0	0	0	0
66	dv	43	g	Pseudoalteromonas	g__Pseudoalteromonas	dv	K6	18	0	0	0	NA	dv	0	0	0	0	0	0	0	0	0	0	0.00261	0	0	0	0	0	0	0	0	0	0	0	0.04543	0.0117	0	0	0	0	0	0	0	0	0	0	0	0
67	dx	47	g	Porticoccus	g__Porticoccus	dx	K6	18	0	0	0	NA	dx	0	0	0	0	0	0	0	0	0	0	0	0	0	0	0	0	0	0	0	0	0	0	0	0	0	0	0	0	0	0	0	0	0	0	0.03824	0.08198
68	dy	48	g	Sinimarinibacterium	g__Sinimarinibacterium	dy	K6	18	0	0	-0.00270419	0.166225	dy	0	0	0	0.0249502	0	0	0	0	0	0.0075	0	0	0	0	0	0	0	0	0	0	0	0	0	0	0	0	0	0	0	0	0	0	0	0	0	0
69	ea	50	g	Abyssibacter	g__Abyssibacter	ea	K6	18	0	0	-0.00152917	1	ea	0	0	0	0	0	0	0.00164002	0	0	0	0.01447	0	0	0	0.01999	0	0	0	0	0	0	0	0	0	0	0	0	0	0	0	0	0	0	0	0	0
70	eb	1	s	Candidatus_Heimdallarchaeota_archaeon	s__Candidatus_Heimdallarchaeota_archaeon	eb	K6	18	0.120948	0.0199218	0.065356	0.81697	eb	0.76871	0.846492	0.134761	0.481505	0.733093	0.818138	0.350024	0.49	0.28123	0.46399	0.55077	0.796602	0.769362	0.71356	0.3783	0.748103	0.46937	0.736377	0.103029	0.14544	0.17439	0.599416	0.80118	0.87538	0.10477	0	0.0118799	0.09823	0.820488	0.86002	0	0	0	0.13531	0	0
71	ec	2	s	candidate_division_MSBL1_archaeon_SCGC_AAA385M02	s__candidate_division_MSBL1_archaeon_SCGC_AAA385M02	ec	K6	18	0	0	-0.0131499	0.239445	ec	0.00245	0.00169998	0	0	0	0	0	0	0	0	0.00091	0.00806992	0	0	0	0	0	0	0	0	0.02717	0.0159502	0	0.00109	0	0	0	0	0.00544005	0	0	0	0.0944091	0.02442	0	0
72	eg	6	s	Fluviicola_sp_XM_24bin1	s__Fluviicola_sp_XM_24bin1	eg	K6	18	0	0	0.0326692	0.0788056	eg	0	0	0	0	0	0	0	0	0	0	0	0	0	0	0	0	0	0	0.00391996	0.00601	0	0	0	0	0	0.3821	0	0	0	0	0	0	0	0	0	0
73	ej	9	s	Formosa_sp_Hel3_A1_48	s__Formosa_sp_Hel3_A1_48	ej	K6	18	0	0	0.112453	0.0788056	ej	0	0	0	0	0	0	0	0	0	0	0	0	0	0	0	0	0	0	0	0	0	0	0	0	0	0.15342	0	0	0	0	0.69108	0.50494	0	0	0	0
74	em	12	s	Winogradskyella_sp	s__Winogradskyella_sp	em	K6	18	0	0	0	NA	em	0	0	0	0	0	0	0	0	0	0	0	0	0	0	0	0	0	0	0	0	0	0	0	0	0	0	0	0	0	0	0	0	0	0	0.6868	0
75	eo	14	s	Trichodesmium_erythraeum	s__Trichodesmium_erythraeum	eo	K6	18	0	0	-1.25001e-05	0.359317	eo	0	0	0.000150002	0	0	0	0	0	0	0	0	0	0	0	0	0	0	0	0	0	0	0	0	0	0	0	0	0	0	0	0	0	0	0	0	0
76	eq	16	s	Synechococcus_sp_CC9605	s__Synechococcus_sp_CC9605	eq	K6	18	0	0	-4.91672e-05	0.359317	eq	0	0	0.000590006	0	0	0	0	0	0	0	0	0	0	0	0	0	0	0	0	0	0	0	0	0	0	0	0	0	0	0	0	0	0	0	0	0
77	er	17	s	Synechococcus_sp_KORDI_52	s__Synechococcus_sp_KORDI_52	er	K6	18	0	0	-0.00015	0.359317	er	0	0	0	0	0	0	0	0	0	0	0	0	0	0	0	0	0	0	0	0	0.0018	0	0	0	0	0	0	0	0	0	0	0	0	0	0	0
78	es	18	s	Synechococcus_sp_RCC307	s__Synechococcus_sp_RCC307	es	K6	18	0	0	-0.000276667	0.166225	es	0	0	0.000430004	0	0	0	0	0	0	0	0	0	0	0	0	0	0	0	0	0	0.00289	0	0	0	0	0	0	0	0	0	0	0	0	0	0	0
79	et	19	s	Synechococcus_sp_RS9916	s__Synechococcus_sp_RS9916	et	K6	18	0	0	-0.00100667	0.879352	et	0.00362	0.000199998	0.00114001	0	0	0	0.00140001	0	0	0	0	0	0	0	0.00682	0	0	0	0	0	0.00934	0	0	0	0	0	0	0	0	0	0	0	0	0	0	0
80	eu	20	s	Synechococcus_sp_WH_8109	s__Synechococcus_sp_WH_8109	eu	K6	18	-3.72564	-0.403252	-0.387139	0.00112182	eu	0.18586	0.124589	0.678177	0.457345	0.000739993	0.00345003	0.329553	0.13736	0.49655	0.41511	0.05779	0.0215298	0.0742893	0.06185	0.35909	0.138459	0.01532	0.127941	0.00409996	0	0.72155	0.307943	0	0	0	0	0.95209	0.90177	0	0	0	0	0.135189	0	0	0
81	ev	21	s	Candidatus_Micropelagos_thuwalensis	s__Candidatus_Micropelagos_thuwalensis	ev	K6	18	0	0	-0.000223336	0.166225	ev	0	0	0.00110001	0.00158002	0	0	0	0	0	0	0	0	0	0	0	0	0	0	0	0	0	0	0	0	0	0	0	0	0	0	0	0	0	0	0	0
82	ew	22	s	alpha_proteobacterium_HIMB114	s__alpha_proteobacterium_HIMB114	ew	K6	18	0	0	1.74968e-05	0.640359	ew	0.00136	0.000559994	0.000860009	0.00463005	0.00659993	0.00419004	0.00226002	0.00172	0.0002	0	0.01183	0.0146699	0	0	0	0	0.01086	0.00455005	0	0	0	0	0.00645	0.00768	0	0	0	0	0.0412104	0.02999	0	0	0	0	0.03881	0.0777
83	ex	23	s	Hyphomonas_sp_TMED17	s__Hyphomonas_sp_TMED17	ex	K6	18	0	0	-0.0357707	0.838946	ex	0	0	0	0	0	0	0	0	0	0	0	0	0	0	0	0	0	0	0.0354996	0.00272	0	0	0	0	0.03428	0	0	0	0	0	0	0	0.223928	0.27782	0	0
84	ey	24	s	Lentibacter_algarum	s__Lentibacter_algarum	ey	K6	18	0	0	0.01314	0.166225	ey	0	0	0	0	0	0	0	0	0	0	0	0	0	0	0	0	0	0	0	0	0	0	0	0	0	0	0	0	0	0	0.05094	0.10674	0	0	0	0
85	ez	25	s	Marinovum_sp	s__Marinovum_sp	ez	K6	18	0	0	-7.50008e-06	0.359317	ez	0	0	0	9.00009e-05	0	0	0	0	0	0	0	0	0	0	0	0	0	0	0	0	0	0	0	0	0	0	0	0	0	0	0	0	0	0	0	0
86	fc	28	s	Rhodobacteraceae_bacterium_HIMB11	s__Rhodobacteraceae_bacterium_HIMB11	fc	K6	18	4.97501	0.0908945	0.221439	0.000723699	fc	0.02646	0.0188798	0.00459005	0.00247002	0.0116299	0.00825008	0.0142301	0.03572	0	0	0.03666	0.0619994	0.104819	0.20348	0.00298	0.00384996	0.05883	0.0602806	0.632164	0.73332	0.00299	0.0193002	0.06682	0.08525	0.65635	0.31359	0.00164998	0	0.129811	0.10999	0.07481	0.08294	0.145719	0.05595	0.18264	0.74523
87	fd	29	s	Rhodobacteraceae_bacterium_SB2	s__Rhodobacteraceae_bacterium_SB2	fd	K6	18	0	0	0.014785	0.166225	fd	0	0	0	0	0	0	0	0	0	0	0	0	0	0	0	0	0	0	0	0	0	0	0	0	0	0	0	0	0	0	0.10382	0.0736	0	0	0	0
88	fe	30	s	Rhodovulum_sp	s__Rhodovulum_sp	fe	K6	18	0	0	-0.000458338	0.359317	fe	0	0	0.00550006	0	0.00105999	0	0	0	0	0	0.00994	0	0	0	0	0	0	0	0	0	0	0	0	0	0	0	0	0	0	0	0	0	0	0	0	0
89	ff	31	s	Thalassobacter_stenotrophicus	s__Thalassobacter_stenotrophicus	ff	K6	18	0	0	0.000336667	0.359317	ff	0	0	0	0	0	0	0	0	0	0	0	0	0	0	0	0	0	0	0	0	0	0	0	0	0	0	0	0	0	0	0	0.00404	0	0	0	0
90	fg	32	s	Geminicoccus_sp	s__Geminicoccus_sp	fg	K6	18	-0.349771	-0.00426492	-0.0564206	0.525283	fg	0.00988	0.00757992	0.0184002	0.0197302	0.0788692	0.150852	0.0158902	0.0152	0.0205	0.04686	0.01364	0.0305697	0.0260997	0.02111	0.0179	0.0198898	0.02046	0.0613206	0.0630194	0.01317	0.01008	0.0348103	0.00792	0.01198	0.2046	0	0.00199998	0	0	0	0.03359	0.01024	0.400756	0.5065	0.03171	0.09509
91	fh	33	s	Altererythrobacter_sp_XM_24bin4	s__Altererythrobacter_sp_XM_24bin4	fh	K6	18	0	0	0.0501291	0.0164732	fh	0	0	0	0	0	0	0	0	0	0	0	0	0	0	0	0	0	0	0.0880591	0.09934	0	0	0	0	0	0.15089	0	0	0	0	0.04576	0.2175	0	0	0	0
92	fi	34	s	Sphingopyxis_sp_LC363	s__Sphingopyxis_sp_LC363	fi	K6	18	0	0	-0.00033667	0.359317	fi	0	0	0	0.00404004	0	0	0	0	0	0	0	0	0	0	0	0	0	0	0	0	0	0	0	0	0	0	0	0	0	0	0	0	0	0	0	0
93	fo	40	s	Alteromonas_macleodii	s__Alteromonas_macleodii	fo	K6	18	#NAME?	-0.0410848	-0.0101974	0.208242	fo	0.00166	0	0.149641	0.00366004	0.100259	0.0144201	0.285003	0.32	0.19546	0.06654	0.29821	0.0665593	0.0254297	0	0.21492	0.0896991	0.40663	0.0095301	0.0702093	0	0.04979	0.0225802	0.0722	0.00692	0	0	0.0323797	0	0.00305003	0	0	0	0	0	0.0218	0
94	fp	41	s	Marinobacter_adhaerens	s__Marinobacter_adhaerens	fp	K6	18	0	0	0	NA	fp	0	0	0	0	0	0	0	0	0	0	0	0	0	0	0	0	0.00286	0	0	0	0	0	0	0	0	0	0	0	0	0	0	0	0	0	0	0
95	fq	42	s	Marinobacter_hydrocarbonoclasticus	s__Marinobacter_hydrocarbonoclasticus	fq	K6	18	0	0	-0.000893337	0.166225	fq	0	0	0.00466005	0	0.0677493	0.000700007	0	0	0.00606	0	0.00317	0	0	0	0	0	0.01567	0	0	0	0	0	0	0	0	0	0	0	0	0	0	0	0	0	0	0
96	fs	44	s	Pseudoalteromonas_ruthenica	s__Pseudoalteromonas_ruthenica	fs	K6	18	0	0	0	NA	fs	0	0	0	0	0	0	0	0	0	0	0.00261	0	0	0	0	0	0	0	0	0	0	0	0.04543	0.0117	0	0	0	0	0	0	0	0	0	0	0	0
97	fv	47	s	Porticoccus_sp	s__Porticoccus_sp	fv	K6	18	0	0	0	NA	fv	0	0	0	0	0	0	0	0	0	0	0	0	0	0	0	0	0	0	0	0	0	0	0	0	0	0	0	0	0	0	0	0	0	0	0.03824	0.08198
98	fw	48	s	Sinimarinibacterium_flocculans	s__Sinimarinibacterium_flocculans	fw	K6	18	0	0	-0.00270419	0.166225	fw	0	0	0	0.0249502	0	0	0	0	0	0.0075	0	0	0	0	0	0	0	0	0	0	0	0	0	0	0	0	0	0	0	0	0	0	0	0	0	0
99	fy	50	s	Abyssibacter_profundi	s__Abyssibacter_profundi	fy	K6	18	0	0	-0.00152917	1	fy	0	0	0	0	0	0	0.00164002	0	0	0	0.01447	0	0	0	0.01999	0	0	0	0	0	0	0	0	0	0	0	0	0	0	0	0	0	0	0	0	0

## Sheet: Domain
	taxon_id	input_index	tax_rank	tax_name	regex_match	taxon_id	treatment_1	treatment_2	log2_median_ratio	median_diff	mean_diff	wilcox_p_value	taxon_id	X19181D.01.01	X19181D.01.02	X19181D.01.03	X19181D.01.04	X19181D.01.05	X19181D.01.06	X19181D.02.01	X19181D.02.02	X19181D.02.03	X19181D.02.04	X19181D.02.05	X19181D.02.06	X19181D.02.07	X19181D.02.08	X19181D.02.09	X19181D.02.10	X19181D.02.11	X19181D.02.12	X19181D.02.13	X19181D.02.14	X19181D.02.15	X19181D.02.16	X19181D.02.17	X19181D.02.18	X19181D.03.01	X19181D.03.02	X19181D.03.03	X19181D.03.04	X19181D.03.05	X19181D.03.06	X19181D.03.07	X19181D.03.08	X19181D.03.09	X19181D.03.10	X19181D.03.11	X19181D.03.12
1	ab	1	k	Archaea	k__Archaea	ab	K6	18	0.037383	0.00633675	0.052206	0.930928	ab	0.77116	0.848192	0.134761	0.481505	0.733093	0.818138	0.350024	0.49	0.28123	0.46399	0.55168	0.804672	0.769362	0.71356	0.3783	0.748103	0.46937	0.736377	0.103029	0.14544	0.20156	0.615366	0.80118	0.87647	0.10477	0	0.0118799	0.09823	0.825928	0.86002	0	0	0.0944091	0.15973	0	0
2	ac	3	k	Bacteria	k__Bacteria	ac	K6	18	-0.0121017	-0.00633675	-0.052206	0.930928	ac	0.22884	0.151808	0.865239	0.518495	0.266907	0.181862	0.649976	0.51	0.71877	0.53601	0.44832	0.195328	0.230638	0.28644	0.6217	0.251897	0.53063	0.263623	0.896971	0.85456	0.79844	0.384634	0.19882	0.12353	0.89523	1	0.98812	0.90177	0.174072	0.13998	1	1	0.905591	0.84027	1	1

## Sheet: Phylum
	taxon_id	input_index	tax_rank	tax_name	regex_match	taxon_id	treatment_1	treatment_2	log2_median_ratio	median_diff	mean_diff	wilcox_p_value	taxon_id	X19181D.01.01	X19181D.01.02	X19181D.01.03	X19181D.01.04	X19181D.01.05	X19181D.01.06	X19181D.02.01	X19181D.02.02	X19181D.02.03	X19181D.02.04	X19181D.02.05	X19181D.02.06	X19181D.02.07	X19181D.02.08	X19181D.02.09	X19181D.02.10	X19181D.02.11	X19181D.02.12	X19181D.02.13	X19181D.02.14	X19181D.02.15	X19181D.02.16	X19181D.02.17	X19181D.02.18	X19181D.03.01	X19181D.03.02	X19181D.03.03	X19181D.03.04	X19181D.03.05	X19181D.03.06	X19181D.03.07	X19181D.03.08	X19181D.03.09	X19181D.03.10	X19181D.03.11	X19181D.03.12
d	ah	14	p	Cyanobacteria	p__Cyanobacteria	ah	K6	18	-3.72564	-0.403252	-0.388634	0.00112182	ah	0.18948	0.124789	0.680487	0.457345	0.000739993	0.00345003	0.330953	0.13736	0.49655	0.41511	0.05779	0.0215298	0.0742893	0.06185	0.36591	0.138459	0.01532	0.127941	0.00409996	0	0.73558	0.307943	0	0	0	0	0.95209	0.90177	0	0	0	0	0.135189	0	0	0
5	ag	4	p	Bacteroidetes	p__Bacteroidetes	ag	K6	18	0	0	0.145122	0.0164732	ag	0	0	0	0	0	0	0	0	0	0	0	0	0	0	0	0	0	0	0.00391996	0.00601	0	0	0	0	0	0.53552	0	0	0	0	0.69108	0.50494	0	0	0.6868	0
7	ai	21	p	Proteobacteria	p__Proteobacteria	ai	K6	18	1.56147	0.228662	0.191306	0.0596571	ai	0.03936	0.0270197	0.184752	0.0611506	0.266167	0.178412	0.319023	0.37264	0.22222	0.1209	0.39053	0.173798	0.156348	0.22459	0.25579	0.113439	0.51531	0.135681	0.888951	0.84855	0.06286	0.0766908	0.19882	0.12353	0.89523	0.46448	0.0360296	0	0.174072	0.13998	0.30892	0.49506	0.770402	0.84027	0.3132	1
4	ae	2	p	Euryarchaeota	p__Euryarchaeota	ae	K6	18	0	0	-0.0131499	0.239445	ae	0.00245	0.00169998	0	0	0	0	0	0	0	0	0.00091	0.00806992	0	0	0	0	0	0	0	0	0.02717	0.0159502	0	0.00109	0	0	0	0	0.00544005	0	0	0	0.0944091	0.02442	0	0
3	ad	1	p	Candidatus_Heimdallarchaeota	p__Candidatus_Heimdallarchaeota	ad	K6	18	0.120948	0.0199218	0.065356	0.81697	ad	0.76871	0.846492	0.134761	0.481505	0.733093	0.818138	0.350024	0.49	0.28123	0.46399	0.55077	0.796602	0.769362	0.71356	0.3783	0.748103	0.46937	0.736377	0.103029	0.14544	0.17439	0.599416	0.80118	0.87538	0.10477	0	0.0118799	0.09823	0.820488	0.86002	0	0	0	0.13531	0	0

## Sheet: Class
	taxon_id	input_index	tax_rank	tax_name	regex_match	taxon_id	treatment_1	treatment_2	log2_median_ratio	median_diff	mean_diff	wilcox_p_value	taxon_id	X19181D.01.01	X19181D.01.02	X19181D.01.03	X19181D.01.04	X19181D.01.05	X19181D.01.06	X19181D.02.01	X19181D.02.02	X19181D.02.03	X19181D.02.04	X19181D.02.05	X19181D.02.06	X19181D.02.07	X19181D.02.08	X19181D.02.09	X19181D.02.10	X19181D.02.11	X19181D.02.12	X19181D.02.13	X19181D.02.14	X19181D.02.15	X19181D.02.16	X19181D.02.17	X19181D.02.18	X19181D.03.01	X19181D.03.02	X19181D.03.03	X19181D.03.04	X19181D.03.05	X19181D.03.06	X19181D.03.07	X19181D.03.08	X19181D.03.09	X19181D.03.10	X19181D.03.11	X19181D.03.12
11	ao	14	c	Cyanobacteria_unclassified	c__Cyanobacteria_unclassified	ao	K6	18	-3.72564	-0.403252	-0.388634	0.00112182	ao	0.18948	0.124789	0.680487	0.457345	0.000739993	0.00345003	0.330953	0.13736	0.49655	0.41511	0.05779	0.0215298	0.0742893	0.06185	0.36591	0.138459	0.01532	0.127941	0.00409996	0	0.73558	0.307943	0	0	0	0	0.95209	0.90177	0	0	0	0	0.135189	0	0	0
12	ap	21	c	Alphaproteobacteria	c__Alphaproteobacteria	ap	K6	18	3.29941	0.23966	0.20663	0.012094	ap	0.0377	0.0270197	0.0304503	0.0325403	0.098159	0.163292	0.0323803	0.05264	0.0207	0.04686	0.07207	0.107239	0.130919	0.22459	0.02088	0.0237398	0.09015	0.126151	0.818742	0.84855	0.01307	0.0541105	0.08119	0.10491	0.89523	0.46448	0.00364996	0	0.171022	0.13998	0.30892	0.49506	0.770402	0.84027	0.25316	0.91802
10	an	6	c	Flavobacteriia	c__Flavobacteriia	an	K6	18	0	0	0.145122	0.0164732	an	0	0	0	0	0	0	0	0	0	0	0	0	0	0	0	0	0	0	0.00391996	0.00601	0	0	0	0	0	0.53552	0	0	0	0	0.69108	0.50494	0	0	0.6868	0
13	as	37	c	Gammaproteobacteria	c__Gammaproteobacteria	as	K6	18	#NAME?	-0.0410848	-0.0153241	0.168122	as	0.00166	0	0.154302	0.0286103	0.168008	0.0151202	0.286643	0.32	0.20152	0.07404	0.31846	0.0665593	0.0254297	0	0.23491	0.0896991	0.42516	0.0095301	0.0702093	0	0.04979	0.0225802	0.11763	0.01862	0	0	0.0323797	0	0.00305003	0	0	0	0	0	0.06004	0.08198
9	ak	2	c	Euryarchaeota_unclassified	c__Euryarchaeota_unclassified	ak	K6	18	0	0	-0.0131499	0.239445	ak	0.00245	0.00169998	0	0	0	0	0	0	0	0	0.00091	0.00806992	0	0	0	0	0	0	0	0	0.02717	0.0159502	0	0.00109	0	0	0	0	0.00544005	0	0	0	0.0944091	0.02442	0	0
8	aj	1	c	Candidatus_Heimdallarchaeota_unclassified	c__Candidatus_Heimdallarchaeota_unclassified	aj	K6	18	0.120948	0.0199218	0.065356	0.81697	aj	0.76871	0.846492	0.134761	0.481505	0.733093	0.818138	0.350024	0.49	0.28123	0.46399	0.55077	0.796602	0.769362	0.71356	0.3783	0.748103	0.46937	0.736377	0.103029	0.14544	0.17439	0.599416	0.80118	0.87538	0.10477	0	0.0118799	0.09823	0.820488	0.86002	0	0	0	0.13531	0	0

## Sheet: Order
	taxon_id	input_index	tax_rank	tax_name	regex_match	taxon_id	treatment_1	treatment_2	log2_median_ratio	median_diff	mean_diff	wilcox_p_value	taxon_id	X19181D.01.01	X19181D.01.02	X19181D.01.03	X19181D.01.04	X19181D.01.05	X19181D.01.06	X19181D.02.01	X19181D.02.02	X19181D.02.03	X19181D.02.04	X19181D.02.05	X19181D.02.06	X19181D.02.07	X19181D.02.08	X19181D.02.09	X19181D.02.10	X19181D.02.11	X19181D.02.12	X19181D.02.13	X19181D.02.14	X19181D.02.15	X19181D.02.16	X19181D.02.17	X19181D.02.18	X19181D.03.01	X19181D.03.02	X19181D.03.03	X19181D.03.04	X19181D.03.05	X19181D.03.06	X19181D.03.07	X19181D.03.08	X19181D.03.09	X19181D.03.10	X19181D.03.11	X19181D.03.12
18	az	15	o	Synechococcales	o__Synechococcales	az	K6	18	-3.72564	-0.403252	-0.388622	0.00112182	az	0.18948	0.124789	0.680337	0.457345	0.000739993	0.00345003	0.330953	0.13736	0.49655	0.41511	0.05779	0.0215298	0.0742893	0.06185	0.36591	0.138459	0.01532	0.127941	0.00409996	0	0.73558	0.307943	0	0	0	0	0.95209	0.90177	0	0	0	0	0.135189	0	0	0
21	bc	23	o	Rhodobacterales	o__Rhodobacterales	bc	K6	18	6.18066	0.21354	0.213464	0.00292089	bc	0.02646	0.0188798	0.0100901	0.00256003	0.0126899	0.00825008	0.0142301	0.03572	0	0	0.0466	0.0619994	0.104819	0.20348	0.00298	0.00384996	0.05883	0.0602806	0.667663	0.73604	0.00299	0.0193002	0.06682	0.08525	0.69063	0.31359	0.00164998	0	0.129811	0.10999	0.22957	0.26732	0.369646	0.33377	0.18264	0.74523
16	ax	6	o	Flavobacteriales	o__Flavobacteriales	ax	K6	18	0	0	0.145122	0.0164732	ax	0	0	0	0	0	0	0	0	0	0	0	0	0	0	0	0	0	0	0.00391996	0.00601	0	0	0	0	0	0.53552	0	0	0	0	0.69108	0.50494	0	0	0.6868	0
23	be	33	o	Sphingomonadales	o__Sphingomonadales	be	K6	18	0	0	0.0497924	0.0484642	be	0	0	0	0.00404004	0	0	0	0	0	0	0	0	0	0	0	0	0	0	0.0880591	0.09934	0	0	0	0	0	0.15089	0	0	0	0	0.04576	0.2175	0	0	0	0
19	ba	21	o	Alphaproteobacteria_unclassified	o__Alphaproteobacteria_unclassified	ba	K6	18	0	0	-0.000223336	0.166225	ba	0	0	0.00110001	0.00158002	0	0	0	0	0	0	0	0	0	0	0	0	0	0	0	0	0	0	0	0	0	0	0	0	0	0	0	0	0	0	0	0
26	bk	48	o	Nevskiales	o__Nevskiales	bk	K6	18	0	0	-0.00270419	0.166225	bk	0	0	0	0.0249502	0	0	0	0	0	0.0075	0	0	0	0	0	0	0	0	0	0	0	0	0	0	0	0	0	0	0	0	0	0	0	0	0	0
24	bi	40	o	Alteromonadales	o__Alteromonadales	bi	K6	18	#NAME?	-0.0410848	-0.0110907	0.208242	bi	0.00166	0	0.154302	0.00366004	0.168008	0.0151202	0.285003	0.32	0.20152	0.06654	0.30399	0.0665593	0.0254297	0	0.21492	0.0896991	0.42516	0.0095301	0.0702093	0	0.04979	0.0225802	0.11763	0.01862	0	0	0.0323797	0	0.00305003	0	0	0	0	0	0.0218	0
15	au	2	o	Euryarchaeota_unclassified	o__Euryarchaeota_unclassified	au	K6	18	0	0	-0.0131499	0.239445	au	0.00245	0.00169998	0	0	0	0	0	0	0	0	0.00091	0.00806992	0	0	0	0	0	0	0	0	0.02717	0.0159502	0	0.00109	0	0	0	0	0.00544005	0	0	0	0.0944091	0.02442	0	0
17	ay	14	o	Oscillatoriales	o__Oscillatoriales	ay	K6	18	0	0	-1.25001e-05	0.359317	ay	0	0	0.000150002	0	0	0	0	0	0	0	0	0	0	0	0	0	0	0	0	0	0	0	0	0	0	0	0	0	0	0	0	0	0	0	0	0
22	bd	32	o	Rhodospirillales	o__Rhodospirillales	bd	K6	18	-0.349771	-0.00426492	-0.0564206	0.525283	bd	0.00988	0.00757992	0.0184002	0.0197302	0.0788692	0.150852	0.0158902	0.0152	0.0205	0.04686	0.01364	0.0305697	0.0260997	0.02111	0.0179	0.0198898	0.02046	0.0613206	0.0630194	0.01317	0.01008	0.0348103	0.00792	0.01198	0.2046	0	0.00199998	0	0	0	0.03359	0.01024	0.400756	0.5065	0.03171	0.09509
20	bb	22	o	Pelagibacterales	o__Pelagibacterales	bb	K6	18	0	0	1.74968e-05	0.640359	bb	0.00136	0.000559994	0.000860009	0.00463005	0.00659993	0.00419004	0.00226002	0.00172	0.0002	0	0.01183	0.0146699	0	0	0	0	0.01086	0.00455005	0	0	0	0	0.00645	0.00768	0	0	0	0	0.0412104	0.02999	0	0	0	0	0.03881	0.0777
14	at	1	o	Candidatus_Heimdallarchaeota_unclassified	o__Candidatus_Heimdallarchaeota_unclassified	at	K6	18	0.120948	0.0199218	0.065356	0.81697	at	0.76871	0.846492	0.134761	0.481505	0.733093	0.818138	0.350024	0.49	0.28123	0.46399	0.55077	0.796602	0.769362	0.71356	0.3783	0.748103	0.46937	0.736377	0.103029	0.14544	0.17439	0.599416	0.80118	0.87538	0.10477	0	0.0118799	0.09823	0.820488	0.86002	0	0	0	0.13531	0	0
27	bm	50	o	Salinisphaerales	o__Salinisphaerales	bm	K6	18	0	0	-0.00152917	1	bm	0	0	0	0	0	0	0.00164002	0	0	0	0.01447	0	0	0	0.01999	0	0	0	0	0	0	0	0	0	0	0	0	0	0	0	0	0	0	0	0	0
25	bj	46	o	Cellvibrionales	o__Cellvibrionales	bj	K6	18	0	0	0	NA	bj	0	0	0	0	0	0	0	0	0	0	0	0	0	0	0	0	0	0	0	0	0	0	0	0	0	0	0	0	0	0	0	0	0	0	0.03824	0.08198

## Sheet: Family
	taxon_id	input_index	tax_rank	tax_name	regex_match	taxon_id	treatment_1	treatment_2	log2_median_ratio	median_diff	mean_diff	wilcox_p_value	taxon_id	X19181D.01.01	X19181D.01.02	X19181D.01.03	X19181D.01.04	X19181D.01.05	X19181D.01.06	X19181D.02.01	X19181D.02.02	X19181D.02.03	X19181D.02.04	X19181D.02.05	X19181D.02.06	X19181D.02.07	X19181D.02.08	X19181D.02.09	X19181D.02.10	X19181D.02.11	X19181D.02.12	X19181D.02.13	X19181D.02.14	X19181D.02.15	X19181D.02.16	X19181D.02.17	X19181D.02.18	X19181D.03.01	X19181D.03.02	X19181D.03.03	X19181D.03.04	X19181D.03.05	X19181D.03.06	X19181D.03.07	X19181D.03.08	X19181D.03.09	X19181D.03.10	X19181D.03.11	X19181D.03.12
37	ca	24	f	Rhodobacteraceae	f__Rhodobacteraceae	ca	K6	18	6.18066	0.21354	0.249234	0.00047227	ca	0.02646	0.0188798	0.0100901	0.00256003	0.0126899	0.00825008	0.0142301	0.03572	0	0	0.0466	0.0619994	0.104819	0.20348	0.00298	0.00384996	0.05883	0.0602806	0.632164	0.73332	0.00299	0.0193002	0.06682	0.08525	0.65635	0.31359	0.00164998	0	0.129811	0.10999	0.22957	0.26732	0.145719	0.05595	0.18264	0.74523
33	bw	16	f	Synechococcaceae	f__Synechococcaceae	bw	K6	18	-3.72564	-0.403252	-0.388622	0.00112182	bw	0.18948	0.124789	0.680337	0.457345	0.000739993	0.00345003	0.330953	0.13736	0.49655	0.41511	0.05779	0.0215298	0.0742893	0.06185	0.36591	0.138459	0.01532	0.127941	0.00409996	0	0.73558	0.307943	0	0	0	0	0.95209	0.90177	0	0	0	0	0.135189	0	0	0
39	cc	33	f	Erythrobacteraceae	f__Erythrobacteraceae	cc	K6	18	0	0	0.0501291	0.0164732	cc	0	0	0	0	0	0	0	0	0	0	0	0	0	0	0	0	0	0	0.0880591	0.09934	0	0	0	0	0	0.15089	0	0	0	0	0.04576	0.2175	0	0	0	0
30	bs	6	f	Crocinitomicaceae	f__Crocinitomicaceae	bs	K6	18	0	0	0.0326692	0.0788056	bs	0	0	0	0	0	0	0	0	0	0	0	0	0	0	0	0	0	0	0.00391996	0.00601	0	0	0	0	0	0.3821	0	0	0	0	0	0	0	0	0	0
31	bt	7	f	Flavobacteriaceae	f__Flavobacteriaceae	bt	K6	18	0	0	0.112453	0.0788056	bt	0	0	0	0	0	0	0	0	0	0	0	0	0	0	0	0	0	0	0	0	0	0	0	0	0	0.15342	0	0	0	0	0.69108	0.50494	0	0	0.6868	0
34	bx	21	f	Alphaproteobacteria_unclassified	f__Alphaproteobacteria_unclassified	bx	K6	18	0	0	-0.000223336	0.166225	bx	0	0	0.00110001	0.00158002	0	0	0	0	0	0	0	0	0	0	0	0	0	0	0	0	0	0	0	0	0	0	0	0	0	0	0	0	0	0	0	0
44	cl	48	f	Sinobacteraceae	f__Sinobacteraceae	cl	K6	18	0	0	-0.00270419	0.166225	cl	0	0	0	0.0249502	0	0	0	0	0	0.0075	0	0	0	0	0	0	0	0	0	0	0	0	0	0	0	0	0	0	0	0	0	0	0	0	0	0
41	ch	40	f	Alteromonadaceae	f__Alteromonadaceae	ch	K6	18	#NAME?	-0.0410848	-0.0110907	0.208242	ch	0.00166	0	0.154302	0.00366004	0.168008	0.0151202	0.285003	0.32	0.20152	0.06654	0.30138	0.0665593	0.0254297	0	0.21492	0.0896991	0.42516	0.0095301	0.0702093	0	0.04979	0.0225802	0.0722	0.00692	0	0	0.0323797	0	0.00305003	0	0	0	0	0	0.0218	0
29	bo	2	f	Euryarchaeota_unclassified	f__Euryarchaeota_unclassified	bo	K6	18	0	0	-0.0131499	0.239445	bo	0.00245	0.00169998	0	0	0	0	0	0	0	0	0.00091	0.00806992	0	0	0	0	0	0	0	0	0.02717	0.0159502	0	0.00109	0	0	0	0	0.00544005	0	0	0	0.0944091	0.02442	0	0
32	bu	14	f	Microcoleaceae	f__Microcoleaceae	bu	K6	18	0	0	-1.25001e-05	0.359317	bu	0	0	0.000150002	0	0	0	0	0	0	0	0	0	0	0	0	0	0	0	0	0	0	0	0	0	0	0	0	0	0	0	0	0	0	0	0	0
40	cd	34	f	Sphingomonadaceae	f__Sphingomonadaceae	cd	K6	18	0	0	-0.00033667	0.359317	cd	0	0	0	0.00404004	0	0	0	0	0	0	0	0	0	0	0	0	0	0	0	0	0	0	0	0	0	0	0	0	0	0	0	0	0	0	0	0
38	cb	32	f	Geminicoccaceae	f__Geminicoccaceae	cb	K6	18	-0.349771	-0.00426492	-0.0564206	0.525283	cb	0.00988	0.00757992	0.0184002	0.0197302	0.0788692	0.150852	0.0158902	0.0152	0.0205	0.04686	0.01364	0.0305697	0.0260997	0.02111	0.0179	0.0198898	0.02046	0.0613206	0.0630194	0.01317	0.01008	0.0348103	0.00792	0.01198	0.2046	0	0.00199998	0	0	0	0.03359	0.01024	0.400756	0.5065	0.03171	0.09509
35	by	22	f	Pelagibacteraceae	f__Pelagibacteraceae	by	K6	18	0	0	1.74968e-05	0.640359	by	0.00136	0.000559994	0.000860009	0.00463005	0.00659993	0.00419004	0.00226002	0.00172	0.0002	0	0.01183	0.0146699	0	0	0	0	0.01086	0.00455005	0	0	0	0	0.00645	0.00768	0	0	0	0	0.0412104	0.02999	0	0	0	0	0.03881	0.0777
28	bn	1	f	Candidatus_Heimdallarchaeota_unclassified	f__Candidatus_Heimdallarchaeota_unclassified	bn	K6	18	0.120948	0.0199218	0.065356	0.81697	bn	0.76871	0.846492	0.134761	0.481505	0.733093	0.818138	0.350024	0.49	0.28123	0.46399	0.55077	0.796602	0.769362	0.71356	0.3783	0.748103	0.46937	0.736377	0.103029	0.14544	0.17439	0.599416	0.80118	0.87538	0.10477	0	0.0118799	0.09823	0.820488	0.86002	0	0	0	0.13531	0	0
36	bz	23	f	Hyphomonadaceae	f__Hyphomonadaceae	bz	K6	18	0	0	-0.0357707	0.838946	bz	0	0	0	0	0	0	0	0	0	0	0	0	0	0	0	0	0	0	0.0354996	0.00272	0	0	0	0	0.03428	0	0	0	0	0	0	0	0.223928	0.27782	0	0
45	cn	50	f	Salinisphaeraceae	f__Salinisphaeraceae	cn	K6	18	0	0	-0.00152917	1	cn	0	0	0	0	0	0	0.00164002	0	0	0	0.01447	0	0	0	0.01999	0	0	0	0	0	0	0	0	0	0	0	0	0	0	0	0	0	0	0	0	0
42	ci	43	f	Pseudoalteromonadaceae	f__Pseudoalteromonadaceae	ci	K6	18	0	0	0	NA	ci	0	0	0	0	0	0	0	0	0	0	0.00261	0	0	0	0	0	0	0	0	0	0	0	0.04543	0.0117	0	0	0	0	0	0	0	0	0	0	0	0
43	ck	47	f	Porticoccaceae	f__Porticoccaceae	ck	K6	18	0	0	0	NA	ck	0	0	0	0	0	0	0	0	0	0	0	0	0	0	0	0	0	0	0	0	0	0	0	0	0	0	0	0	0	0	0	0	0	0	0.03824	0.08198

## Sheet: Genus
	taxon_id	input_index	tax_rank	tax_name	regex_match	taxon_id	treatment_1	treatment_2	log2_median_ratio	median_diff	mean_diff	wilcox_p_value	taxon_id	X19181D.01.01	X19181D.01.02	X19181D.01.03	X19181D.01.04	X19181D.01.05	X19181D.01.06	X19181D.02.01	X19181D.02.02	X19181D.02.03	X19181D.02.04	X19181D.02.05	X19181D.02.06	X19181D.02.07	X19181D.02.08	X19181D.02.09	X19181D.02.10	X19181D.02.11	X19181D.02.12	X19181D.02.13	X19181D.02.14	X19181D.02.15	X19181D.02.16	X19181D.02.17	X19181D.02.18	X19181D.03.01	X19181D.03.02	X19181D.03.03	X19181D.03.04	X19181D.03.05	X19181D.03.06	X19181D.03.07	X19181D.03.08	X19181D.03.09	X19181D.03.10	X19181D.03.11	X19181D.03.12
58	dk	28	g	Rhodobacteraceae_unclassified	g__Rhodobacteraceae_unclassified	dk	K6	18	5.81102	0.1646	0.236224	0.00047227	dk	0.02646	0.0188798	0.00459005	0.00247002	0.0116299	0.00825008	0.0142301	0.03572	0	0	0.03666	0.0619994	0.104819	0.20348	0.00298	0.00384996	0.05883	0.0602806	0.632164	0.73332	0.00299	0.0193002	0.06682	0.08525	0.65635	0.31359	0.00164998	0	0.129811	0.10999	0.17863	0.15654	0.145719	0.05595	0.18264	0.74523
52	dc	16	g	Synechococcus	g__Synechococcus	dc	K6	18	-3.72564	-0.403252	-0.388622	0.00112182	dc	0.18948	0.124789	0.680337	0.457345	0.000739993	0.00345003	0.330953	0.13736	0.49655	0.41511	0.05779	0.0215298	0.0742893	0.06185	0.36591	0.138459	0.01532	0.127941	0.00409996	0	0.73558	0.307943	0	0	0	0	0.95209	0.90177	0	0	0	0	0.135189	0	0	0
62	do	33	g	Altererythrobacter	g__Altererythrobacter	do	K6	18	0	0	0.0501291	0.0164732	do	0	0	0	0	0	0	0	0	0	0	0	0	0	0	0	0	0	0	0.0880591	0.09934	0	0	0	0	0	0.15089	0	0	0	0	0.04576	0.2175	0	0	0	0
48	ct	6	g	Fluviicola	g__Fluviicola	ct	K6	18	0	0	0.0326692	0.0788056	ct	0	0	0	0	0	0	0	0	0	0	0	0	0	0	0	0	0	0	0.00391996	0.00601	0	0	0	0	0	0.3821	0	0	0	0	0	0	0	0	0	0
49	cw	9	g	Formosa	g__Formosa	cw	K6	18	0	0	0.112453	0.0788056	cw	0	0	0	0	0	0	0	0	0	0	0	0	0	0	0	0	0	0	0	0	0	0	0	0	0	0.15342	0	0	0	0	0.69108	0.50494	0	0	0	0
53	dd	21	g	Candidatus_Micropelagos	g__Candidatus_Micropelagos	dd	K6	18	0	0	-0.000223336	0.166225	dd	0	0	0.00110001	0.00158002	0	0	0	0	0	0	0	0	0	0	0	0	0	0	0	0	0	0	0	0	0	0	0	0	0	0	0	0	0	0	0	0
56	dg	24	g	Lentibacter	g__Lentibacter	dg	K6	18	0	0	0.01314	0.166225	dg	0	0	0	0	0	0	0	0	0	0	0	0	0	0	0	0	0	0	0	0	0	0	0	0	0	0	0	0	0	0	0.05094	0.10674	0	0	0	0
65	du	41	g	Marinobacter	g__Marinobacter	du	K6	18	0	0	-0.000893337	0.166225	du	0	0	0.00466005	0	0.0677493	0.000700007	0	0	0.00606	0	0.00317	0	0	0	0	0	0.01853	0	0	0	0	0	0	0	0	0	0	0	0	0	0	0	0	0	0	0
68	dy	48	g	Sinimarinibacterium	g__Sinimarinibacterium	dy	K6	18	0	0	-0.00270419	0.166225	dy	0	0	0	0.0249502	0	0	0	0	0	0.0075	0	0	0	0	0	0	0	0	0	0	0	0	0	0	0	0	0	0	0	0	0	0	0	0	0	0
64	dt	40	g	Alteromonas	g__Alteromonas	dt	K6	18	#NAME?	-0.0410848	-0.0101974	0.208242	dt	0.00166	0	0.149641	0.00366004	0.100259	0.0144201	0.285003	0.32	0.19546	0.06654	0.29821	0.0665593	0.0254297	0	0.21492	0.0896991	0.40663	0.0095301	0.0702093	0	0.04979	0.0225802	0.0722	0.00692	0	0	0.0323797	0	0.00305003	0	0	0	0	0	0.0218	0
47	cp	2	g	Euryarchaeota_unclassified	g__Euryarchaeota_unclassified	cp	K6	18	0	0	-0.0131499	0.239445	cp	0.00245	0.00169998	0	0	0	0	0	0	0	0	0.00091	0.00806992	0	0	0	0	0	0	0	0	0.02717	0.0159502	0	0.00109	0	0	0	0	0.00544005	0	0	0	0.0944091	0.02442	0	0
51	da	14	g	Trichodesmium	g__Trichodesmium	da	K6	18	0	0	-1.25001e-05	0.359317	da	0	0	0.000150002	0	0	0	0	0	0	0	0	0	0	0	0	0	0	0	0	0	0	0	0	0	0	0	0	0	0	0	0	0	0	0	0	0
57	dh	25	g	Marinovum	g__Marinovum	dh	K6	18	0	0	-7.50008e-06	0.359317	dh	0	0	0	9.00009e-05	0	0	0	0	0	0	0	0	0	0	0	0	0	0	0	0	0	0	0	0	0	0	0	0	0	0	0	0	0	0	0	0
59	dl	30	g	Rhodovulum	g__Rhodovulum	dl	K6	18	0	0	-0.000458338	0.359317	dl	0	0	0.00550006	0	0.00105999	0	0	0	0	0	0.00994	0	0	0	0	0	0	0	0	0	0	0	0	0	0	0	0	0	0	0	0	0	0	0	0	0
60	dm	31	g	Thalassobacter	g__Thalassobacter	dm	K6	18	0	0	0.000336667	0.359317	dm	0	0	0	0	0	0	0	0	0	0	0	0	0	0	0	0	0	0	0	0	0	0	0	0	0	0	0	0	0	0	0	0.00404	0	0	0	0
63	dp	34	g	Sphingopyxis	g__Sphingopyxis	dp	K6	18	0	0	-0.00033667	0.359317	dp	0	0	0	0.00404004	0	0	0	0	0	0	0	0	0	0	0	0	0	0	0	0	0	0	0	0	0	0	0	0	0	0	0	0	0	0	0	0
61	dn	32	g	Geminicoccus	g__Geminicoccus	dn	K6	18	-0.349771	-0.00426492	-0.0564206	0.525283	dn	0.00988	0.00757992	0.0184002	0.0197302	0.0788692	0.150852	0.0158902	0.0152	0.0205	0.04686	0.01364	0.0305697	0.0260997	0.02111	0.0179	0.0198898	0.02046	0.0613206	0.0630194	0.01317	0.01008	0.0348103	0.00792	0.01198	0.2046	0	0.00199998	0	0	0	0.03359	0.01024	0.400756	0.5065	0.03171	0.09509
54	de	22	g	Pelagibacteraceae_unclassified	g__Pelagibacteraceae_unclassified	de	K6	18	0	0	1.74968e-05	0.640359	de	0.00136	0.000559994	0.000860009	0.00463005	0.00659993	0.00419004	0.00226002	0.00172	0.0002	0	0.01183	0.0146699	0	0	0	0	0.01086	0.00455005	0	0	0	0	0.00645	0.00768	0	0	0	0	0.0412104	0.02999	0	0	0	0	0.03881	0.0777
46	co	1	g	Candidatus_Heimdallarchaeota_unclassified	g__Candidatus_Heimdallarchaeota_unclassified	co	K6	18	0.120948	0.0199218	0.065356	0.81697	co	0.76871	0.846492	0.134761	0.481505	0.733093	0.818138	0.350024	0.49	0.28123	0.46399	0.55077	0.796602	0.769362	0.71356	0.3783	0.748103	0.46937	0.736377	0.103029	0.14544	0.17439	0.599416	0.80118	0.87538	0.10477	0	0.0118799	0.09823	0.820488	0.86002	0	0	0	0.13531	0	0
55	df	23	g	Hyphomonas	g__Hyphomonas	df	K6	18	0	0	-0.0357707	0.838946	df	0	0	0	0	0	0	0	0	0	0	0	0	0	0	0	0	0	0	0.0354996	0.00272	0	0	0	0	0.03428	0	0	0	0	0	0	0	0.223928	0.27782	0	0
69	ea	50	g	Abyssibacter	g__Abyssibacter	ea	K6	18	0	0	-0.00152917	1	ea	0	0	0	0	0	0	0.00164002	0	0	0	0.01447	0	0	0	0.01999	0	0	0	0	0	0	0	0	0	0	0	0	0	0	0	0	0	0	0	0	0
50	cz	12	g	Winogradskyella	g__Winogradskyella	cz	K6	18	0	0	0	NA	cz	0	0	0	0	0	0	0	0	0	0	0	0	0	0	0	0	0	0	0	0	0	0	0	0	0	0	0	0	0	0	0	0	0	0	0.6868	0
66	dv	43	g	Pseudoalteromonas	g__Pseudoalteromonas	dv	K6	18	0	0	0	NA	dv	0	0	0	0	0	0	0	0	0	0	0.00261	0	0	0	0	0	0	0	0	0	0	0	0.04543	0.0117	0	0	0	0	0	0	0	0	0	0	0	0
67	dx	47	g	Porticoccus	g__Porticoccus	dx	K6	18	0	0	0	NA	dx	0	0	0	0	0	0	0	0	0	0	0	0	0	0	0	0	0	0	0	0	0	0	0	0	0	0	0	0	0	0	0	0	0	0	0.03824	0.08198

## Sheet: Species
	taxon_id	input_index	tax_rank	tax_name	regex_match	taxon_id	treatment_1	treatment_2	log2_median_ratio	median_diff	mean_diff	wilcox_p_value	taxon_id	X19181D.01.01	X19181D.01.02	X19181D.01.03	X19181D.01.04	X19181D.01.05	X19181D.01.06	X19181D.02.01	X19181D.02.02	X19181D.02.03	X19181D.02.04	X19181D.02.05	X19181D.02.06	X19181D.02.07	X19181D.02.08	X19181D.02.09	X19181D.02.10	X19181D.02.11	X19181D.02.12	X19181D.02.13	X19181D.02.14	X19181D.02.15	X19181D.02.16	X19181D.02.17	X19181D.02.18	X19181D.03.01	X19181D.03.02	X19181D.03.03	X19181D.03.04	X19181D.03.05	X19181D.03.06	X19181D.03.07	X19181D.03.08	X19181D.03.09	X19181D.03.10	X19181D.03.11	X19181D.03.12
86	fc	28	s	Rhodobacteraceae_bacterium_HIMB11	s__Rhodobacteraceae_bacterium_HIMB11	fc	K6	18	4.97501	0.0908945	0.221439	0.000723699	fc	0.02646	0.0188798	0.00459005	0.00247002	0.0116299	0.00825008	0.0142301	0.03572	0	0	0.03666	0.0619994	0.104819	0.20348	0.00298	0.00384996	0.05883	0.0602806	0.632164	0.73332	0.00299	0.0193002	0.06682	0.08525	0.65635	0.31359	0.00164998	0	0.129811	0.10999	0.07481	0.08294	0.145719	0.05595	0.18264	0.74523
80	eu	20	s	Synechococcus_sp_WH_8109	s__Synechococcus_sp_WH_8109	eu	K6	18	-3.72564	-0.403252	-0.387139	0.00112182	eu	0.18586	0.124589	0.678177	0.457345	0.000739993	0.00345003	0.329553	0.13736	0.49655	0.41511	0.05779	0.0215298	0.0742893	0.06185	0.35909	0.138459	0.01532	0.127941	0.00409996	0	0.72155	0.307943	0	0	0	0	0.95209	0.90177	0	0	0	0	0.135189	0	0	0
91	fh	33	s	Altererythrobacter_sp_XM_24bin4	s__Altererythrobacter_sp_XM_24bin4	fh	K6	18	0	0	0.0501291	0.0164732	fh	0	0	0	0	0	0	0	0	0	0	0	0	0	0	0	0	0	0	0.0880591	0.09934	0	0	0	0	0	0.15089	0	0	0	0	0.04576	0.2175	0	0	0	0
72	eg	6	s	Fluviicola_sp_XM_24bin1	s__Fluviicola_sp_XM_24bin1	eg	K6	18	0	0	0.0326692	0.0788056	eg	0	0	0	0	0	0	0	0	0	0	0	0	0	0	0	0	0	0	0.00391996	0.00601	0	0	0	0	0	0.3821	0	0	0	0	0	0	0	0	0	0
73	ej	9	s	Formosa_sp_Hel3_A1_48	s__Formosa_sp_Hel3_A1_48	ej	K6	18	0	0	0.112453	0.0788056	ej	0	0	0	0	0	0	0	0	0	0	0	0	0	0	0	0	0	0	0	0	0	0	0	0	0	0.15342	0	0	0	0	0.69108	0.50494	0	0	0	0
78	es	18	s	Synechococcus_sp_RCC307	s__Synechococcus_sp_RCC307	es	K6	18	0	0	-0.000276667	0.166225	es	0	0	0.000430004	0	0	0	0	0	0	0	0	0	0	0	0	0	0	0	0	0	0.00289	0	0	0	0	0	0	0	0	0	0	0	0	0	0	0
81	ev	21	s	Candidatus_Micropelagos_thuwalensis	s__Candidatus_Micropelagos_thuwalensis	ev	K6	18	0	0	-0.000223336	0.166225	ev	0	0	0.00110001	0.00158002	0	0	0	0	0	0	0	0	0	0	0	0	0	0	0	0	0	0	0	0	0	0	0	0	0	0	0	0	0	0	0	0
84	ey	24	s	Lentibacter_algarum	s__Lentibacter_algarum	ey	K6	18	0	0	0.01314	0.166225	ey	0	0	0	0	0	0	0	0	0	0	0	0	0	0	0	0	0	0	0	0	0	0	0	0	0	0	0	0	0	0	0.05094	0.10674	0	0	0	0
87	fd	29	s	Rhodobacteraceae_bacterium_SB2	s__Rhodobacteraceae_bacterium_SB2	fd	K6	18	0	0	0.014785	0.166225	fd	0	0	0	0	0	0	0	0	0	0	0	0	0	0	0	0	0	0	0	0	0	0	0	0	0	0	0	0	0	0	0.10382	0.0736	0	0	0	0
95	fq	42	s	Marinobacter_hydrocarbonoclasticus	s__Marinobacter_hydrocarbonoclasticus	fq	K6	18	0	0	-0.000893337	0.166225	fq	0	0	0.00466005	0	0.0677493	0.000700007	0	0	0.00606	0	0.00317	0	0	0	0	0	0.01567	0	0	0	0	0	0	0	0	0	0	0	0	0	0	0	0	0	0	0
98	fw	48	s	Sinimarinibacterium_flocculans	s__Sinimarinibacterium_flocculans	fw	K6	18	0	0	-0.00270419	0.166225	fw	0	0	0	0.0249502	0	0	0	0	0	0.0075	0	0	0	0	0	0	0	0	0	0	0	0	0	0	0	0	0	0	0	0	0	0	0	0	0	0
93	fo	40	s	Alteromonas_macleodii	s__Alteromonas_macleodii	fo	K6	18	#NAME?	-0.0410848	-0.0101974	0.208242	fo	0.00166	0	0.149641	0.00366004	0.100259	0.0144201	0.285003	0.32	0.19546	0.06654	0.29821	0.0665593	0.0254297	0	0.21492	0.0896991	0.40663	0.0095301	0.0702093	0	0.04979	0.0225802	0.0722	0.00692	0	0	0.0323797	0	0.00305003	0	0	0	0	0	0.0218	0
71	ec	2	s	candidate_division_MSBL1_archaeon_SCGC_AAA385M02	s__candidate_division_MSBL1_archaeon_SCGC_AAA385M02	ec	K6	18	0	0	-0.0131499	0.239445	ec	0.00245	0.00169998	0	0	0	0	0	0	0	0	0.00091	0.00806992	0	0	0	0	0	0	0	0	0.02717	0.0159502	0	0.00109	0	0	0	0	0.00544005	0	0	0	0.0944091	0.02442	0	0
75	eo	14	s	Trichodesmium_erythraeum	s__Trichodesmium_erythraeum	eo	K6	18	0	0	-1.25001e-05	0.359317	eo	0	0	0.000150002	0	0	0	0	0	0	0	0	0	0	0	0	0	0	0	0	0	0	0	0	0	0	0	0	0	0	0	0	0	0	0	0	0
76	eq	16	s	Synechococcus_sp_CC9605	s__Synechococcus_sp_CC9605	eq	K6	18	0	0	-4.91672e-05	0.359317	eq	0	0	0.000590006	0	0	0	0	0	0	0	0	0	0	0	0	0	0	0	0	0	0	0	0	0	0	0	0	0	0	0	0	0	0	0	0	0
77	er	17	s	Synechococcus_sp_KORDI_52	s__Synechococcus_sp_KORDI_52	er	K6	18	0	0	-0.00015	0.359317	er	0	0	0	0	0	0	0	0	0	0	0	0	0	0	0	0	0	0	0	0	0.0018	0	0	0	0	0	0	0	0	0	0	0	0	0	0	0
85	ez	25	s	Marinovum_sp	s__Marinovum_sp	ez	K6	18	0	0	-7.50008e-06	0.359317	ez	0	0	0	9.00009e-05	0	0	0	0	0	0	0	0	0	0	0	0	0	0	0	0	0	0	0	0	0	0	0	0	0	0	0	0	0	0	0	0
88	fe	30	s	Rhodovulum_sp	s__Rhodovulum_sp	fe	K6	18	0	0	-0.000458338	0.359317	fe	0	0	0.00550006	0	0.00105999	0	0	0	0	0	0.00994	0	0	0	0	0	0	0	0	0	0	0	0	0	0	0	0	0	0	0	0	0	0	0	0	0
89	ff	31	s	Thalassobacter_stenotrophicus	s__Thalassobacter_stenotrophicus	ff	K6	18	0	0	0.000336667	0.359317	ff	0	0	0	0	0	0	0	0	0	0	0	0	0	0	0	0	0	0	0	0	0	0	0	0	0	0	0	0	0	0	0	0.00404	0	0	0	0
92	fi	34	s	Sphingopyxis_sp_LC363	s__Sphingopyxis_sp_LC363	fi	K6	18	0	0	-0.00033667	0.359317	fi	0	0	0	0.00404004	0	0	0	0	0	0	0	0	0	0	0	0	0	0	0	0	0	0	0	0	0	0	0	0	0	0	0	0	0	0	0	0
90	fg	32	s	Geminicoccus_sp	s__Geminicoccus_sp	fg	K6	18	-0.349771	-0.00426492	-0.0564206	0.525283	fg	0.00988	0.00757992	0.0184002	0.0197302	0.0788692	0.150852	0.0158902	0.0152	0.0205	0.04686	0.01364	0.0305697	0.0260997	0.02111	0.0179	0.0198898	0.02046	0.0613206	0.0630194	0.01317	0.01008	0.0348103	0.00792	0.01198	0.2046	0	0.00199998	0	0	0	0.03359	0.01024	0.400756	0.5065	0.03171	0.09509
82	ew	22	s	alpha_proteobacterium_HIMB114	s__alpha_proteobacterium_HIMB114	ew	K6	18	0	0	1.74968e-05	0.640359	ew	0.00136	0.000559994	0.000860009	0.00463005	0.00659993	0.00419004	0.00226002	0.00172	0.0002	0	0.01183	0.0146699	0	0	0	0	0.01086	0.00455005	0	0	0	0	0.00645	0.00768	0	0	0	0	0.0412104	0.02999	0	0	0	0	0.03881	0.0777
70	eb	1	s	Candidatus_Heimdallarchaeota_archaeon	s__Candidatus_Heimdallarchaeota_archaeon	eb	K6	18	0.120948	0.0199218	0.065356	0.81697	eb	0.76871	0.846492	0.134761	0.481505	0.733093	0.818138	0.350024	0.49	0.28123	0.46399	0.55077	0.796602	0.769362	0.71356	0.3783	0.748103	0.46937	0.736377	0.103029	0.14544	0.17439	0.599416	0.80118	0.87538	0.10477	0	0.0118799	0.09823	0.820488	0.86002	0	0	0	0.13531	0	0
83	ex	23	s	Hyphomonas_sp_TMED17	s__Hyphomonas_sp_TMED17	ex	K6	18	0	0	-0.0357707	0.838946	ex	0	0	0	0	0	0	0	0	0	0	0	0	0	0	0	0	0	0	0.0354996	0.00272	0	0	0	0	0.03428	0	0	0	0	0	0	0	0.223928	0.27782	0	0
79	et	19	s	Synechococcus_sp_RS9916	s__Synechococcus_sp_RS9916	et	K6	18	0	0	-0.00100667	0.879352	et	0.00362	0.000199998	0.00114001	0	0	0	0.00140001	0	0	0	0	0	0	0	0.00682	0	0	0	0	0	0.00934	0	0	0	0	0	0	0	0	0	0	0	0	0	0	0
99	fy	50	s	Abyssibacter_profundi	s__Abyssibacter_profundi	fy	K6	18	0	0	-0.00152917	1	fy	0	0	0	0	0	0	0.00164002	0	0	0	0.01447	0	0	0	0.01999	0	0	0	0	0	0	0	0	0	0	0	0	0	0	0	0	0	0	0	0	0
74	em	12	s	Winogradskyella_sp	s__Winogradskyella_sp	em	K6	18	0	0	0	NA	em	0	0	0	0	0	0	0	0	0	0	0	0	0	0	0	0	0	0	0	0	0	0	0	0	0	0	0	0	0	0	0	0	0	0	0.6868	0
94	fp	41	s	Marinobacter_adhaerens	s__Marinobacter_adhaerens	fp	K6	18	0	0	0	NA	fp	0	0	0	0	0	0	0	0	0	0	0	0	0	0	0	0	0.00286	0	0	0	0	0	0	0	0	0	0	0	0	0	0	0	0	0	0	0
96	fs	44	s	Pseudoalteromonas_ruthenica	s__Pseudoalteromonas_ruthenica	fs	K6	18	0	0	0	NA	fs	0	0	0	0	0	0	0	0	0	0	0.00261	0	0	0	0	0	0	0	0	0	0	0	0.04543	0.0117	0	0	0	0	0	0	0	0	0	0	0	0
97	fv	47	s	Porticoccus_sp	s__Porticoccus_sp	fv	K6	18	0	0	0	NA	fv	0	0	0	0	0	0	0	0	0	0	0	0	0	0	0	0	0	0	0	0	0	0	0	0	0	0	0	0	0	0	0	0	0	0	0.03824	0.08198
