# Supplementary material for: Diversity and spatiotemporal variations in bacterial and archaeal communities within Kuwaiti territorial waters of the Northwest Arabian Gulf
Source: PLoS One. 2023 Nov 16;18(11):e0291167. doi: 10.1371/journal.pone.0291167 (PMC10653540; doi:10.1371/journal.pone.0291167)
Supplement: S13 File — (XLSX) [file pone.0291167.s019.xlsx]

## Sheet: differntial-heatTree-Station-p
	taxon_id	input_index	tax_rank	tax_name	regex_match	taxon_id	treatment_1	treatment_2	log2_median_ratio	median_diff	mean_diff	wilcox_p_value	taxon_id	X19181D.01.01	X19181D.01.02	X19181D.01.03	X19181D.01.04	X19181D.01.05	X19181D.01.06	X19181D.02.01	X19181D.02.02	X19181D.02.03	X19181D.02.04	X19181D.02.05	X19181D.02.06	X19181D.02.07	X19181D.02.08	X19181D.02.09	X19181D.02.10	X19181D.02.11	X19181D.02.12	X19181D.02.13	X19181D.02.14	X19181D.02.15	X19181D.02.16	X19181D.02.17	X19181D.02.18	X19181D.03.01	X19181D.03.02	X19181D.03.03	X19181D.03.04	X19181D.03.05	X19181D.03.06	X19181D.03.07	X19181D.03.08	X19181D.03.09	X19181D.03.10	X19181D.03.11	X19181D.03.12
1	ab	1	k	Archaea	k__Archaea	ab	K6	A	-1.63379	-0.521047	-0.265116	0.0677581	ab	0.77116	0.848192	0.134761	0.481505	0.733093	0.818138	0.350024	0.49	0.28123	0.46399	0.55168	0.804672	0.769362	0.71356	0.3783	0.748103	0.46937	0.736377	0.103029	0.14544	0.20156	0.615366	0.80118	0.87647	0.10477	0	0.0118799	0.09823	0.825928	0.86002	0	0	0.0944091	0.15973	0	0
2	ac	3	k	Bacteria	k__Bacteria	ac	K6	A	1.70197	0.521047	0.265116	0.0677581	ac	0.22884	0.151808	0.865239	0.518495	0.266907	0.181862	0.649976	0.51	0.71877	0.53601	0.44832	0.195328	0.230638	0.28644	0.6217	0.251897	0.53063	0.263623	0.896971	0.85456	0.79844	0.384634	0.19882	0.12353	0.89523	1	0.98812	0.90177	0.174072	0.13998	1	1	0.905591	0.84027	1	1
3	ad	1	p	Candidatus_Heimdallarchaeota	p__Candidatus_Heimdallarchaeota	ad	K6	A	-1.62949	-0.518758	-0.264169	0.0677581	ad	0.76871	0.846492	0.134761	0.481505	0.733093	0.818138	0.350024	0.49	0.28123	0.46399	0.55077	0.796602	0.769362	0.71356	0.3783	0.748103	0.46937	0.736377	0.103029	0.14544	0.17439	0.599416	0.80118	0.87538	0.10477	0	0.0118799	0.09823	0.820488	0.86002	0	0	0	0.13531	0	0
4	ae	2	p	Euryarchaeota	p__Euryarchaeota	ae	K6	A	0	0	-0.000946666	0.382775	ae	0.00245	0.00169998	0	0	0	0	0	0	0	0	0.00091	0.00806992	0	0	0	0	0	0	0	0	0.02717	0.0159502	0	0.00109	0	0	0	0	0.00544005	0	0	0	0.0944091	0.02442	0	0
5	ag	4	p	Bacteroidetes	p__Bacteroidetes	ag	K6	A	0	0	0.0878892	0.0949799	ag	0	0	0	0	0	0	0	0	0	0	0	0	0	0	0	0	0	0	0.00391996	0.00601	0	0	0	0	0	0.53552	0	0	0	0	0.69108	0.50494	0	0	0.6868	0
6	ah	14	p	Cyanobacteria	p__Cyanobacteria	ah	K6	A	6.47772	0.032605	0.0580042	0.236462	ah	0.18948	0.124789	0.680487	0.457345	0.000739993	0.00345003	0.330953	0.13736	0.49655	0.41511	0.05779	0.0215298	0.0742893	0.06185	0.36591	0.138459	0.01532	0.127941	0.00409996	0	0.73558	0.307943	0	0	0	0	0.95209	0.90177	0	0	0	0	0.135189	0	0	0
7	ai	21	p	Proteobacteria	p__Proteobacteria	ai	K6	A	0.874618	0.157216	0.119223	0.347358	ai	0.03936	0.0270197	0.184752	0.0611506	0.266167	0.178412	0.319023	0.37264	0.22222	0.1209	0.39053	0.173798	0.156348	0.22459	0.25579	0.113439	0.51531	0.135681	0.888951	0.84855	0.06286	0.0766908	0.19882	0.12353	0.89523	0.46448	0.0360296	0	0.174072	0.13998	0.30892	0.49506	0.770402	0.84027	0.3132	1
8	aj	1	c	Candidatus_Heimdallarchaeota_unclassified	c__Candidatus_Heimdallarchaeota_unclassified	aj	K6	A	-1.62949	-0.518758	-0.264169	0.0677581	aj	0.76871	0.846492	0.134761	0.481505	0.733093	0.818138	0.350024	0.49	0.28123	0.46399	0.55077	0.796602	0.769362	0.71356	0.3783	0.748103	0.46937	0.736377	0.103029	0.14544	0.17439	0.599416	0.80118	0.87538	0.10477	0	0.0118799	0.09823	0.820488	0.86002	0	0	0	0.13531	0	0
9	ak	2	c	Euryarchaeota_unclassified	c__Euryarchaeota_unclassified	ak	K6	A	0	0	-0.000946666	0.382775	ak	0.00245	0.00169998	0	0	0	0	0	0	0	0	0.00091	0.00806992	0	0	0	0	0	0	0	0	0.02717	0.0159502	0	0.00109	0	0	0	0	0.00544005	0	0	0	0.0944091	0.02442	0	0
10	an	6	c	Flavobacteriia	c__Flavobacteriia	an	K6	A	0	0	0.0878892	0.0949799	an	0	0	0	0	0	0	0	0	0	0	0	0	0	0	0	0	0	0	0.00391996	0.00601	0	0	0	0	0	0.53552	0	0	0	0	0.69108	0.50494	0	0	0.6868	0
11	ao	14	c	Cyanobacteria_unclassified	c__Cyanobacteria_unclassified	ao	K6	A	6.47772	0.032605	0.0580042	0.236462	ao	0.18948	0.124789	0.680487	0.457345	0.000739993	0.00345003	0.330953	0.13736	0.49655	0.41511	0.05779	0.0215298	0.0742893	0.06185	0.36591	0.138459	0.01532	0.127941	0.00409996	0	0.73558	0.307943	0	0	0	0	0.95209	0.90177	0	0	0	0	0.135189	0	0	0
12	ap	21	c	Alphaproteobacteria	c__Alphaproteobacteria	ap	K6	A	1.19277	0.15006	0.167574	0.551167	ap	0.0377	0.0270197	0.0304503	0.0325403	0.098159	0.163292	0.0323803	0.05264	0.0207	0.04686	0.07207	0.107239	0.130919	0.22459	0.02088	0.0237398	0.09015	0.126151	0.818742	0.84855	0.01307	0.0541105	0.08119	0.10491	0.89523	0.46448	0.00364996	0	0.171022	0.13998	0.30892	0.49506	0.770402	0.84027	0.25316	0.91802
13	as	37	c	Gammaproteobacteria	c__Gammaproteobacteria	as	K6	A	#NAME?	-0.0632997	-0.0483513	0.0455165	as	0.00166	0	0.154302	0.0286103	0.168008	0.0151202	0.286643	0.32	0.20152	0.07404	0.31846	0.0665593	0.0254297	0	0.23491	0.0896991	0.42516	0.0095301	0.0702093	0	0.04979	0.0225802	0.11763	0.01862	0	0	0.0323797	0	0.00305003	0	0	0	0	0	0.06004	0.08198
14	at	1	o	Candidatus_Heimdallarchaeota_unclassified	o__Candidatus_Heimdallarchaeota_unclassified	at	K6	A	-1.62949	-0.518758	-0.264169	0.0677581	at	0.76871	0.846492	0.134761	0.481505	0.733093	0.818138	0.350024	0.49	0.28123	0.46399	0.55077	0.796602	0.769362	0.71356	0.3783	0.748103	0.46937	0.736377	0.103029	0.14544	0.17439	0.599416	0.80118	0.87538	0.10477	0	0.0118799	0.09823	0.820488	0.86002	0	0	0	0.13531	0	0
15	au	2	o	Euryarchaeota_unclassified	o__Euryarchaeota_unclassified	au	K6	A	0	0	-0.000946666	0.382775	au	0.00245	0.00169998	0	0	0	0	0	0	0	0	0.00091	0.00806992	0	0	0	0	0	0	0	0	0.02717	0.0159502	0	0.00109	0	0	0	0	0.00544005	0	0	0	0.0944091	0.02442	0	0
16	ax	6	o	Flavobacteriales	o__Flavobacteriales	ax	K6	A	0	0	0.0878892	0.0949799	ax	0	0	0	0	0	0	0	0	0	0	0	0	0	0	0	0	0	0	0.00391996	0.00601	0	0	0	0	0	0.53552	0	0	0	0	0.69108	0.50494	0	0	0.6868	0
17	ay	14	o	Oscillatoriales	o__Oscillatoriales	ay	K6	A	0	0	0	NA	ay	0	0	0.000150002	0	0	0	0	0	0	0	0	0	0	0	0	0	0	0	0	0	0	0	0	0	0	0	0	0	0	0	0	0	0	0	0	0
18	az	15	o	Synechococcales	o__Synechococcales	az	K6	A	6.47772	0.032605	0.0580042	0.236462	az	0.18948	0.124789	0.680337	0.457345	0.000739993	0.00345003	0.330953	0.13736	0.49655	0.41511	0.05779	0.0215298	0.0742893	0.06185	0.36591	0.138459	0.01532	0.127941	0.00409996	0	0.73558	0.307943	0	0	0	0	0.95209	0.90177	0	0	0	0	0.135189	0	0	0
19	ba	21	o	Alphaproteobacteria_unclassified	o__Alphaproteobacteria_unclassified	ba	K6	A	0	0	0	NA	ba	0	0	0.00110001	0.00158002	0	0	0	0	0	0	0	0	0	0	0	0	0	0	0	0	0	0	0	0	0	0	0	0	0	0	0	0	0	0	0	0
20	bb	22	o	Pelagibacterales	o__Pelagibacterales	bb	K6	A	#NAME?	-0.011345	-0.02072	2.6043e-05	bb	0.00136	0.000559994	0.000860009	0.00463005	0.00659993	0.00419004	0.00226002	0.00172	0.0002	0	0.01183	0.0146699	0	0	0	0	0.01086	0.00455005	0	0	0	0	0.00645	0.00768	0	0	0	0	0.0412104	0.02999	0	0	0	0	0.03881	0.0777
21	bc	23	o	Rhodobacterales	o__Rhodobacterales	bc	K6	A	1.74918	0.152115	0.145001	0.241524	bc	0.02646	0.0188798	0.0100901	0.00256003	0.0126899	0.00825008	0.0142301	0.03572	0	0	0.0466	0.0619994	0.104819	0.20348	0.00298	0.00384996	0.05883	0.0602806	0.667663	0.73604	0.00299	0.0193002	0.06682	0.08525	0.69063	0.31359	0.00164998	0	0.129811	0.10999	0.22957	0.26732	0.369646	0.33377	0.18264	0.74523
22	bd	32	o	Rhodospirillales	o__Rhodospirillales	bd	K6	A	-0.714879	-0.00996977	-0.00683599	0.664732	bd	0.00988	0.00757992	0.0184002	0.0197302	0.0788692	0.150852	0.0158902	0.0152	0.0205	0.04686	0.01364	0.0305697	0.0260997	0.02111	0.0179	0.0198898	0.02046	0.0613206	0.0630194	0.01317	0.01008	0.0348103	0.00792	0.01198	0.2046	0	0.00199998	0	0	0	0.03359	0.01024	0.400756	0.5065	0.03171	0.09509
23	be	33	o	Sphingomonadales	o__Sphingomonadales	be	K6	A	0	0	0.0501291	0.0164732	be	0	0	0	0.00404004	0	0	0	0	0	0	0	0	0	0	0	0	0	0	0.0880591	0.09934	0	0	0	0	0	0.15089	0	0	0	0	0.04576	0.2175	0	0	0	0
24	bi	40	o	Alteromonadales	o__Alteromonadales	bi	K6	A	#NAME?	-0.02021	-0.0372638	0.116061	bi	0.00166	0	0.154302	0.00366004	0.168008	0.0151202	0.285003	0.32	0.20152	0.06654	0.30399	0.0665593	0.0254297	0	0.21492	0.0896991	0.42516	0.0095301	0.0702093	0	0.04979	0.0225802	0.11763	0.01862	0	0	0.0323797	0	0.00305003	0	0	0	0	0	0.0218	0
25	bj	46	o	Cellvibrionales	o__Cellvibrionales	bj	K6	A	0	0	-0.0100183	0.166225	bj	0	0	0	0	0	0	0	0	0	0	0	0	0	0	0	0	0	0	0	0	0	0	0	0	0	0	0	0	0	0	0	0	0	0	0.03824	0.08198
26	bk	48	o	Nevskiales	o__Nevskiales	bk	K6	A	0	0	0	NA	bk	0	0	0	0.0249502	0	0	0	0	0	0.0075	0	0	0	0	0	0	0	0	0	0	0	0	0	0	0	0	0	0	0	0	0	0	0	0	0	0
27	bm	50	o	Salinisphaerales	o__Salinisphaerales	bm	K6	A	0	0	-0.00106917	1	bm	0	0	0	0	0	0	0.00164002	0	0	0	0.01447	0	0	0	0.01999	0	0	0	0	0	0	0	0	0	0	0	0	0	0	0	0	0	0	0	0	0
28	bn	1	f	Candidatus_Heimdallarchaeota_unclassified	f__Candidatus_Heimdallarchaeota_unclassified	bn	K6	A	-1.62949	-0.518758	-0.264169	0.0677581	bn	0.76871	0.846492	0.134761	0.481505	0.733093	0.818138	0.350024	0.49	0.28123	0.46399	0.55077	0.796602	0.769362	0.71356	0.3783	0.748103	0.46937	0.736377	0.103029	0.14544	0.17439	0.599416	0.80118	0.87538	0.10477	0	0.0118799	0.09823	0.820488	0.86002	0	0	0	0.13531	0	0
29	bo	2	f	Euryarchaeota_unclassified	f__Euryarchaeota_unclassified	bo	K6	A	0	0	-0.000946666	0.382775	bo	0.00245	0.00169998	0	0	0	0	0	0	0	0	0.00091	0.00806992	0	0	0	0	0	0	0	0	0.02717	0.0159502	0	0.00109	0	0	0	0	0.00544005	0	0	0	0.0944091	0.02442	0	0
30	bs	6	f	Crocinitomicaceae	f__Crocinitomicaceae	bs	K6	A	0	0	0.0326692	0.0788056	bs	0	0	0	0	0	0	0	0	0	0	0	0	0	0	0	0	0	0	0.00391996	0.00601	0	0	0	0	0	0.3821	0	0	0	0	0	0	0	0	0	0
31	bt	7	f	Flavobacteriaceae	f__Flavobacteriaceae	bt	K6	A	0	0	0.05522	0.328106	bt	0	0	0	0	0	0	0	0	0	0	0	0	0	0	0	0	0	0	0	0	0	0	0	0	0	0.15342	0	0	0	0	0.69108	0.50494	0	0	0.6868	0
32	bu	14	f	Microcoleaceae	f__Microcoleaceae	bu	K6	A	0	0	0	NA	bu	0	0	0.000150002	0	0	0	0	0	0	0	0	0	0	0	0	0	0	0	0	0	0	0	0	0	0	0	0	0	0	0	0	0	0	0	0	0
33	bw	16	f	Synechococcaceae	f__Synechococcaceae	bw	K6	A	6.47772	0.032605	0.0580042	0.236462	bw	0.18948	0.124789	0.680337	0.457345	0.000739993	0.00345003	0.330953	0.13736	0.49655	0.41511	0.05779	0.0215298	0.0742893	0.06185	0.36591	0.138459	0.01532	0.127941	0.00409996	0	0.73558	0.307943	0	0	0	0	0.95209	0.90177	0	0	0	0	0.135189	0	0	0
34	bx	21	f	Alphaproteobacteria_unclassified	f__Alphaproteobacteria_unclassified	bx	K6	A	0	0	0	NA	bx	0	0	0.00110001	0.00158002	0	0	0	0	0	0	0	0	0	0	0	0	0	0	0	0	0	0	0	0	0	0	0	0	0	0	0	0	0	0	0	0
35	by	22	f	Pelagibacteraceae	f__Pelagibacteraceae	by	K6	A	#NAME?	-0.011345	-0.02072	2.6043e-05	by	0.00136	0.000559994	0.000860009	0.00463005	0.00659993	0.00419004	0.00226002	0.00172	0.0002	0	0.01183	0.0146699	0	0	0	0	0.01086	0.00455005	0	0	0	0	0.00645	0.00768	0	0	0	0	0.0412104	0.02999	0	0	0	0	0.03881	0.0777
36	bz	23	f	Hyphomonadaceae	f__Hyphomonadaceae	bz	K6	A	0	0	0.00604164	0.0788056	bz	0	0	0	0	0	0	0	0	0	0	0	0	0	0	0	0	0	0	0.0354996	0.00272	0	0	0	0	0.03428	0	0	0	0	0	0	0	0.223928	0.27782	0	0
37	ca	24	f	Rhodobacteraceae	f__Rhodobacteraceae	ca	K6	A	1.74918	0.152115	0.138959	0.241524	ca	0.02646	0.0188798	0.0100901	0.00256003	0.0126899	0.00825008	0.0142301	0.03572	0	0	0.0466	0.0619994	0.104819	0.20348	0.00298	0.00384996	0.05883	0.0602806	0.632164	0.73332	0.00299	0.0193002	0.06682	0.08525	0.65635	0.31359	0.00164998	0	0.129811	0.10999	0.22957	0.26732	0.145719	0.05595	0.18264	0.74523
38	cb	32	f	Geminicoccaceae	f__Geminicoccaceae	cb	K6	A	-0.714879	-0.00996977	-0.00683599	0.664732	cb	0.00988	0.00757992	0.0184002	0.0197302	0.0788692	0.150852	0.0158902	0.0152	0.0205	0.04686	0.01364	0.0305697	0.0260997	0.02111	0.0179	0.0198898	0.02046	0.0613206	0.0630194	0.01317	0.01008	0.0348103	0.00792	0.01198	0.2046	0	0.00199998	0	0	0	0.03359	0.01024	0.400756	0.5065	0.03171	0.09509
39	cc	33	f	Erythrobacteraceae	f__Erythrobacteraceae	cc	K6	A	0	0	0.0501291	0.0164732	cc	0	0	0	0	0	0	0	0	0	0	0	0	0	0	0	0	0	0	0.0880591	0.09934	0	0	0	0	0	0.15089	0	0	0	0	0.04576	0.2175	0	0	0	0
40	cd	34	f	Sphingomonadaceae	f__Sphingomonadaceae	cd	K6	A	0	0	0	NA	cd	0	0	0	0.00404004	0	0	0	0	0	0	0	0	0	0	0	0	0	0	0	0	0	0	0	0	0	0	0	0	0	0	0	0	0	0	0	0
41	ch	40	f	Alteromonadaceae	f__Alteromonadaceae	ch	K6	A	#NAME?	-0.0184601	-0.0322855	0.116061	ch	0.00166	0	0.154302	0.00366004	0.168008	0.0151202	0.285003	0.32	0.20152	0.06654	0.30138	0.0665593	0.0254297	0	0.21492	0.0896991	0.42516	0.0095301	0.0702093	0	0.04979	0.0225802	0.0722	0.00692	0	0	0.0323797	0	0.00305003	0	0	0	0	0	0.0218	0
42	ci	43	f	Pseudoalteromonadaceae	f__Pseudoalteromonadaceae	ci	K6	A	0	0	-0.00497833	0.0788056	ci	0	0	0	0	0	0	0	0	0	0	0.00261	0	0	0	0	0	0	0	0	0	0	0	0.04543	0.0117	0	0	0	0	0	0	0	0	0	0	0	0
43	ck	47	f	Porticoccaceae	f__Porticoccaceae	ck	K6	A	0	0	-0.0100183	0.166225	ck	0	0	0	0	0	0	0	0	0	0	0	0	0	0	0	0	0	0	0	0	0	0	0	0	0	0	0	0	0	0	0	0	0	0	0.03824	0.08198
44	cl	48	f	Sinobacteraceae	f__Sinobacteraceae	cl	K6	A	0	0	0	NA	cl	0	0	0	0.0249502	0	0	0	0	0	0.0075	0	0	0	0	0	0	0	0	0	0	0	0	0	0	0	0	0	0	0	0	0	0	0	0	0	0
45	cn	50	f	Salinisphaeraceae	f__Salinisphaeraceae	cn	K6	A	0	0	-0.00106917	1	cn	0	0	0	0	0	0	0.00164002	0	0	0	0.01447	0	0	0	0.01999	0	0	0	0	0	0	0	0	0	0	0	0	0	0	0	0	0	0	0	0	0
46	co	1	g	Candidatus_Heimdallarchaeota_unclassified	g__Candidatus_Heimdallarchaeota_unclassified	co	K6	A	-1.62949	-0.518758	-0.264169	0.0677581	co	0.76871	0.846492	0.134761	0.481505	0.733093	0.818138	0.350024	0.49	0.28123	0.46399	0.55077	0.796602	0.769362	0.71356	0.3783	0.748103	0.46937	0.736377	0.103029	0.14544	0.17439	0.599416	0.80118	0.87538	0.10477	0	0.0118799	0.09823	0.820488	0.86002	0	0	0	0.13531	0	0
47	cp	2	g	Euryarchaeota_unclassified	g__Euryarchaeota_unclassified	cp	K6	A	0	0	-0.000946666	0.382775	cp	0.00245	0.00169998	0	0	0	0	0	0	0	0	0.00091	0.00806992	0	0	0	0	0	0	0	0	0.02717	0.0159502	0	0.00109	0	0	0	0	0.00544005	0	0	0	0.0944091	0.02442	0	0
48	ct	6	g	Fluviicola	g__Fluviicola	ct	K6	A	0	0	0.0326692	0.0788056	ct	0	0	0	0	0	0	0	0	0	0	0	0	0	0	0	0	0	0	0.00391996	0.00601	0	0	0	0	0	0.3821	0	0	0	0	0	0	0	0	0	0
49	cw	9	g	Formosa	g__Formosa	cw	K6	A	0	0	0.112453	0.0788056	cw	0	0	0	0	0	0	0	0	0	0	0	0	0	0	0	0	0	0	0	0	0	0	0	0	0	0.15342	0	0	0	0	0.69108	0.50494	0	0	0	0
50	cz	12	g	Winogradskyella	g__Winogradskyella	cz	K6	A	0	0	-0.0572333	0.359317	cz	0	0	0	0	0	0	0	0	0	0	0	0	0	0	0	0	0	0	0	0	0	0	0	0	0	0	0	0	0	0	0	0	0	0	0.6868	0
51	da	14	g	Trichodesmium	g__Trichodesmium	da	K6	A	0	0	0	NA	da	0	0	0.000150002	0	0	0	0	0	0	0	0	0	0	0	0	0	0	0	0	0	0	0	0	0	0	0	0	0	0	0	0	0	0	0	0	0
52	dc	16	g	Synechococcus	g__Synechococcus	dc	K6	A	6.47772	0.032605	0.0580042	0.236462	dc	0.18948	0.124789	0.680337	0.457345	0.000739993	0.00345003	0.330953	0.13736	0.49655	0.41511	0.05779	0.0215298	0.0742893	0.06185	0.36591	0.138459	0.01532	0.127941	0.00409996	0	0.73558	0.307943	0	0	0	0	0.95209	0.90177	0	0	0	0	0.135189	0	0	0
53	dd	21	g	Candidatus_Micropelagos	g__Candidatus_Micropelagos	dd	K6	A	0	0	0	NA	dd	0	0	0.00110001	0.00158002	0	0	0	0	0	0	0	0	0	0	0	0	0	0	0	0	0	0	0	0	0	0	0	0	0	0	0	0	0	0	0	0
54	de	22	g	Pelagibacteraceae_unclassified	g__Pelagibacteraceae_unclassified	de	K6	A	#NAME?	-0.011345	-0.02072	2.6043e-05	de	0.00136	0.000559994	0.000860009	0.00463005	0.00659993	0.00419004	0.00226002	0.00172	0.0002	0	0.01183	0.0146699	0	0	0	0	0.01086	0.00455005	0	0	0	0	0.00645	0.00768	0	0	0	0	0.0412104	0.02999	0	0	0	0	0.03881	0.0777
55	df	23	g	Hyphomonas	g__Hyphomonas	df	K6	A	0	0	0.00604164	0.0788056	df	0	0	0	0	0	0	0	0	0	0	0	0	0	0	0	0	0	0	0.0354996	0.00272	0	0	0	0	0.03428	0	0	0	0	0	0	0	0.223928	0.27782	0	0
56	dg	24	g	Lentibacter	g__Lentibacter	dg	K6	A	0	0	0.01314	0.166225	dg	0	0	0	0	0	0	0	0	0	0	0	0	0	0	0	0	0	0	0	0	0	0	0	0	0	0	0	0	0	0	0.05094	0.10674	0	0	0	0
57	dh	25	g	Marinovum	g__Marinovum	dh	K6	A	0	0	0	NA	dh	0	0	0	9.00009e-05	0	0	0	0	0	0	0	0	0	0	0	0	0	0	0	0	0	0	0	0	0	0	0	0	0	0	0	0	0	0	0	0
58	dk	28	g	Rhodobacteraceae_unclassified	g__Rhodobacteraceae_unclassified	dk	K6	A	1.37954	0.103175	0.126399	0.291343	dk	0.02646	0.0188798	0.00459005	0.00247002	0.0116299	0.00825008	0.0142301	0.03572	0	0	0.03666	0.0619994	0.104819	0.20348	0.00298	0.00384996	0.05883	0.0602806	0.632164	0.73332	0.00299	0.0193002	0.06682	0.08525	0.65635	0.31359	0.00164998	0	0.129811	0.10999	0.17863	0.15654	0.145719	0.05595	0.18264	0.74523
59	dl	30	g	Rhodovulum	g__Rhodovulum	dl	K6	A	0	0	-0.000916666	0.166225	dl	0	0	0.00550006	0	0.00105999	0	0	0	0	0	0.00994	0	0	0	0	0	0	0	0	0	0	0	0	0	0	0	0	0	0	0	0	0	0	0	0	0
60	dm	31	g	Thalassobacter	g__Thalassobacter	dm	K6	A	0	0	0.000336667	0.359317	dm	0	0	0	0	0	0	0	0	0	0	0	0	0	0	0	0	0	0	0	0	0	0	0	0	0	0	0	0	0	0	0	0.00404	0	0	0	0
61	dn	32	g	Geminicoccus	g__Geminicoccus	dn	K6	A	-0.714879	-0.00996977	-0.00683599	0.664732	dn	0.00988	0.00757992	0.0184002	0.0197302	0.0788692	0.150852	0.0158902	0.0152	0.0205	0.04686	0.01364	0.0305697	0.0260997	0.02111	0.0179	0.0198898	0.02046	0.0613206	0.0630194	0.01317	0.01008	0.0348103	0.00792	0.01198	0.2046	0	0.00199998	0	0	0	0.03359	0.01024	0.400756	0.5065	0.03171	0.09509
62	do	33	g	Altererythrobacter	g__Altererythrobacter	do	K6	A	0	0	0.0501291	0.0164732	do	0	0	0	0	0	0	0	0	0	0	0	0	0	0	0	0	0	0	0.0880591	0.09934	0	0	0	0	0	0.15089	0	0	0	0	0.04576	0.2175	0	0	0	0
63	dp	34	g	Sphingopyxis	g__Sphingopyxis	dp	K6	A	0	0	0	NA	dp	0	0	0	0.00404004	0	0	0	0	0	0	0	0	0	0	0	0	0	0	0	0	0	0	0	0	0	0	0	0	0	0	0	0	0	0	0	0
64	dt	40	g	Alteromonas	g__Alteromonas	dt	K6	A	#NAME?	-0.0181101	-0.0247731	0.116061	dt	0.00166	0	0.149641	0.00366004	0.100259	0.0144201	0.285003	0.32	0.19546	0.06654	0.29821	0.0665593	0.0254297	0	0.21492	0.0896991	0.40663	0.0095301	0.0702093	0	0.04979	0.0225802	0.0722	0.00692	0	0	0.0323797	0	0.00305003	0	0	0	0	0	0.0218	0
65	du	41	g	Marinobacter	g__Marinobacter	du	K6	A	0	0	-0.00751244	0.0366874	du	0	0	0.00466005	0	0.0677493	0.000700007	0	0	0.00606	0	0.00317	0	0	0	0	0	0.01853	0	0	0	0	0	0	0	0	0	0	0	0	0	0	0	0	0	0	0
66	dv	43	g	Pseudoalteromonas	g__Pseudoalteromonas	dv	K6	A	0	0	-0.00497833	0.0788056	dv	0	0	0	0	0	0	0	0	0	0	0.00261	0	0	0	0	0	0	0	0	0	0	0	0.04543	0.0117	0	0	0	0	0	0	0	0	0	0	0	0
67	dx	47	g	Porticoccus	g__Porticoccus	dx	K6	A	0	0	-0.0100183	0.166225	dx	0	0	0	0	0	0	0	0	0	0	0	0	0	0	0	0	0	0	0	0	0	0	0	0	0	0	0	0	0	0	0	0	0	0	0.03824	0.08198
68	dy	48	g	Sinimarinibacterium	g__Sinimarinibacterium	dy	K6	A	0	0	0	NA	dy	0	0	0	0.0249502	0	0	0	0	0	0.0075	0	0	0	0	0	0	0	0	0	0	0	0	0	0	0	0	0	0	0	0	0	0	0	0	0	0
69	ea	50	g	Abyssibacter	g__Abyssibacter	ea	K6	A	0	0	-0.00106917	1	ea	0	0	0	0	0	0	0.00164002	0	0	0	0.01447	0	0	0	0.01999	0	0	0	0	0	0	0	0	0	0	0	0	0	0	0	0	0	0	0	0	0
70	eb	1	s	Candidatus_Heimdallarchaeota_archaeon	s__Candidatus_Heimdallarchaeota_archaeon	eb	K6	A	-1.62949	-0.518758	-0.264169	0.0677581	eb	0.76871	0.846492	0.134761	0.481505	0.733093	0.818138	0.350024	0.49	0.28123	0.46399	0.55077	0.796602	0.769362	0.71356	0.3783	0.748103	0.46937	0.736377	0.103029	0.14544	0.17439	0.599416	0.80118	0.87538	0.10477	0	0.0118799	0.09823	0.820488	0.86002	0	0	0	0.13531	0	0
71	ec	2	s	candidate_division_MSBL1_archaeon_SCGC_AAA385M02	s__candidate_division_MSBL1_archaeon_SCGC_AAA385M02	ec	K6	A	0	0	-0.000946666	0.382775	ec	0.00245	0.00169998	0	0	0	0	0	0	0	0	0.00091	0.00806992	0	0	0	0	0	0	0	0	0.02717	0.0159502	0	0.00109	0	0	0	0	0.00544005	0	0	0	0.0944091	0.02442	0	0
72	eg	6	s	Fluviicola_sp_XM_24bin1	s__Fluviicola_sp_XM_24bin1	eg	K6	A	0	0	0.0326692	0.0788056	eg	0	0	0	0	0	0	0	0	0	0	0	0	0	0	0	0	0	0	0.00391996	0.00601	0	0	0	0	0	0.3821	0	0	0	0	0	0	0	0	0	0
73	ej	9	s	Formosa_sp_Hel3_A1_48	s__Formosa_sp_Hel3_A1_48	ej	K6	A	0	0	0.112453	0.0788056	ej	0	0	0	0	0	0	0	0	0	0	0	0	0	0	0	0	0	0	0	0	0	0	0	0	0	0.15342	0	0	0	0	0.69108	0.50494	0	0	0	0
74	em	12	s	Winogradskyella_sp	s__Winogradskyella_sp	em	K6	A	0	0	-0.0572333	0.359317	em	0	0	0	0	0	0	0	0	0	0	0	0	0	0	0	0	0	0	0	0	0	0	0	0	0	0	0	0	0	0	0	0	0	0	0.6868	0
75	eo	14	s	Trichodesmium_erythraeum	s__Trichodesmium_erythraeum	eo	K6	A	0	0	0	NA	eo	0	0	0.000150002	0	0	0	0	0	0	0	0	0	0	0	0	0	0	0	0	0	0	0	0	0	0	0	0	0	0	0	0	0	0	0	0	0
76	eq	16	s	Synechococcus_sp_CC9605	s__Synechococcus_sp_CC9605	eq	K6	A	0	0	0	NA	eq	0	0	0.000590006	0	0	0	0	0	0	0	0	0	0	0	0	0	0	0	0	0	0	0	0	0	0	0	0	0	0	0	0	0	0	0	0	0
77	er	17	s	Synechococcus_sp_KORDI_52	s__Synechococcus_sp_KORDI_52	er	K6	A	0	0	0	NA	er	0	0	0	0	0	0	0	0	0	0	0	0	0	0	0	0	0	0	0	0	0.0018	0	0	0	0	0	0	0	0	0	0	0	0	0	0	0
78	es	18	s	Synechococcus_sp_RCC307	s__Synechococcus_sp_RCC307	es	K6	A	0	0	0	NA	es	0	0	0.000430004	0	0	0	0	0	0	0	0	0	0	0	0	0	0	0	0	0	0.00289	0	0	0	0	0	0	0	0	0	0	0	0	0	0	0
79	et	19	s	Synechococcus_sp_RS9916	s__Synechococcus_sp_RS9916	et	K6	A	0	0	0.000435001	0.0788056	et	0.00362	0.000199998	0.00114001	0	0	0	0.00140001	0	0	0	0	0	0	0	0.00682	0	0	0	0	0	0.00934	0	0	0	0	0	0	0	0	0	0	0	0	0	0	0
80	eu	20	s	Synechococcus_sp_WH_8109	s__Synechococcus_sp_WH_8109	eu	K6	A	6.47772	0.032605	0.0575692	0.236462	eu	0.18586	0.124589	0.678177	0.457345	0.000739993	0.00345003	0.329553	0.13736	0.49655	0.41511	0.05779	0.0215298	0.0742893	0.06185	0.35909	0.138459	0.01532	0.127941	0.00409996	0	0.72155	0.307943	0	0	0	0	0.95209	0.90177	0	0	0	0	0.135189	0	0	0
81	ev	21	s	Candidatus_Micropelagos_thuwalensis	s__Candidatus_Micropelagos_thuwalensis	ev	K6	A	0	0	0	NA	ev	0	0	0.00110001	0.00158002	0	0	0	0	0	0	0	0	0	0	0	0	0	0	0	0	0	0	0	0	0	0	0	0	0	0	0	0	0	0	0	0
82	ew	22	s	alpha_proteobacterium_HIMB114	s__alpha_proteobacterium_HIMB114	ew	K6	A	#NAME?	-0.011345	-0.02072	2.6043e-05	ew	0.00136	0.000559994	0.000860009	0.00463005	0.00659993	0.00419004	0.00226002	0.00172	0.0002	0	0.01183	0.0146699	0	0	0	0	0.01086	0.00455005	0	0	0	0	0.00645	0.00768	0	0	0	0	0.0412104	0.02999	0	0	0	0	0.03881	0.0777
83	ex	23	s	Hyphomonas_sp_TMED17	s__Hyphomonas_sp_TMED17	ex	K6	A	0	0	0.00604164	0.0788056	ex	0	0	0	0	0	0	0	0	0	0	0	0	0	0	0	0	0	0	0.0354996	0.00272	0	0	0	0	0.03428	0	0	0	0	0	0	0	0.223928	0.27782	0	0
84	ey	24	s	Lentibacter_algarum	s__Lentibacter_algarum	ey	K6	A	0	0	0.01314	0.166225	ey	0	0	0	0	0	0	0	0	0	0	0	0	0	0	0	0	0	0	0	0	0	0	0	0	0	0	0	0	0	0	0.05094	0.10674	0	0	0	0
85	ez	25	s	Marinovum_sp	s__Marinovum_sp	ez	K6	A	0	0	0	NA	ez	0	0	0	9.00009e-05	0	0	0	0	0	0	0	0	0	0	0	0	0	0	0	0	0	0	0	0	0	0	0	0	0	0	0	0	0	0	0	0
86	fc	28	s	Rhodobacteraceae_bacterium_HIMB11	s__Rhodobacteraceae_bacterium_HIMB11	fc	K6	A	0.543532	0.0294698	0.111614	0.477575	fc	0.02646	0.0188798	0.00459005	0.00247002	0.0116299	0.00825008	0.0142301	0.03572	0	0	0.03666	0.0619994	0.104819	0.20348	0.00298	0.00384996	0.05883	0.0602806	0.632164	0.73332	0.00299	0.0193002	0.06682	0.08525	0.65635	0.31359	0.00164998	0	0.129811	0.10999	0.07481	0.08294	0.145719	0.05595	0.18264	0.74523
87	fd	29	s	Rhodobacteraceae_bacterium_SB2	s__Rhodobacteraceae_bacterium_SB2	fd	K6	A	0	0	0.014785	0.166225	fd	0	0	0	0	0	0	0	0	0	0	0	0	0	0	0	0	0	0	0	0	0	0	0	0	0	0	0	0	0	0	0.10382	0.0736	0	0	0	0
88	fe	30	s	Rhodovulum_sp	s__Rhodovulum_sp	fe	K6	A	0	0	-0.000916666	0.166225	fe	0	0	0.00550006	0	0.00105999	0	0	0	0	0	0.00994	0	0	0	0	0	0	0	0	0	0	0	0	0	0	0	0	0	0	0	0	0	0	0	0	0
89	ff	31	s	Thalassobacter_stenotrophicus	s__Thalassobacter_stenotrophicus	ff	K6	A	0	0	0.000336667	0.359317	ff	0	0	0	0	0	0	0	0	0	0	0	0	0	0	0	0	0	0	0	0	0	0	0	0	0	0	0	0	0	0	0	0.00404	0	0	0	0
90	fg	32	s	Geminicoccus_sp	s__Geminicoccus_sp	fg	K6	A	-0.714879	-0.00996977	-0.00683599	0.664732	fg	0.00988	0.00757992	0.0184002	0.0197302	0.0788692	0.150852	0.0158902	0.0152	0.0205	0.04686	0.01364	0.0305697	0.0260997	0.02111	0.0179	0.0198898	0.02046	0.0613206	0.0630194	0.01317	0.01008	0.0348103	0.00792	0.01198	0.2046	0	0.00199998	0	0	0	0.03359	0.01024	0.400756	0.5065	0.03171	0.09509
91	fh	33	s	Altererythrobacter_sp_XM_24bin4	s__Altererythrobacter_sp_XM_24bin4	fh	K6	A	0	0	0.0501291	0.0164732	fh	0	0	0	0	0	0	0	0	0	0	0	0	0	0	0	0	0	0	0.0880591	0.09934	0	0	0	0	0	0.15089	0	0	0	0	0.04576	0.2175	0	0	0	0
92	fi	34	s	Sphingopyxis_sp_LC363	s__Sphingopyxis_sp_LC363	fi	K6	A	0	0	0	NA	fi	0	0	0	0.00404004	0	0	0	0	0	0	0	0	0	0	0	0	0	0	0	0	0	0	0	0	0	0	0	0	0	0	0	0	0	0	0	0
93	fo	40	s	Alteromonas_macleodii	s__Alteromonas_macleodii	fo	K6	A	#NAME?	-0.0181101	-0.0247731	0.116061	fo	0.00166	0	0.149641	0.00366004	0.100259	0.0144201	0.285003	0.32	0.19546	0.06654	0.29821	0.0665593	0.0254297	0	0.21492	0.0896991	0.40663	0.0095301	0.0702093	0	0.04979	0.0225802	0.0722	0.00692	0	0	0.0323797	0	0.00305003	0	0	0	0	0	0.0218	0
94	fp	41	s	Marinobacter_adhaerens	s__Marinobacter_adhaerens	fp	K6	A	0	0	-0.000238333	0.359317	fp	0	0	0	0	0	0	0	0	0	0	0	0	0	0	0	0	0.00286	0	0	0	0	0	0	0	0	0	0	0	0	0	0	0	0	0	0	0
95	fq	42	s	Marinobacter_hydrocarbonoclasticus	s__Marinobacter_hydrocarbonoclasticus	fq	K6	A	0	0	-0.00727411	0.0366874	fq	0	0	0.00466005	0	0.0677493	0.000700007	0	0	0.00606	0	0.00317	0	0	0	0	0	0.01567	0	0	0	0	0	0	0	0	0	0	0	0	0	0	0	0	0	0	0
96	fs	44	s	Pseudoalteromonas_ruthenica	s__Pseudoalteromonas_ruthenica	fs	K6	A	0	0	-0.00497833	0.0788056	fs	0	0	0	0	0	0	0	0	0	0	0.00261	0	0	0	0	0	0	0	0	0	0	0	0.04543	0.0117	0	0	0	0	0	0	0	0	0	0	0	0
97	fv	47	s	Porticoccus_sp	s__Porticoccus_sp	fv	K6	A	0	0	-0.0100183	0.166225	fv	0	0	0	0	0	0	0	0	0	0	0	0	0	0	0	0	0	0	0	0	0	0	0	0	0	0	0	0	0	0	0	0	0	0	0.03824	0.08198
98	fw	48	s	Sinimarinibacterium_flocculans	s__Sinimarinibacterium_flocculans	fw	K6	A	0	0	0	NA	fw	0	0	0	0.0249502	0	0	0	0	0	0.0075	0	0	0	0	0	0	0	0	0	0	0	0	0	0	0	0	0	0	0	0	0	0	0	0	0	0
99	fy	50	s	Abyssibacter_profundi	s__Abyssibacter_profundi	fy	K6	A	0	0	-0.00106917	1	fy	0	0	0	0	0	0	0.00164002	0	0	0	0.01447	0	0	0	0.01999	0	0	0	0	0	0	0	0	0	0	0	0	0	0	0	0	0	0	0	0	0

## Sheet: Domain
	taxon_id	input_index	tax_rank	tax_name	regex_match	taxon_id	treatment_1	treatment_2	log2_median_ratio	median_diff	mean_diff	wilcox_p_value	taxon_id	X19181D.01.01	X19181D.01.02	X19181D.01.03	X19181D.01.04	X19181D.01.05	X19181D.01.06	X19181D.02.01	X19181D.02.02	X19181D.02.03	X19181D.02.04	X19181D.02.05	X19181D.02.06	X19181D.02.07	X19181D.02.08	X19181D.02.09	X19181D.02.10	X19181D.02.11	X19181D.02.12	X19181D.02.13	X19181D.02.14	X19181D.02.15	X19181D.02.16	X19181D.02.17	X19181D.02.18	X19181D.03.01	X19181D.03.02	X19181D.03.03	X19181D.03.04	X19181D.03.05	X19181D.03.06	X19181D.03.07	X19181D.03.08	X19181D.03.09	X19181D.03.10	X19181D.03.11	X19181D.03.12
1	ab	1	k	Archaea	k__Archaea	ab	K6	A	-1.63379	-0.521047	-0.265116	0.0677581	ab	0.77116	0.848192	0.134761	0.481505	0.733093	0.818138	0.350024	0.49	0.28123	0.46399	0.55168	0.804672	0.769362	0.71356	0.3783	0.748103	0.46937	0.736377	0.103029	0.14544	0.20156	0.615366	0.80118	0.87647	0.10477	0	0.0118799	0.09823	0.825928	0.86002	0	0	0.0944091	0.15973	0	0
2	ac	3	k	Bacteria	k__Bacteria	ac	K6	A	1.70197	0.521047	0.265116	0.0677581	ac	0.22884	0.151808	0.865239	0.518495	0.266907	0.181862	0.649976	0.51	0.71877	0.53601	0.44832	0.195328	0.230638	0.28644	0.6217	0.251897	0.53063	0.263623	0.896971	0.85456	0.79844	0.384634	0.19882	0.12353	0.89523	1	0.98812	0.90177	0.174072	0.13998	1	1	0.905591	0.84027	1	1

## Sheet: Phylum
	taxon_id	input_index	tax_rank	tax_name	regex_match	taxon_id	treatment_1	treatment_2	log2_median_ratio	median_diff	mean_diff	wilcox_p_value	taxon_id	X19181D.01.01	X19181D.01.02	X19181D.01.03	X19181D.01.04	X19181D.01.05	X19181D.01.06	X19181D.02.01	X19181D.02.02	X19181D.02.03	X19181D.02.04	X19181D.02.05	X19181D.02.06	X19181D.02.07	X19181D.02.08	X19181D.02.09	X19181D.02.10	X19181D.02.11	X19181D.02.12	X19181D.02.13	X19181D.02.14	X19181D.02.15	X19181D.02.16	X19181D.02.17	X19181D.02.18	X19181D.03.01	X19181D.03.02	X19181D.03.03	X19181D.03.04	X19181D.03.05	X19181D.03.06	X19181D.03.07	X19181D.03.08	X19181D.03.09	X19181D.03.10	X19181D.03.11	X19181D.03.12
3	ad	1	p	Candidatus_Heimdallarchaeota	p__Candidatus_Heimdallarchaeota	ad	K6	A	-1.62949	-0.518758	-0.264169	0.0677581	ad	0.76871	0.846492	0.134761	0.481505	0.733093	0.818138	0.350024	0.49	0.28123	0.46399	0.55077	0.796602	0.769362	0.71356	0.3783	0.748103	0.46937	0.736377	0.103029	0.14544	0.17439	0.599416	0.80118	0.87538	0.10477	0	0.0118799	0.09823	0.820488	0.86002	0	0	0	0.13531	0	0
4	ae	2	p	Euryarchaeota	p__Euryarchaeota	ae	K6	A	0	0	-0.000946666	0.382775	ae	0.00245	0.00169998	0	0	0	0	0	0	0	0	0.00091	0.00806992	0	0	0	0	0	0	0	0	0.02717	0.0159502	0	0.00109	0	0	0	0	0.00544005	0	0	0	0.0944091	0.02442	0	0
5	ag	4	p	Bacteroidetes	p__Bacteroidetes	ag	K6	A	0	0	0.0878892	0.0949799	ag	0	0	0	0	0	0	0	0	0	0	0	0	0	0	0	0	0	0	0.00391996	0.00601	0	0	0	0	0	0.53552	0	0	0	0	0.69108	0.50494	0	0	0.6868	0
6	ah	14	p	Cyanobacteria	p__Cyanobacteria	ah	K6	A	6.47772	0.032605	0.0580042	0.236462	ah	0.18948	0.124789	0.680487	0.457345	0.000739993	0.00345003	0.330953	0.13736	0.49655	0.41511	0.05779	0.0215298	0.0742893	0.06185	0.36591	0.138459	0.01532	0.127941	0.00409996	0	0.73558	0.307943	0	0	0	0	0.95209	0.90177	0	0	0	0	0.135189	0	0	0
7	ai	21	p	Proteobacteria	p__Proteobacteria	ai	K6	A	0.874618	0.157216	0.119223	0.347358	ai	0.03936	0.0270197	0.184752	0.0611506	0.266167	0.178412	0.319023	0.37264	0.22222	0.1209	0.39053	0.173798	0.156348	0.22459	0.25579	0.113439	0.51531	0.135681	0.888951	0.84855	0.06286	0.0766908	0.19882	0.12353	0.89523	0.46448	0.0360296	0	0.174072	0.13998	0.30892	0.49506	0.770402	0.84027	0.3132	1

## Sheet: Class
	taxon_id	input_index	tax_rank	tax_name	regex_match	taxon_id	treatment_1	treatment_2	log2_median_ratio	median_diff	mean_diff	wilcox_p_value	taxon_id	X19181D.01.01	X19181D.01.02	X19181D.01.03	X19181D.01.04	X19181D.01.05	X19181D.01.06	X19181D.02.01	X19181D.02.02	X19181D.02.03	X19181D.02.04	X19181D.02.05	X19181D.02.06	X19181D.02.07	X19181D.02.08	X19181D.02.09	X19181D.02.10	X19181D.02.11	X19181D.02.12	X19181D.02.13	X19181D.02.14	X19181D.02.15	X19181D.02.16	X19181D.02.17	X19181D.02.18	X19181D.03.01	X19181D.03.02	X19181D.03.03	X19181D.03.04	X19181D.03.05	X19181D.03.06	X19181D.03.07	X19181D.03.08	X19181D.03.09	X19181D.03.10	X19181D.03.11	X19181D.03.12
8	aj	1	c	Candidatus_Heimdallarchaeota_unclassified	c__Candidatus_Heimdallarchaeota_unclassified	aj	K6	A	-1.62949	-0.518758	-0.264169	0.0677581	aj	0.76871	0.846492	0.134761	0.481505	0.733093	0.818138	0.350024	0.49	0.28123	0.46399	0.55077	0.796602	0.769362	0.71356	0.3783	0.748103	0.46937	0.736377	0.103029	0.14544	0.17439	0.599416	0.80118	0.87538	0.10477	0	0.0118799	0.09823	0.820488	0.86002	0	0	0	0.13531	0	0
9	ak	2	c	Euryarchaeota_unclassified	c__Euryarchaeota_unclassified	ak	K6	A	0	0	-0.000946666	0.382775	ak	0.00245	0.00169998	0	0	0	0	0	0	0	0	0.00091	0.00806992	0	0	0	0	0	0	0	0	0.02717	0.0159502	0	0.00109	0	0	0	0	0.00544005	0	0	0	0.0944091	0.02442	0	0
10	an	6	c	Flavobacteriia	c__Flavobacteriia	an	K6	A	0	0	0.0878892	0.0949799	an	0	0	0	0	0	0	0	0	0	0	0	0	0	0	0	0	0	0	0.00391996	0.00601	0	0	0	0	0	0.53552	0	0	0	0	0.69108	0.50494	0	0	0.6868	0
11	ao	14	c	Cyanobacteria_unclassified	c__Cyanobacteria_unclassified	ao	K6	A	6.47772	0.032605	0.0580042	0.236462	ao	0.18948	0.124789	0.680487	0.457345	0.000739993	0.00345003	0.330953	0.13736	0.49655	0.41511	0.05779	0.0215298	0.0742893	0.06185	0.36591	0.138459	0.01532	0.127941	0.00409996	0	0.73558	0.307943	0	0	0	0	0.95209	0.90177	0	0	0	0	0.135189	0	0	0
12	ap	21	c	Alphaproteobacteria	c__Alphaproteobacteria	ap	K6	A	1.19277	0.15006	0.167574	0.551167	ap	0.0377	0.0270197	0.0304503	0.0325403	0.098159	0.163292	0.0323803	0.05264	0.0207	0.04686	0.07207	0.107239	0.130919	0.22459	0.02088	0.0237398	0.09015	0.126151	0.818742	0.84855	0.01307	0.0541105	0.08119	0.10491	0.89523	0.46448	0.00364996	0	0.171022	0.13998	0.30892	0.49506	0.770402	0.84027	0.25316	0.91802
13	as	37	c	Gammaproteobacteria	c__Gammaproteobacteria	as	K6	A	#NAME?	-0.0632997	-0.0483513	0.0455165	as	0.00166	0	0.154302	0.0286103	0.168008	0.0151202	0.286643	0.32	0.20152	0.07404	0.31846	0.0665593	0.0254297	0	0.23491	0.0896991	0.42516	0.0095301	0.0702093	0	0.04979	0.0225802	0.11763	0.01862	0	0	0.0323797	0	0.00305003	0	0	0	0	0	0.06004	0.08198

## Sheet: Order
	taxon_id	input_index	tax_rank	tax_name	regex_match	taxon_id	treatment_1	treatment_2	log2_median_ratio	median_diff	mean_diff	wilcox_p_value	taxon_id	X19181D.01.01	X19181D.01.02	X19181D.01.03	X19181D.01.04	X19181D.01.05	X19181D.01.06	X19181D.02.01	X19181D.02.02	X19181D.02.03	X19181D.02.04	X19181D.02.05	X19181D.02.06	X19181D.02.07	X19181D.02.08	X19181D.02.09	X19181D.02.10	X19181D.02.11	X19181D.02.12	X19181D.02.13	X19181D.02.14	X19181D.02.15	X19181D.02.16	X19181D.02.17	X19181D.02.18	X19181D.03.01	X19181D.03.02	X19181D.03.03	X19181D.03.04	X19181D.03.05	X19181D.03.06	X19181D.03.07	X19181D.03.08	X19181D.03.09	X19181D.03.10	X19181D.03.11	X19181D.03.12
20	bb	22	o	Pelagibacterales	o__Pelagibacterales	bb	K6	A	#NAME?	-0.011345	-0.02072	2.6043e-05	bb	0.00136	0.000559994	0.000860009	0.00463005	0.00659993	0.00419004	0.00226002	0.00172	0.0002	0	0.01183	0.0146699	0	0	0	0	0.01086	0.00455005	0	0	0	0	0.00645	0.00768	0	0	0	0	0.0412104	0.02999	0	0	0	0	0.03881	0.0777
23	be	33	o	Sphingomonadales	o__Sphingomonadales	be	K6	A	0	0	0.0501291	0.0164732	be	0	0	0	0.00404004	0	0	0	0	0	0	0	0	0	0	0	0	0	0	0.0880591	0.09934	0	0	0	0	0	0.15089	0	0	0	0	0.04576	0.2175	0	0	0	0
14	at	1	o	Candidatus_Heimdallarchaeota_unclassified	o__Candidatus_Heimdallarchaeota_unclassified	at	K6	A	-1.62949	-0.518758	-0.264169	0.0677581	at	0.76871	0.846492	0.134761	0.481505	0.733093	0.818138	0.350024	0.49	0.28123	0.46399	0.55077	0.796602	0.769362	0.71356	0.3783	0.748103	0.46937	0.736377	0.103029	0.14544	0.17439	0.599416	0.80118	0.87538	0.10477	0	0.0118799	0.09823	0.820488	0.86002	0	0	0	0.13531	0	0
16	ax	6	o	Flavobacteriales	o__Flavobacteriales	ax	K6	A	0	0	0.0878892	0.0949799	ax	0	0	0	0	0	0	0	0	0	0	0	0	0	0	0	0	0	0	0.00391996	0.00601	0	0	0	0	0	0.53552	0	0	0	0	0.69108	0.50494	0	0	0.6868	0
24	bi	40	o	Alteromonadales	o__Alteromonadales	bi	K6	A	#NAME?	-0.02021	-0.0372638	0.116061	bi	0.00166	0	0.154302	0.00366004	0.168008	0.0151202	0.285003	0.32	0.20152	0.06654	0.30399	0.0665593	0.0254297	0	0.21492	0.0896991	0.42516	0.0095301	0.0702093	0	0.04979	0.0225802	0.11763	0.01862	0	0	0.0323797	0	0.00305003	0	0	0	0	0	0.0218	0
25	bj	46	o	Cellvibrionales	o__Cellvibrionales	bj	K6	A	0	0	-0.0100183	0.166225	bj	0	0	0	0	0	0	0	0	0	0	0	0	0	0	0	0	0	0	0	0	0	0	0	0	0	0	0	0	0	0	0	0	0	0	0.03824	0.08198
18	az	15	o	Synechococcales	o__Synechococcales	az	K6	A	6.47772	0.032605	0.0580042	0.236462	az	0.18948	0.124789	0.680337	0.457345	0.000739993	0.00345003	0.330953	0.13736	0.49655	0.41511	0.05779	0.0215298	0.0742893	0.06185	0.36591	0.138459	0.01532	0.127941	0.00409996	0	0.73558	0.307943	0	0	0	0	0.95209	0.90177	0	0	0	0	0.135189	0	0	0
21	bc	23	o	Rhodobacterales	o__Rhodobacterales	bc	K6	A	1.74918	0.152115	0.145001	0.241524	bc	0.02646	0.0188798	0.0100901	0.00256003	0.0126899	0.00825008	0.0142301	0.03572	0	0	0.0466	0.0619994	0.104819	0.20348	0.00298	0.00384996	0.05883	0.0602806	0.667663	0.73604	0.00299	0.0193002	0.06682	0.08525	0.69063	0.31359	0.00164998	0	0.129811	0.10999	0.22957	0.26732	0.369646	0.33377	0.18264	0.74523
15	au	2	o	Euryarchaeota_unclassified	o__Euryarchaeota_unclassified	au	K6	A	0	0	-0.000946666	0.382775	au	0.00245	0.00169998	0	0	0	0	0	0	0	0	0.00091	0.00806992	0	0	0	0	0	0	0	0	0.02717	0.0159502	0	0.00109	0	0	0	0	0.00544005	0	0	0	0.0944091	0.02442	0	0
22	bd	32	o	Rhodospirillales	o__Rhodospirillales	bd	K6	A	-0.714879	-0.00996977	-0.00683599	0.664732	bd	0.00988	0.00757992	0.0184002	0.0197302	0.0788692	0.150852	0.0158902	0.0152	0.0205	0.04686	0.01364	0.0305697	0.0260997	0.02111	0.0179	0.0198898	0.02046	0.0613206	0.0630194	0.01317	0.01008	0.0348103	0.00792	0.01198	0.2046	0	0.00199998	0	0	0	0.03359	0.01024	0.400756	0.5065	0.03171	0.09509
27	bm	50	o	Salinisphaerales	o__Salinisphaerales	bm	K6	A	0	0	-0.00106917	1	bm	0	0	0	0	0	0	0.00164002	0	0	0	0.01447	0	0	0	0.01999	0	0	0	0	0	0	0	0	0	0	0	0	0	0	0	0	0	0	0	0	0
17	ay	14	o	Oscillatoriales	o__Oscillatoriales	ay	K6	A	0	0	0	NA	ay	0	0	0.000150002	0	0	0	0	0	0	0	0	0	0	0	0	0	0	0	0	0	0	0	0	0	0	0	0	0	0	0	0	0	0	0	0	0
19	ba	21	o	Alphaproteobacteria_unclassified	o__Alphaproteobacteria_unclassified	ba	K6	A	0	0	0	NA	ba	0	0	0.00110001	0.00158002	0	0	0	0	0	0	0	0	0	0	0	0	0	0	0	0	0	0	0	0	0	0	0	0	0	0	0	0	0	0	0	0
26	bk	48	o	Nevskiales	o__Nevskiales	bk	K6	A	0	0	0	NA	bk	0	0	0	0.0249502	0	0	0	0	0	0.0075	0	0	0	0	0	0	0	0	0	0	0	0	0	0	0	0	0	0	0	0	0	0	0	0	0	0

## Sheet: Family
	taxon_id	input_index	tax_rank	tax_name	regex_match	taxon_id	treatment_1	treatment_2	log2_median_ratio	median_diff	mean_diff	wilcox_p_value	taxon_id	X19181D.01.01	X19181D.01.02	X19181D.01.03	X19181D.01.04	X19181D.01.05	X19181D.01.06	X19181D.02.01	X19181D.02.02	X19181D.02.03	X19181D.02.04	X19181D.02.05	X19181D.02.06	X19181D.02.07	X19181D.02.08	X19181D.02.09	X19181D.02.10	X19181D.02.11	X19181D.02.12	X19181D.02.13	X19181D.02.14	X19181D.02.15	X19181D.02.16	X19181D.02.17	X19181D.02.18	X19181D.03.01	X19181D.03.02	X19181D.03.03	X19181D.03.04	X19181D.03.05	X19181D.03.06	X19181D.03.07	X19181D.03.08	X19181D.03.09	X19181D.03.10	X19181D.03.11	X19181D.03.12
35	by	22	f	Pelagibacteraceae	f__Pelagibacteraceae	by	K6	A	#NAME?	-0.011345	-0.02072	2.6043e-05	by	0.00136	0.000559994	0.000860009	0.00463005	0.00659993	0.00419004	0.00226002	0.00172	0.0002	0	0.01183	0.0146699	0	0	0	0	0.01086	0.00455005	0	0	0	0	0.00645	0.00768	0	0	0	0	0.0412104	0.02999	0	0	0	0	0.03881	0.0777
39	cc	33	f	Erythrobacteraceae	f__Erythrobacteraceae	cc	K6	A	0	0	0.0501291	0.0164732	cc	0	0	0	0	0	0	0	0	0	0	0	0	0	0	0	0	0	0	0.0880591	0.09934	0	0	0	0	0	0.15089	0	0	0	0	0.04576	0.2175	0	0	0	0
28	bn	1	f	Candidatus_Heimdallarchaeota_unclassified	f__Candidatus_Heimdallarchaeota_unclassified	bn	K6	A	-1.62949	-0.518758	-0.264169	0.0677581	bn	0.76871	0.846492	0.134761	0.481505	0.733093	0.818138	0.350024	0.49	0.28123	0.46399	0.55077	0.796602	0.769362	0.71356	0.3783	0.748103	0.46937	0.736377	0.103029	0.14544	0.17439	0.599416	0.80118	0.87538	0.10477	0	0.0118799	0.09823	0.820488	0.86002	0	0	0	0.13531	0	0
30	bs	6	f	Crocinitomicaceae	f__Crocinitomicaceae	bs	K6	A	0	0	0.0326692	0.0788056	bs	0	0	0	0	0	0	0	0	0	0	0	0	0	0	0	0	0	0	0.00391996	0.00601	0	0	0	0	0	0.3821	0	0	0	0	0	0	0	0	0	0
36	bz	23	f	Hyphomonadaceae	f__Hyphomonadaceae	bz	K6	A	0	0	0.00604164	0.0788056	bz	0	0	0	0	0	0	0	0	0	0	0	0	0	0	0	0	0	0	0.0354996	0.00272	0	0	0	0	0.03428	0	0	0	0	0	0	0	0.223928	0.27782	0	0
42	ci	43	f	Pseudoalteromonadaceae	f__Pseudoalteromonadaceae	ci	K6	A	0	0	-0.00497833	0.0788056	ci	0	0	0	0	0	0	0	0	0	0	0.00261	0	0	0	0	0	0	0	0	0	0	0	0.04543	0.0117	0	0	0	0	0	0	0	0	0	0	0	0
41	ch	40	f	Alteromonadaceae	f__Alteromonadaceae	ch	K6	A	#NAME?	-0.0184601	-0.0322855	0.116061	ch	0.00166	0	0.154302	0.00366004	0.168008	0.0151202	0.285003	0.32	0.20152	0.06654	0.30138	0.0665593	0.0254297	0	0.21492	0.0896991	0.42516	0.0095301	0.0702093	0	0.04979	0.0225802	0.0722	0.00692	0	0	0.0323797	0	0.00305003	0	0	0	0	0	0.0218	0
43	ck	47	f	Porticoccaceae	f__Porticoccaceae	ck	K6	A	0	0	-0.0100183	0.166225	ck	0	0	0	0	0	0	0	0	0	0	0	0	0	0	0	0	0	0	0	0	0	0	0	0	0	0	0	0	0	0	0	0	0	0	0.03824	0.08198
33	bw	16	f	Synechococcaceae	f__Synechococcaceae	bw	K6	A	6.47772	0.032605	0.0580042	0.236462	bw	0.18948	0.124789	0.680337	0.457345	0.000739993	0.00345003	0.330953	0.13736	0.49655	0.41511	0.05779	0.0215298	0.0742893	0.06185	0.36591	0.138459	0.01532	0.127941	0.00409996	0	0.73558	0.307943	0	0	0	0	0.95209	0.90177	0	0	0	0	0.135189	0	0	0
37	ca	24	f	Rhodobacteraceae	f__Rhodobacteraceae	ca	K6	A	1.74918	0.152115	0.138959	0.241524	ca	0.02646	0.0188798	0.0100901	0.00256003	0.0126899	0.00825008	0.0142301	0.03572	0	0	0.0466	0.0619994	0.104819	0.20348	0.00298	0.00384996	0.05883	0.0602806	0.632164	0.73332	0.00299	0.0193002	0.06682	0.08525	0.65635	0.31359	0.00164998	0	0.129811	0.10999	0.22957	0.26732	0.145719	0.05595	0.18264	0.74523
31	bt	7	f	Flavobacteriaceae	f__Flavobacteriaceae	bt	K6	A	0	0	0.05522	0.328106	bt	0	0	0	0	0	0	0	0	0	0	0	0	0	0	0	0	0	0	0	0	0	0	0	0	0	0.15342	0	0	0	0	0.69108	0.50494	0	0	0.6868	0
29	bo	2	f	Euryarchaeota_unclassified	f__Euryarchaeota_unclassified	bo	K6	A	0	0	-0.000946666	0.382775	bo	0.00245	0.00169998	0	0	0	0	0	0	0	0	0.00091	0.00806992	0	0	0	0	0	0	0	0	0.02717	0.0159502	0	0.00109	0	0	0	0	0.00544005	0	0	0	0.0944091	0.02442	0	0
38	cb	32	f	Geminicoccaceae	f__Geminicoccaceae	cb	K6	A	-0.714879	-0.00996977	-0.00683599	0.664732	cb	0.00988	0.00757992	0.0184002	0.0197302	0.0788692	0.150852	0.0158902	0.0152	0.0205	0.04686	0.01364	0.0305697	0.0260997	0.02111	0.0179	0.0198898	0.02046	0.0613206	0.0630194	0.01317	0.01008	0.0348103	0.00792	0.01198	0.2046	0	0.00199998	0	0	0	0.03359	0.01024	0.400756	0.5065	0.03171	0.09509
45	cn	50	f	Salinisphaeraceae	f__Salinisphaeraceae	cn	K6	A	0	0	-0.00106917	1	cn	0	0	0	0	0	0	0.00164002	0	0	0	0.01447	0	0	0	0.01999	0	0	0	0	0	0	0	0	0	0	0	0	0	0	0	0	0	0	0	0	0
32	bu	14	f	Microcoleaceae	f__Microcoleaceae	bu	K6	A	0	0	0	NA	bu	0	0	0.000150002	0	0	0	0	0	0	0	0	0	0	0	0	0	0	0	0	0	0	0	0	0	0	0	0	0	0	0	0	0	0	0	0	0
34	bx	21	f	Alphaproteobacteria_unclassified	f__Alphaproteobacteria_unclassified	bx	K6	A	0	0	0	NA	bx	0	0	0.00110001	0.00158002	0	0	0	0	0	0	0	0	0	0	0	0	0	0	0	0	0	0	0	0	0	0	0	0	0	0	0	0	0	0	0	0
40	cd	34	f	Sphingomonadaceae	f__Sphingomonadaceae	cd	K6	A	0	0	0	NA	cd	0	0	0	0.00404004	0	0	0	0	0	0	0	0	0	0	0	0	0	0	0	0	0	0	0	0	0	0	0	0	0	0	0	0	0	0	0	0
44	cl	48	f	Sinobacteraceae	f__Sinobacteraceae	cl	K6	A	0	0	0	NA	cl	0	0	0	0.0249502	0	0	0	0	0	0.0075	0	0	0	0	0	0	0	0	0	0	0	0	0	0	0	0	0	0	0	0	0	0	0	0	0	0

## Sheet: Genus
	taxon_id	input_index	tax_rank	tax_name	regex_match	taxon_id	treatment_1	treatment_2	log2_median_ratio	median_diff	mean_diff	wilcox_p_value	taxon_id	X19181D.01.01	X19181D.01.02	X19181D.01.03	X19181D.01.04	X19181D.01.05	X19181D.01.06	X19181D.02.01	X19181D.02.02	X19181D.02.03	X19181D.02.04	X19181D.02.05	X19181D.02.06	X19181D.02.07	X19181D.02.08	X19181D.02.09	X19181D.02.10	X19181D.02.11	X19181D.02.12	X19181D.02.13	X19181D.02.14	X19181D.02.15	X19181D.02.16	X19181D.02.17	X19181D.02.18	X19181D.03.01	X19181D.03.02	X19181D.03.03	X19181D.03.04	X19181D.03.05	X19181D.03.06	X19181D.03.07	X19181D.03.08	X19181D.03.09	X19181D.03.10	X19181D.03.11	X19181D.03.12
54	de	22	g	Pelagibacteraceae_unclassified	g__Pelagibacteraceae_unclassified	de	K6	A	#NAME?	-0.011345	-0.02072	2.6043e-05	de	0.00136	0.000559994	0.000860009	0.00463005	0.00659993	0.00419004	0.00226002	0.00172	0.0002	0	0.01183	0.0146699	0	0	0	0	0.01086	0.00455005	0	0	0	0	0.00645	0.00768	0	0	0	0	0.0412104	0.02999	0	0	0	0	0.03881	0.0777
62	do	33	g	Altererythrobacter	g__Altererythrobacter	do	K6	A	0	0	0.0501291	0.0164732	do	0	0	0	0	0	0	0	0	0	0	0	0	0	0	0	0	0	0	0.0880591	0.09934	0	0	0	0	0	0.15089	0	0	0	0	0.04576	0.2175	0	0	0	0
65	du	41	g	Marinobacter	g__Marinobacter	du	K6	A	0	0	-0.00751244	0.0366874	du	0	0	0.00466005	0	0.0677493	0.000700007	0	0	0.00606	0	0.00317	0	0	0	0	0	0.01853	0	0	0	0	0	0	0	0	0	0	0	0	0	0	0	0	0	0	0
46	co	1	g	Candidatus_Heimdallarchaeota_unclassified	g__Candidatus_Heimdallarchaeota_unclassified	co	K6	A	-1.62949	-0.518758	-0.264169	0.0677581	co	0.76871	0.846492	0.134761	0.481505	0.733093	0.818138	0.350024	0.49	0.28123	0.46399	0.55077	0.796602	0.769362	0.71356	0.3783	0.748103	0.46937	0.736377	0.103029	0.14544	0.17439	0.599416	0.80118	0.87538	0.10477	0	0.0118799	0.09823	0.820488	0.86002	0	0	0	0.13531	0	0
48	ct	6	g	Fluviicola	g__Fluviicola	ct	K6	A	0	0	0.0326692	0.0788056	ct	0	0	0	0	0	0	0	0	0	0	0	0	0	0	0	0	0	0	0.00391996	0.00601	0	0	0	0	0	0.3821	0	0	0	0	0	0	0	0	0	0
49	cw	9	g	Formosa	g__Formosa	cw	K6	A	0	0	0.112453	0.0788056	cw	0	0	0	0	0	0	0	0	0	0	0	0	0	0	0	0	0	0	0	0	0	0	0	0	0	0.15342	0	0	0	0	0.69108	0.50494	0	0	0	0
55	df	23	g	Hyphomonas	g__Hyphomonas	df	K6	A	0	0	0.00604164	0.0788056	df	0	0	0	0	0	0	0	0	0	0	0	0	0	0	0	0	0	0	0.0354996	0.00272	0	0	0	0	0.03428	0	0	0	0	0	0	0	0.223928	0.27782	0	0
66	dv	43	g	Pseudoalteromonas	g__Pseudoalteromonas	dv	K6	A	0	0	-0.00497833	0.0788056	dv	0	0	0	0	0	0	0	0	0	0	0.00261	0	0	0	0	0	0	0	0	0	0	0	0.04543	0.0117	0	0	0	0	0	0	0	0	0	0	0	0
64	dt	40	g	Alteromonas	g__Alteromonas	dt	K6	A	#NAME?	-0.0181101	-0.0247731	0.116061	dt	0.00166	0	0.149641	0.00366004	0.100259	0.0144201	0.285003	0.32	0.19546	0.06654	0.29821	0.0665593	0.0254297	0	0.21492	0.0896991	0.40663	0.0095301	0.0702093	0	0.04979	0.0225802	0.0722	0.00692	0	0	0.0323797	0	0.00305003	0	0	0	0	0	0.0218	0
56	dg	24	g	Lentibacter	g__Lentibacter	dg	K6	A	0	0	0.01314	0.166225	dg	0	0	0	0	0	0	0	0	0	0	0	0	0	0	0	0	0	0	0	0	0	0	0	0	0	0	0	0	0	0	0.05094	0.10674	0	0	0	0
59	dl	30	g	Rhodovulum	g__Rhodovulum	dl	K6	A	0	0	-0.000916666	0.166225	dl	0	0	0.00550006	0	0.00105999	0	0	0	0	0	0.00994	0	0	0	0	0	0	0	0	0	0	0	0	0	0	0	0	0	0	0	0	0	0	0	0	0
67	dx	47	g	Porticoccus	g__Porticoccus	dx	K6	A	0	0	-0.0100183	0.166225	dx	0	0	0	0	0	0	0	0	0	0	0	0	0	0	0	0	0	0	0	0	0	0	0	0	0	0	0	0	0	0	0	0	0	0	0.03824	0.08198
52	dc	16	g	Synechococcus	g__Synechococcus	dc	K6	A	6.47772	0.032605	0.0580042	0.236462	dc	0.18948	0.124789	0.680337	0.457345	0.000739993	0.00345003	0.330953	0.13736	0.49655	0.41511	0.05779	0.0215298	0.0742893	0.06185	0.36591	0.138459	0.01532	0.127941	0.00409996	0	0.73558	0.307943	0	0	0	0	0.95209	0.90177	0	0	0	0	0.135189	0	0	0
58	dk	28	g	Rhodobacteraceae_unclassified	g__Rhodobacteraceae_unclassified	dk	K6	A	1.37954	0.103175	0.126399	0.291343	dk	0.02646	0.0188798	0.00459005	0.00247002	0.0116299	0.00825008	0.0142301	0.03572	0	0	0.03666	0.0619994	0.104819	0.20348	0.00298	0.00384996	0.05883	0.0602806	0.632164	0.73332	0.00299	0.0193002	0.06682	0.08525	0.65635	0.31359	0.00164998	0	0.129811	0.10999	0.17863	0.15654	0.145719	0.05595	0.18264	0.74523
50	cz	12	g	Winogradskyella	g__Winogradskyella	cz	K6	A	0	0	-0.0572333	0.359317	cz	0	0	0	0	0	0	0	0	0	0	0	0	0	0	0	0	0	0	0	0	0	0	0	0	0	0	0	0	0	0	0	0	0	0	0.6868	0
60	dm	31	g	Thalassobacter	g__Thalassobacter	dm	K6	A	0	0	0.000336667	0.359317	dm	0	0	0	0	0	0	0	0	0	0	0	0	0	0	0	0	0	0	0	0	0	0	0	0	0	0	0	0	0	0	0	0.00404	0	0	0	0
47	cp	2	g	Euryarchaeota_unclassified	g__Euryarchaeota_unclassified	cp	K6	A	0	0	-0.000946666	0.382775	cp	0.00245	0.00169998	0	0	0	0	0	0	0	0	0.00091	0.00806992	0	0	0	0	0	0	0	0	0.02717	0.0159502	0	0.00109	0	0	0	0	0.00544005	0	0	0	0.0944091	0.02442	0	0
61	dn	32	g	Geminicoccus	g__Geminicoccus	dn	K6	A	-0.714879	-0.00996977	-0.00683599	0.664732	dn	0.00988	0.00757992	0.0184002	0.0197302	0.0788692	0.150852	0.0158902	0.0152	0.0205	0.04686	0.01364	0.0305697	0.0260997	0.02111	0.0179	0.0198898	0.02046	0.0613206	0.0630194	0.01317	0.01008	0.0348103	0.00792	0.01198	0.2046	0	0.00199998	0	0	0	0.03359	0.01024	0.400756	0.5065	0.03171	0.09509
69	ea	50	g	Abyssibacter	g__Abyssibacter	ea	K6	A	0	0	-0.00106917	1	ea	0	0	0	0	0	0	0.00164002	0	0	0	0.01447	0	0	0	0.01999	0	0	0	0	0	0	0	0	0	0	0	0	0	0	0	0	0	0	0	0	0
51	da	14	g	Trichodesmium	g__Trichodesmium	da	K6	A	0	0	0	NA	da	0	0	0.000150002	0	0	0	0	0	0	0	0	0	0	0	0	0	0	0	0	0	0	0	0	0	0	0	0	0	0	0	0	0	0	0	0	0
53	dd	21	g	Candidatus_Micropelagos	g__Candidatus_Micropelagos	dd	K6	A	0	0	0	NA	dd	0	0	0.00110001	0.00158002	0	0	0	0	0	0	0	0	0	0	0	0	0	0	0	0	0	0	0	0	0	0	0	0	0	0	0	0	0	0	0	0
57	dh	25	g	Marinovum	g__Marinovum	dh	K6	A	0	0	0	NA	dh	0	0	0	9.00009e-05	0	0	0	0	0	0	0	0	0	0	0	0	0	0	0	0	0	0	0	0	0	0	0	0	0	0	0	0	0	0	0	0
63	dp	34	g	Sphingopyxis	g__Sphingopyxis	dp	K6	A	0	0	0	NA	dp	0	0	0	0.00404004	0	0	0	0	0	0	0	0	0	0	0	0	0	0	0	0	0	0	0	0	0	0	0	0	0	0	0	0	0	0	0	0
68	dy	48	g	Sinimarinibacterium	g__Sinimarinibacterium	dy	K6	A	0	0	0	NA	dy	0	0	0	0.0249502	0	0	0	0	0	0.0075	0	0	0	0	0	0	0	0	0	0	0	0	0	0	0	0	0	0	0	0	0	0	0	0	0	0

## Sheet: Species
	taxon_id	input_index	tax_rank	tax_name	regex_match	taxon_id	treatment_1	treatment_2	log2_median_ratio	median_diff	mean_diff	wilcox_p_value	taxon_id	X19181D.01.01	X19181D.01.02	X19181D.01.03	X19181D.01.04	X19181D.01.05	X19181D.01.06	X19181D.02.01	X19181D.02.02	X19181D.02.03	X19181D.02.04	X19181D.02.05	X19181D.02.06	X19181D.02.07	X19181D.02.08	X19181D.02.09	X19181D.02.10	X19181D.02.11	X19181D.02.12	X19181D.02.13	X19181D.02.14	X19181D.02.15	X19181D.02.16	X19181D.02.17	X19181D.02.18	X19181D.03.01	X19181D.03.02	X19181D.03.03	X19181D.03.04	X19181D.03.05	X19181D.03.06	X19181D.03.07	X19181D.03.08	X19181D.03.09	X19181D.03.10	X19181D.03.11	X19181D.03.12
82	ew	22	s	alpha_proteobacterium_HIMB114	s__alpha_proteobacterium_HIMB114	ew	K6	A	#NAME?	-0.011345	-0.02072	2.6043e-05	ew	0.00136	0.000559994	0.000860009	0.00463005	0.00659993	0.00419004	0.00226002	0.00172	0.0002	0	0.01183	0.0146699	0	0	0	0	0.01086	0.00455005	0	0	0	0	0.00645	0.00768	0	0	0	0	0.0412104	0.02999	0	0	0	0	0.03881	0.0777
91	fh	33	s	Altererythrobacter_sp_XM_24bin4	s__Altererythrobacter_sp_XM_24bin4	fh	K6	A	0	0	0.0501291	0.0164732	fh	0	0	0	0	0	0	0	0	0	0	0	0	0	0	0	0	0	0	0.0880591	0.09934	0	0	0	0	0	0.15089	0	0	0	0	0.04576	0.2175	0	0	0	0
95	fq	42	s	Marinobacter_hydrocarbonoclasticus	s__Marinobacter_hydrocarbonoclasticus	fq	K6	A	0	0	-0.00727411	0.0366874	fq	0	0	0.00466005	0	0.0677493	0.000700007	0	0	0.00606	0	0.00317	0	0	0	0	0	0.01567	0	0	0	0	0	0	0	0	0	0	0	0	0	0	0	0	0	0	0
70	eb	1	s	Candidatus_Heimdallarchaeota_archaeon	s__Candidatus_Heimdallarchaeota_archaeon	eb	K6	A	-1.62949	-0.518758	-0.264169	0.0677581	eb	0.76871	0.846492	0.134761	0.481505	0.733093	0.818138	0.350024	0.49	0.28123	0.46399	0.55077	0.796602	0.769362	0.71356	0.3783	0.748103	0.46937	0.736377	0.103029	0.14544	0.17439	0.599416	0.80118	0.87538	0.10477	0	0.0118799	0.09823	0.820488	0.86002	0	0	0	0.13531	0	0
72	eg	6	s	Fluviicola_sp_XM_24bin1	s__Fluviicola_sp_XM_24bin1	eg	K6	A	0	0	0.0326692	0.0788056	eg	0	0	0	0	0	0	0	0	0	0	0	0	0	0	0	0	0	0	0.00391996	0.00601	0	0	0	0	0	0.3821	0	0	0	0	0	0	0	0	0	0
73	ej	9	s	Formosa_sp_Hel3_A1_48	s__Formosa_sp_Hel3_A1_48	ej	K6	A	0	0	0.112453	0.0788056	ej	0	0	0	0	0	0	0	0	0	0	0	0	0	0	0	0	0	0	0	0	0	0	0	0	0	0.15342	0	0	0	0	0.69108	0.50494	0	0	0	0
79	et	19	s	Synechococcus_sp_RS9916	s__Synechococcus_sp_RS9916	et	K6	A	0	0	0.000435001	0.0788056	et	0.00362	0.000199998	0.00114001	0	0	0	0.00140001	0	0	0	0	0	0	0	0.00682	0	0	0	0	0	0.00934	0	0	0	0	0	0	0	0	0	0	0	0	0	0	0
83	ex	23	s	Hyphomonas_sp_TMED17	s__Hyphomonas_sp_TMED17	ex	K6	A	0	0	0.00604164	0.0788056	ex	0	0	0	0	0	0	0	0	0	0	0	0	0	0	0	0	0	0	0.0354996	0.00272	0	0	0	0	0.03428	0	0	0	0	0	0	0	0.223928	0.27782	0	0
96	fs	44	s	Pseudoalteromonas_ruthenica	s__Pseudoalteromonas_ruthenica	fs	K6	A	0	0	-0.00497833	0.0788056	fs	0	0	0	0	0	0	0	0	0	0	0.00261	0	0	0	0	0	0	0	0	0	0	0	0.04543	0.0117	0	0	0	0	0	0	0	0	0	0	0	0
93	fo	40	s	Alteromonas_macleodii	s__Alteromonas_macleodii	fo	K6	A	#NAME?	-0.0181101	-0.0247731	0.116061	fo	0.00166	0	0.149641	0.00366004	0.100259	0.0144201	0.285003	0.32	0.19546	0.06654	0.29821	0.0665593	0.0254297	0	0.21492	0.0896991	0.40663	0.0095301	0.0702093	0	0.04979	0.0225802	0.0722	0.00692	0	0	0.0323797	0	0.00305003	0	0	0	0	0	0.0218	0
84	ey	24	s	Lentibacter_algarum	s__Lentibacter_algarum	ey	K6	A	0	0	0.01314	0.166225	ey	0	0	0	0	0	0	0	0	0	0	0	0	0	0	0	0	0	0	0	0	0	0	0	0	0	0	0	0	0	0	0.05094	0.10674	0	0	0	0
87	fd	29	s	Rhodobacteraceae_bacterium_SB2	s__Rhodobacteraceae_bacterium_SB2	fd	K6	A	0	0	0.014785	0.166225	fd	0	0	0	0	0	0	0	0	0	0	0	0	0	0	0	0	0	0	0	0	0	0	0	0	0	0	0	0	0	0	0.10382	0.0736	0	0	0	0
88	fe	30	s	Rhodovulum_sp	s__Rhodovulum_sp	fe	K6	A	0	0	-0.000916666	0.166225	fe	0	0	0.00550006	0	0.00105999	0	0	0	0	0	0.00994	0	0	0	0	0	0	0	0	0	0	0	0	0	0	0	0	0	0	0	0	0	0	0	0	0
97	fv	47	s	Porticoccus_sp	s__Porticoccus_sp	fv	K6	A	0	0	-0.0100183	0.166225	fv	0	0	0	0	0	0	0	0	0	0	0	0	0	0	0	0	0	0	0	0	0	0	0	0	0	0	0	0	0	0	0	0	0	0	0.03824	0.08198
80	eu	20	s	Synechococcus_sp_WH_8109	s__Synechococcus_sp_WH_8109	eu	K6	A	6.47772	0.032605	0.0575692	0.236462	eu	0.18586	0.124589	0.678177	0.457345	0.000739993	0.00345003	0.329553	0.13736	0.49655	0.41511	0.05779	0.0215298	0.0742893	0.06185	0.35909	0.138459	0.01532	0.127941	0.00409996	0	0.72155	0.307943	0	0	0	0	0.95209	0.90177	0	0	0	0	0.135189	0	0	0
74	em	12	s	Winogradskyella_sp	s__Winogradskyella_sp	em	K6	A	0	0	-0.0572333	0.359317	em	0	0	0	0	0	0	0	0	0	0	0	0	0	0	0	0	0	0	0	0	0	0	0	0	0	0	0	0	0	0	0	0	0	0	0.6868	0
89	ff	31	s	Thalassobacter_stenotrophicus	s__Thalassobacter_stenotrophicus	ff	K6	A	0	0	0.000336667	0.359317	ff	0	0	0	0	0	0	0	0	0	0	0	0	0	0	0	0	0	0	0	0	0	0	0	0	0	0	0	0	0	0	0	0.00404	0	0	0	0
94	fp	41	s	Marinobacter_adhaerens	s__Marinobacter_adhaerens	fp	K6	A	0	0	-0.000238333	0.359317	fp	0	0	0	0	0	0	0	0	0	0	0	0	0	0	0	0	0.00286	0	0	0	0	0	0	0	0	0	0	0	0	0	0	0	0	0	0	0
71	ec	2	s	candidate_division_MSBL1_archaeon_SCGC_AAA385M02	s__candidate_division_MSBL1_archaeon_SCGC_AAA385M02	ec	K6	A	0	0	-0.000946666	0.382775	ec	0.00245	0.00169998	0	0	0	0	0	0	0	0	0.00091	0.00806992	0	0	0	0	0	0	0	0	0.02717	0.0159502	0	0.00109	0	0	0	0	0.00544005	0	0	0	0.0944091	0.02442	0	0
86	fc	28	s	Rhodobacteraceae_bacterium_HIMB11	s__Rhodobacteraceae_bacterium_HIMB11	fc	K6	A	0.543532	0.0294698	0.111614	0.477575	fc	0.02646	0.0188798	0.00459005	0.00247002	0.0116299	0.00825008	0.0142301	0.03572	0	0	0.03666	0.0619994	0.104819	0.20348	0.00298	0.00384996	0.05883	0.0602806	0.632164	0.73332	0.00299	0.0193002	0.06682	0.08525	0.65635	0.31359	0.00164998	0	0.129811	0.10999	0.07481	0.08294	0.145719	0.05595	0.18264	0.74523
90	fg	32	s	Geminicoccus_sp	s__Geminicoccus_sp	fg	K6	A	-0.714879	-0.00996977	-0.00683599	0.664732	fg	0.00988	0.00757992	0.0184002	0.0197302	0.0788692	0.150852	0.0158902	0.0152	0.0205	0.04686	0.01364	0.0305697	0.0260997	0.02111	0.0179	0.0198898	0.02046	0.0613206	0.0630194	0.01317	0.01008	0.0348103	0.00792	0.01198	0.2046	0	0.00199998	0	0	0	0.03359	0.01024	0.400756	0.5065	0.03171	0.09509
99	fy	50	s	Abyssibacter_profundi	s__Abyssibacter_profundi	fy	K6	A	0	0	-0.00106917	1	fy	0	0	0	0	0	0	0.00164002	0	0	0	0.01447	0	0	0	0.01999	0	0	0	0	0	0	0	0	0	0	0	0	0	0	0	0	0	0	0	0	0
75	eo	14	s	Trichodesmium_erythraeum	s__Trichodesmium_erythraeum	eo	K6	A	0	0	0	NA	eo	0	0	0.000150002	0	0	0	0	0	0	0	0	0	0	0	0	0	0	0	0	0	0	0	0	0	0	0	0	0	0	0	0	0	0	0	0	0
76	eq	16	s	Synechococcus_sp_CC9605	s__Synechococcus_sp_CC9605	eq	K6	A	0	0	0	NA	eq	0	0	0.000590006	0	0	0	0	0	0	0	0	0	0	0	0	0	0	0	0	0	0	0	0	0	0	0	0	0	0	0	0	0	0	0	0	0
77	er	17	s	Synechococcus_sp_KORDI_52	s__Synechococcus_sp_KORDI_52	er	K6	A	0	0	0	NA	er	0	0	0	0	0	0	0	0	0	0	0	0	0	0	0	0	0	0	0	0	0.0018	0	0	0	0	0	0	0	0	0	0	0	0	0	0	0
78	es	18	s	Synechococcus_sp_RCC307	s__Synechococcus_sp_RCC307	es	K6	A	0	0	0	NA	es	0	0	0.000430004	0	0	0	0	0	0	0	0	0	0	0	0	0	0	0	0	0	0.00289	0	0	0	0	0	0	0	0	0	0	0	0	0	0	0
81	ev	21	s	Candidatus_Micropelagos_thuwalensis	s__Candidatus_Micropelagos_thuwalensis	ev	K6	A	0	0	0	NA	ev	0	0	0.00110001	0.00158002	0	0	0	0	0	0	0	0	0	0	0	0	0	0	0	0	0	0	0	0	0	0	0	0	0	0	0	0	0	0	0	0
85	ez	25	s	Marinovum_sp	s__Marinovum_sp	ez	K6	A	0	0	0	NA	ez	0	0	0	9.00009e-05	0	0	0	0	0	0	0	0	0	0	0	0	0	0	0	0	0	0	0	0	0	0	0	0	0	0	0	0	0	0	0	0
92	fi	34	s	Sphingopyxis_sp_LC363	s__Sphingopyxis_sp_LC363	fi	K6	A	0	0	0	NA	fi	0	0	0	0.00404004	0	0	0	0	0	0	0	0	0	0	0	0	0	0	0	0	0	0	0	0	0	0	0	0	0	0	0	0	0	0	0	0
98	fw	48	s	Sinimarinibacterium_flocculans	s__Sinimarinibacterium_flocculans	fw	K6	A	0	0	0	NA	fw	0	0	0	0.0249502	0	0	0	0	0	0.0075	0	0	0	0	0	0	0	0	0	0	0	0	0	0	0	0	0	0	0	0	0	0	0	0	0	0
