# Supplementary material for: Diversity and spatiotemporal variations in bacterial and archaeal communities within Kuwaiti territorial waters of the Northwest Arabian Gulf
Source: PLoS One. 2023 Nov 16;18(11):e0291167. doi: 10.1371/journal.pone.0291167 (PMC10653540; doi:10.1371/journal.pone.0291167)
Supplement: S14 File — (XLSX) [file pone.0291167.s020.xlsx]

## Sheet: Group_18_vs_A_family_diff
Taxon	Group1_mean	Group1_var	Group1_std	Group2_mean	Group2_var	Group2_std	P_value	Q_value
f__Aeromonadaceae	9.33333e-05	1.04533e-07	9.33333e-05	0	0	0	0.000999001	0.0131322
f__Bacteroidaceae	1.83333e-05	4.03333e-09	1.83333e-05	0	0	0	0.000999001	0.0131322
f__Prevotellaceae	0.000274167	9.02008e-07	0.000274167	0	0	0	0.000999001	0.0131322
f__Sinobacteraceae	0.000625	4.6875e-06	0.000625	0	0	0	0.000999001	0.0131322
f__Pelagibacteraceae	1.66667e-05	3.33333e-09	1.66667e-05	0.00565418	3.18387e-05	0.00162887	0.001998	0.0210115
f__Flavobacteriaceae	0.149478	0.0537296	0.0669139	0.00398835	0.000110146	0.00302966	0.026973	0.23638
f__Erythrobacteraceae	0.0398666	0.00512867	0.0206734	0.00491838	0.000134741	0.00335089	0.0909091	0.682875
f__Candidatus_Heimdallarchaeota_unclassified	0.229183	0.0697758	0.0762539	0.405799	0.119664	0.0998601	0.175824	1
f__Hyphomonadaceae	0.00285667	9.79265e-05	0.00285667	0.0418123	0.00966803	0.0283843	0.225774	1
f__Neisseriaceae	2.5e-06	7.5e-11	2.5e-06	0	0	0	0.25	1
f__Pseudoalteromonadaceae	0.000305	1.1163e-06	0.000305	0.00497833	0.000173653	0.00380409	0.252747	1
f__Geminicoccaceae	0.0332058	0.00313711	0.0161687	0.0879289	0.029989	0.0499909	0.380619	1
f__Microbacteriaceae	0.00484578	0.00028178	0.00484578	0.000555011	3.69645e-06	0.000555011	0.462537	1
f__Campylobacteraceae	0.00129917	2.0254e-05	0.00129917	0.00249005	7.27374e-05	0.002462	0.473526	1
f__Crocinitomicaceae	0.0318417	0.0121667	0.0318417	0.000147503	2.61085e-07	0.000147503	0.473526	1
f__Salinisphaeraceae	0.00166583	3.33e-05	0.00166583	0.00120583	1.74484e-05	0.00120583	0.474525	1
f__Rhodobacteraceae	0.22242	0.0680209	0.0752888	0.150417	0.0496033	0.0642931	0.491508	1
f__Oceanospirillaceae	0.0165967	0.00307669	0.0160122	0.00744917	0.000665881	0.00744917	0.494505	1
f__Euryarchaeota_unclassified	0.00359335	7.61519e-05	0.00251913	0.0107416	0.000744724	0.00787784	0.54046	1
f__Alteromonadaceae	0.0537541	0.00614448	0.0226283	0.0761774	0.0193441	0.0401498	0.655345	1
f__Halieaceae	0.00309582	5.41563e-05	0.00212439	0.0105992	0.00134811	0.0105992	0.741259	1
f__Synechococcaceae	0.204963	0.0639754	0.0730157	0.185138	0.122467	0.101023	0.881119	1
f__Alphaproteobacteria_unclassified	0	0	0	0	0	0	1	1
f__Merismopediaceae	0	0	0	0	0	0	1	1
f__Microcoleaceae	0	0	0	0	0	0	1	1
f__Porticoccaceae	0	0	0	0	0	0	1	1
f__Sphingomonadaceae	0	0	0	0	0	0	1	1
