# Supplementary material for: Diversity and spatiotemporal variations in bacterial and archaeal communities within Kuwaiti territorial waters of the Northwest Arabian Gulf
Source: PLoS One. 2023 Nov 16;18(11):e0291167. doi: 10.1371/journal.pone.0291167 (PMC10653540; doi:10.1371/journal.pone.0291167)
Supplement: S15 File — (XLSX) [file pone.0291167.s021.xlsx]

## Sheet: Group_18_vs_A_genus_diff
Taxon	Group1_mean	Group1_var	Group1_std	Group2_mean	Group2_var	Group2_std	Gr1/Gr2	P_value	Q_value
g__Aeromonas	9.33333e-05	1.04533e-07	9.33333e-05	0	0	0	#DIV/0!	0.000999001	0.00787745
g__Bacteroides	1.83333e-05	4.03333e-09	1.83333e-05	0	0	0	#DIV/0!	0.000999001	0.00787745
g__Cloacibacterium	4.58333e-05	2.52083e-08	4.58333e-05	0	0	0	#DIV/0!	0.000999001	0.00787745
g__Gilvibacter	0	0	0	0.00104919	1.32095e-05	0.00104919	0	0.000999001	0.00787745
g__Polaribacter	0.00596663	0.000214116	0.00422409	0	0	0	#DIV/0!	0.000999001	0.00787745
g__Prevotella	0.000274167	9.02008e-07	0.000274167	0	0	0	#DIV/0!	0.000999001	0.00787745
g__Rhodovulum	0	0	0	0.000828333	8.23363e-06	0.000828333	0	0.000999001	0.00787745
g__Sinimarinibacterium	0.000625	4.6875e-06	0.000625	0	0	0	#DIV/0!	0.000999001	0.00787745
g__Pelagibacteraceae_unclassified	1.66667e-05	3.33333e-09	1.66667e-05	0.00565418	3.18387e-05	0.00162887	0.00294767	0.001998	0.0140044
g__Formosa	0.115269	0.0543349	0.0672898	9.33333e-05	1.04533e-07	9.33333e-05	1235.03	0.015984	0.100831
g__Altererythrobacter	0.0398666	0.00512867	0.0206734	0.00491838	0.000134741	0.00335089	8.10565	0.0909091	0.521344
g__Candidatus_Heimdallarchaeota_unclassified	0.229183	0.0697758	0.0762539	0.405799	0.119664	0.0998601	0.56477	0.178821	0.907482
g__Pseudoalteromonas	0.000305	1.1163e-06	0.000305	0.00497833	0.000173653	0.00380409	0.0612655	0.197802	0.907482
g__Dokdonia	0.028194	0.00441804	0.0191878	0.00284583	9.71852e-05	0.00284583	9.90712	0.214785	0.907482
g__Hyphomonas	0.00285667	9.79265e-05	0.00285667	0.0418123	0.00966803	0.0283843	0.0683212	0.215784	0.907482
g__Rivicola	2.5e-06	7.5e-11	2.5e-06	0	0	0	#DIV/0!	0.25	0.927684
g__Winogradskyella	2.5e-06	7.5e-11	2.5e-06	0	0	0	#DIV/0!	0.25	0.927684
g__Lentibacter	0.0421806	0.00535056	0.0211159	0.0167633	0.00337211	0.0167633	2.51624	0.338661	1
g__Geminicoccus	0.0332058	0.00313711	0.0161687	0.0879289	0.029989	0.0499909	0.377644	0.387612	1
g__Fluviicola	0.0318417	0.0121667	0.0318417	0.000147503	2.61085e-07	0.000147503	215.871	0.451548	1
g__Marinobacter	0.000505	3.0603e-06	0.000505	0.00180833	2.85608e-05	0.00154275	0.279263	0.460539	1
g__Abyssibacter	0.00166583	3.33e-05	0.00166583	0.00120583	1.74484e-05	0.00120583	1.38148	0.463536	1
g__Arcobacter	0.00129917	2.0254e-05	0.00129917	0.00249005	7.27374e-05	0.002462	0.521743	0.466533	1
g__Bermanella	0.0165967	0.00307669	0.0160122	0.00744917	0.000665881	0.00744917	2.22799	0.477522	1
g__Nereida	0.0033	0.00013068	0.0033	0.00354417	0.000150733	0.00354417	0.931107	0.477522	1
g__Thalassobacter	0.0429165	0.0105792	0.0296918	0.0255267	0.00781933	0.0255267	1.68124	0.477522	1
g__Candidatus_Aquiluna	0.00484578	0.00028178	0.00484578	0.000555011	3.69645e-06	0.000555011	8.73097	0.507493	1
g__Euryarchaeota_unclassified	0.00359335	7.61519e-05	0.00251913	0.0107416	0.000744724	0.00787784	0.334527	0.525475	1
g__Rhodobacteraceae_unclassified	0.116108	0.0388422	0.0568933	0.0758487	0.00503627	0.0204863	1.53079	0.6004	1
g__Alteromonas	0.0532491	0.00598473	0.0223322	0.0743691	0.0180671	0.038802	0.716011	0.619381	1
g__Halieaceae_unclassified	0.00309582	5.41563e-05	0.00212439	0.0105992	0.00134811	0.0105992	0.292082	0.729271	1
g__Phaeobacter	0.0179141	0.00177586	0.012165	0.0279054	0.0052274	0.0208714	0.641957	0.744256	1
g__Synechococcus	0.204963	0.0639754	0.0730157	0.185138	0.122467	0.101023	1.10708	0.905095	1
g__Aphanocapsa	0	0	0	0	0	0	#DIV/0!	1	1
g__Candidatus_Micropelagos	0	0	0	0	0	0	#DIV/0!	1	1
g__Marinovum	0	0	0	0	0	0	#DIV/0!	1	1
g__Porticoccus	0	0	0	0	0	0	#DIV/0!	1	1
g__Sphingopyxis	0	0	0	0	0	0	#DIV/0!	1	1
g__Trichodesmium	0	0	0	0	0	0	#DIV/0!	1	1
