# Supplementary material for: Diversity and spatiotemporal variations in bacterial and archaeal communities within Kuwaiti territorial waters of the Northwest Arabian Gulf
Source: PLoS One. 2023 Nov 16;18(11):e0291167. doi: 10.1371/journal.pone.0291167 (PMC10653540; doi:10.1371/journal.pone.0291167)
Supplement: S16 File — (XLSX) [file pone.0291167.s022.xlsx]

## Sheet: Group_18_vs_A_species_diff
Taxon	Group1_mean	Group1_var	Group1_std	Group2_mean	Group2_var	Group2_std	Gr1/Gr2	P_value	Q_value
s__Aeromonas_caviae	5.5e-05	3.63e-08	5.5e-05	0	0	0	#DIV/0!	0.000999001	0.00492296
s__Aeromonas_media	3.16667e-05	1.20333e-08	3.16667e-05	0	0	0	#DIV/0!	0.000999001	0.00492296
s__Bacteroides_graminisolvens	1.83333e-05	4.03333e-09	1.83333e-05	0	0	0	#DIV/0!	0.000999001	0.00492296
s__Cloacibacterium_normanense	4.58333e-05	2.52083e-08	4.58333e-05	0	0	0	#DIV/0!	0.000999001	0.00492296
s__Gilvibacter_sp_SZ_19	0	0	0	0.00104919	1.32095e-05	0.00104919	0	0.000999001	0.00492296
s__Marinobacter_adhaerens	0	0	0	0.000238333	6.81633e-07	0.000238333	0	0.000999001	0.00492296
s__Polaribacter_sp_MED152	0.00596663	0.000214116	0.00422409	0	0	0	#DIV/0!	0.000999001	0.00492296
s__Prevotella_copri	0.000274167	9.02008e-07	0.000274167	0	0	0	#DIV/0!	0.000999001	0.00492296
s__Pseudoalteromonas_marina	0.000178333	3.81633e-07	0.000178333	0	0	0	#DIV/0!	0.000999001	0.00492296
s__Pseudoalteromonas_ruthenica	0	0	0	0.00497833	0.000173653	0.00380409	0	0.000999001	0.00492296
s__Pseudoalteromonas_tetraodonis	0.000126667	1.92533e-07	0.000126667	0	0	0	#DIV/0!	0.000999001	0.00492296
s__Rhodobacteraceae_bacterium_SB2	0.014785	0.00123385	0.0101401	0	0	0	#DIV/0!	0.000999001	0.00492296
s__Rhodovulum_sp	0	0	0	0.000828333	8.23363e-06	0.000828333	0	0.000999001	0.00492296
s__Sinimarinibacterium_flocculans	0.000625	4.6875e-06	0.000625	0	0	0	#DIV/0!	0.000999001	0.00492296
s__Synechococcus_sp_KORDI_52	0.00015	2.7e-07	0.00015	0	0	0	#DIV/0!	0.000999001	0.00492296
s__Synechococcus_sp_RCC307	0.000240833	6.96008e-07	0.000240833	0	0	0	#DIV/0!	0.000999001	0.00492296
s__Synechococcus_sp_RS9916	0.00134667	1.01805e-05	0.000921074	0	0	0	#DIV/0!	0.000999001	0.00492296
s__alpha_proteobacterium_HIMB114	1.66667e-05	3.33333e-09	1.66667e-05	0.00565418	3.18387e-05	0.00162887	0.00294767	0.002997	0.0139484
s__Aeromonas_veronii	6.66667e-06	5.33333e-10	6.66667e-06	0	0	0	#DIV/0!	0.00781241	0.0344461
s__Formosa_sp_Hel3_A1_48	0.115269	0.0543349	0.0672898	9.33333e-05	1.04533e-07	9.33333e-05	1235.03	0.014985	0.0627677
s__Altererythrobacter_sp_XM_24bin4	0.0398666	0.00512867	0.0206734	0.00491838	0.000134741	0.00335089	8.10565	0.0779221	0.31085
s__Candidatus_Heimdallarchaeota_archaeon	0.229183	0.0697758	0.0762539	0.405799	0.119664	0.0998601	0.56477	0.146853	0.559203
s__Hyphomonas_sp_TMED17	0.00285667	9.79265e-05	0.00285667	0.0418123	0.00966803	0.0283843	0.0683212	0.215784	0.785961
s__Dokdonia_donghaensis	0.028194	0.00441804	0.0191878	0.00284583	9.71852e-05	0.00284583	9.90712	0.235764	0.805518
s__Rivicola_pingtungensis	2.5e-06	7.5e-11	2.5e-06	0	0	0	#DIV/0!	0.25	0.805518
s__Winogradskyella_sp_KYW1333	2.5e-06	7.5e-11	2.5e-06	0	0	0	#DIV/0!	0.25	0.805518
s__Lentibacter_algarum	0.0421806	0.00535056	0.0211159	0.0167633	0.00337211	0.0167633	2.51624	0.345654	1
s__Geminicoccus_sp	0.0332058	0.00313711	0.0161687	0.0879289	0.029989	0.0499909	0.377644	0.386613	1
s__Fluviicola_sp_XM_24bin1	0.0318417	0.0121667	0.0318417	0.000147503	2.61085e-07	0.000147503	215.871	0.457542	1
s__Candidatus_Aquiluna_sp_XM_24bin5	0.00484578	0.00028178	0.00484578	0.000555011	3.69645e-06	0.000555011	8.73097	0.472527	1
s__Abyssibacter_profundi	0.00166583	3.33e-05	0.00166583	0.00120583	1.74484e-05	0.00120583	1.38148	0.476523	1
s__Bermanella_sp	0.0165967	0.00307669	0.0160122	0.00744917	0.000665881	0.00744917	2.22799	0.480519	1
s__Nereida_ignava	0.0033	0.00013068	0.0033	0.00354417	0.000150733	0.00354417	0.931107	0.480519	1
s__Thalassobacter_stenotrophicus	0.0429165	0.0105792	0.0296918	0.0255267	0.00781933	0.0255267	1.68124	0.480519	1
s__Arcobacter_cryaerophilus	0.00129917	2.0254e-05	0.00129917	0.00249005	7.27374e-05	0.002462	0.521743	0.494505	1
s__Marinobacter_hydrocarbonoclasticus	0.000505	3.0603e-06	0.000505	0.00157	2.05472e-05	0.00130854	0.321656	0.498501	1
s__candidate_division_MSBL1_archaeon_SCGC_AAA385M02	0.00359335	7.61519e-05	0.00251913	0.0107416	0.000744724	0.00787784	0.334527	0.531469	1
s__Alteromonas_macleodii	0.0532491	0.00598473	0.0223322	0.0743691	0.0180671	0.038802	0.716011	0.657343	1
s__Phaeobacter_italicus	0.0179141	0.00177586	0.012165	0.0279054	0.0052274	0.0208714	0.641957	0.738262	1
s__gamma_proteobacterium_IMCC3088	0.00309582	5.41563e-05	0.00212439	0.0105992	0.00134811	0.0105992	0.292082	0.745255	1
s__Rhodobacteraceae_bacterium_HIMB11	0.101323	0.0383549	0.0565353	0.0758487	0.00503627	0.0204863	1.33586	0.769231	1
s__Synechococcus_sp_WH_8109	0.203225	0.0624411	0.0721348	0.185138	0.122467	0.101023	1.09769	0.895105	1
s__Aphanocapsa_montana	0	0	0	0	0	0	#DIV/0!	1	1
s__Candidatus_Micropelagos_thuwalensis	0	0	0	0	0	0	#DIV/0!	1	1
s__Marinovum_sp	0	0	0	0	0	0	#DIV/0!	1	1
s__Porticoccus_sp	0	0	0	0	0	0	#DIV/0!	1	1
s__Sphingopyxis_sp_LC363	0	0	0	0	0	0	#DIV/0!	1	1
s__Synechococcus_sp_CC9605	0	0	0	0	0	0	#DIV/0!	1	1
s__Trichodesmium_erythraeum	0	0	0	0	0	0	#DIV/0!	1	1
s__Winogradskyella_sp	0	0	0	0	0	0	#DIV/0!	1	1
