# Supplementary material for: Diversity and spatiotemporal variations in bacterial and archaeal communities within Kuwaiti territorial waters of the Northwest Arabian Gulf
Source: PLoS One. 2023 Nov 16;18(11):e0291167. doi: 10.1371/journal.pone.0291167 (PMC10653540; doi:10.1371/journal.pone.0291167)
Supplement: S17 File — (XLSX) [file pone.0291167.s023.xlsx]

## Sheet: Group_K6_vs_18_family_diff
Taxon	Group1_mean	Group1_var	Group1_std	Group2_mean	Group2_var	Group2_std	P_value	Q_value
f__Aeromonadaceae	0	0	0	9.33333e-05	1.04533e-07	9.33333e-05	0.000999001	0.00434978
f__Bacteroidaceae	0	0	0	1.83333e-05	4.03333e-09	1.83333e-05	0.000999001	0.00434978
f__Halieaceae	0	0	0	0.00309582	5.41563e-05	0.00212439	0.000999001	0.00434978
f__Merismopediaceae	0.000109999	1.45197e-07	0.000109999	0	0	0	0.000999001	0.00434978
f__Porticoccaceae	0.0100183	0.000634419	0.00727106	0	0	0	0.000999001	0.00434978
f__Prevotellaceae	0	0	0	0.000274167	9.02008e-07	0.000274167	0.000999001	0.00434978
f__Pseudoalteromonadaceae	0	0	0	0.000305	1.1163e-06	0.000305	0.000999001	0.00434978
f__Sinobacteraceae	0	0	0	0.000625	4.6875e-06	0.000625	0.000999001	0.00434978
f__Pelagibacteraceae	0.0159742	0.000644288	0.00732739	1.66667e-05	3.33333e-09	1.66667e-05	0.00799201	0.0309318
f__Synechococcaceae	0.0515527	0.00963349	0.0283336	0.204963	0.0639754	0.0730157	0.0699301	0.243588
f__Neisseriaceae	0	0	0	2.5e-06	7.5e-11	2.5e-06	0.125	0.395829
f__Euryarchaeota_unclassified	0.000453338	2.46618e-06	0.000453338	0.00359335	7.61519e-05	0.00251913	0.227772	0.661167
f__Rhodobacteraceae	0.344555	0.0925758	0.0878331	0.22242	0.0680209	0.0752888	0.312687	0.810303
f__Candidatus_Heimdallarchaeota_unclassified	0.357529	0.125078	0.102094	0.229183	0.0697758	0.0762539	0.325674	0.810303
f__Flavobacteriaceae	0.0645733	0.0389774	0.0569922	0.149478	0.0537296	0.0669139	0.374625	0.869957
f__Salinisphaeraceae	0.000136668	2.24138e-07	0.000136668	0.00166583	3.33e-05	0.00166583	0.465534	0.880946
f__Hyphomonadaceae	0.00318497	0.000104172	0.00294636	0.00285667	9.79265e-05	0.00285667	0.471528	0.880946
f__Erythrobacteraceae	0.021544	0.00155568	0.011386	0.0398666	0.00512867	0.0206734	0.480519	0.880946
f__Microbacteriaceae	0.00878741	0.000432099	0.00600068	0.00484578	0.00028178	0.00484578	0.480519	0.880946
f__Geminicoccaceae	0.0236683	0.000826191	0.00829754	0.0332058	0.00313711	0.0161687	0.725275	1
f__Oceanospirillaceae	0.0342463	0.0140737	0.0342463	0.0165967	0.00307669	0.0160122	0.73027	1
f__Campylobacteraceae	0.000652493	3.79387e-06	0.000562278	0.00129917	2.0254e-05	0.00129917	0.763237	1
f__Crocinitomicaceae	0.00253331	3.57715e-05	0.00172655	0.0318417	0.0121667	0.0318417	0.857143	1
f__Alteromonadaceae	0.0604802	0.0132539	0.0332339	0.0537541	0.00614448	0.0226283	0.86014	1
f__Alphaproteobacteria_unclassified	0	0	0	0	0	0	1	1
f__Microcoleaceae	0	0	0	0	0	0	1	1
f__Sphingomonadaceae	0	0	0	0	0	0	1	1
