# Supplementary material for: Diversity and spatiotemporal variations in bacterial and archaeal communities within Kuwaiti territorial waters of the Northwest Arabian Gulf
Source: PLoS One. 2023 Nov 16;18(11):e0291167. doi: 10.1371/journal.pone.0291167 (PMC10653540; doi:10.1371/journal.pone.0291167)
Supplement: S18 File — (XLSX) [file pone.0291167.s024.xlsx]

## Sheet: Group_K6_vs_18_genus_diff
Taxon	Group1_mean	Group1_var	Group1_std	Group2_mean	Group2_var	Group2_std	Gr1/Gr2	P_value	Q_value
g__Aeromonas	0	0	0	9.33333e-05	1.04533e-07	9.33333e-05	0	0.000999001	0.00325889
g__Aphanocapsa	0.000109999	1.45197e-07	0.000109999	0	0	0	#DIV/0!	0.000999001	0.00325889
g__Bacteroides	0	0	0	1.83333e-05	4.03333e-09	1.83333e-05	0	0.000999001	0.00325889
g__Cloacibacterium	0	0	0	4.58333e-05	2.52083e-08	4.58333e-05	0	0.000999001	0.00325889
g__Dokdonia	0	0	0	0.028194	0.00441804	0.0191878	0	0.000999001	0.00325889
g__Formosa	0	0	0	0.115269	0.0543349	0.0672898	0	0.000999001	0.00325889
g__Gilvibacter	0.00733993	0.000586075	0.00698853	0	0	0	#DIV/0!	0.000999001	0.00325889
g__Halieaceae_unclassified	0	0	0	0.00309582	5.41563e-05	0.00212439	0	0.000999001	0.00325889
g__Lentibacter	0	0	0	0.0421806	0.00535056	0.0211159	0	0.000999001	0.00325889
g__Marinobacter	0	0	0	0.000505	3.0603e-06	0.000505	0	0.000999001	0.00325889
g__Nereida	0	0	0	0.0033	0.00013068	0.0033	0	0.000999001	0.00325889
g__Polaribacter	0	0	0	0.00596663	0.000214116	0.00422409	0	0.000999001	0.00325889
g__Porticoccus	0.0100183	0.000634419	0.00727106	0	0	0	#DIV/0!	0.000999001	0.00325889
g__Prevotella	0	0	0	0.000274167	9.02008e-07	0.000274167	0	0.000999001	0.00325889
g__Pseudoalteromonas	0	0	0	0.000305	1.1163e-06	0.000305	0	0.000999001	0.00325889
g__Sinimarinibacterium	0	0	0	0.000625	4.6875e-06	0.000625	0	0.000999001	0.00325889
g__Thalassobacter	0	0	0	0.0429165	0.0105792	0.0296918	0	0.000999001	0.00325889
g__Pelagibacteraceae_unclassified	0.0159742	0.000644288	0.00732739	1.66667e-05	3.33333e-09	1.66667e-05	958.452	0.00699301	0.0215449
g__Rhodobacteraceae_unclassified	0.313397	0.0872452	0.0852669	0.116108	0.0388422	0.0568933	2.69918	0.041958	0.122466
g__Synechococcus	0.0515527	0.00963349	0.0283336	0.204963	0.0639754	0.0730157	0.251522	0.0639361	0.177284
g__Rivicola	0	0	0	2.5e-06	7.5e-11	2.5e-06	0	0.125	0.330098
g__Euryarchaeota_unclassified	0.000453338	2.46618e-06	0.000453338	0.00359335	7.61519e-05	0.00251913	0.12616	0.211788	0.533866
g__Candidatus_Heimdallarchaeota_unclassified	0.357529	0.125078	0.102094	0.229183	0.0697758	0.0762539	1.56002	0.306693	0.739485
g__Altererythrobacter	0.021544	0.00155568	0.011386	0.0398666	0.00512867	0.0206734	0.540403	0.447552	0.986962
g__Abyssibacter	0.000136668	2.24138e-07	0.000136668	0.00166583	3.33e-05	0.00166583	0.0820418	0.460539	0.986962
g__Hyphomonas	0.00318497	0.000104172	0.00294636	0.00285667	9.79265e-05	0.00285667	1.11493	0.477522	0.986962
g__Winogradskyella	0.0572333	0.0393079	0.0572333	2.5e-06	7.5e-11	2.5e-06	22893.3	0.480519	0.986962
g__Candidatus_Aquiluna	0.00878741	0.000432099	0.00600068	0.00484578	0.00028178	0.00484578	1.81341	0.4995	0.989307
g__Geminicoccus	0.0236683	0.000826191	0.00829754	0.0332058	0.00313711	0.0161687	0.712774	0.709291	1
g__Arcobacter	0.000652493	3.79387e-06	0.000562278	0.00129917	2.0254e-05	0.00129917	0.50224	0.716284	1
g__Bermanella	0.0342463	0.0140737	0.0342463	0.0165967	0.00307669	0.0160122	2.06345	0.746254	1
g__Phaeobacter	0.031158	0.00712519	0.0243673	0.0179141	0.00177586	0.012165	1.7393	0.746254	1
g__Alteromonas	0.0604802	0.0132539	0.0332339	0.0532491	0.00598473	0.0223322	1.1358	0.831169	1
g__Fluviicola	0.00253331	3.57715e-05	0.00172655	0.0318417	0.0121667	0.0318417	0.0795597	0.88012	1
g__Candidatus_Micropelagos	0	0	0	0	0	0	#DIV/0!	1	1
g__Marinovum	0	0	0	0	0	0	#DIV/0!	1	1
g__Rhodovulum	0	0	0	0	0	0	#DIV/0!	1	1
g__Sphingopyxis	0	0	0	0	0	0	#DIV/0!	1	1
g__Trichodesmium	0	0	0	0	0	0	#DIV/0!	1	1
