# Supplementary material for: Diversity and spatiotemporal variations in bacterial and archaeal communities within Kuwaiti territorial waters of the Northwest Arabian Gulf
Source: PLoS One. 2023 Nov 16;18(11):e0291167. doi: 10.1371/journal.pone.0291167 (PMC10653540; doi:10.1371/journal.pone.0291167)
Supplement: S19 File — (XLSX) [file pone.0291167.s025.xlsx]

## Sheet: Group_K6_vs_18_species_diff
Taxon	Group1_mean	Group1_var	Group1_std	Group2_mean	Group2_var	Group2_std	Gr1/Gr2	P_value	Q_value
s__Aeromonas_caviae	0	0	0	5.5e-05	3.63e-08	5.5e-05	0	0.000999001	0.00379472
s__Aeromonas_media	0	0	0	3.16667e-05	1.20333e-08	3.16667e-05	0	0.000999001	0.00379472
s__Aphanocapsa_montana	0.000109999	1.45197e-07	0.000109999	0	0	0	#DIV/0!	0.000999001	0.00379472
s__Bacteroides_graminisolvens	0	0	0	1.83333e-05	4.03333e-09	1.83333e-05	0	0.000999001	0.00379472
s__Cloacibacterium_normanense	0	0	0	4.58333e-05	2.52083e-08	4.58333e-05	0	0.000999001	0.00379472
s__Dokdonia_donghaensis	0	0	0	0.028194	0.00441804	0.0191878	0	0.000999001	0.00379472
s__Formosa_sp_Hel3_A1_48	0	0	0	0.115269	0.0543349	0.0672898	0	0.000999001	0.00379472
s__gamma_proteobacterium_IMCC3088	0	0	0	0.00309582	5.41563e-05	0.00212439	0	0.000999001	0.00379472
s__Gilvibacter_sp_SZ_19	0.00733993	0.000586075	0.00698853	0	0	0	#DIV/0!	0.000999001	0.00379472
s__Lentibacter_algarum	0	0	0	0.0421806	0.00535056	0.0211159	0	0.000999001	0.00379472
s__Marinobacter_hydrocarbonoclasticus	0	0	0	0.000505	3.0603e-06	0.000505	0	0.000999001	0.00379472
s__Nereida_ignava	0	0	0	0.0033	0.00013068	0.0033	0	0.000999001	0.00379472
s__Polaribacter_sp_MED152	0	0	0	0.00596663	0.000214116	0.00422409	0	0.000999001	0.00379472
s__Porticoccus_sp	0.0100183	0.000634419	0.00727106	0	0	0	#DIV/0!	0.000999001	0.00379472
s__Prevotella_copri	0	0	0	0.000274167	9.02008e-07	0.000274167	0	0.000999001	0.00379472
s__Pseudoalteromonas_marina	0	0	0	0.000178333	3.81633e-07	0.000178333	0	0.000999001	0.00379472
s__Pseudoalteromonas_tetraodonis	0	0	0	0.000126667	1.92533e-07	0.000126667	0	0.000999001	0.00379472
s__Rhodobacteraceae_bacterium_SB2	0	0	0	0.014785	0.00123385	0.0101401	0	0.000999001	0.00379472
s__Sinimarinibacterium_flocculans	0	0	0	0.000625	4.6875e-06	0.000625	0	0.000999001	0.00379472
s__Synechococcus_sp_KORDI_52	0	0	0	0.00015	2.7e-07	0.00015	0	0.000999001	0.00379472
s__Synechococcus_sp_RCC307	0	0	0	0.000240833	6.96008e-07	0.000240833	0	0.000999001	0.00379472
s__Thalassobacter_stenotrophicus	0	0	0	0.0429165	0.0105792	0.0296918	0	0.000999001	0.00379472
s__Winogradskyella_sp	0.0572333	0.0393079	0.0572333	0	0	0	#DIV/0!	0.000999001	0.00379472
s__Aeromonas_veronii	0	0	0	6.66667e-06	5.33333e-10	6.66667e-06	0	0.00390619	0.0142195
s__alpha_proteobacterium_HIMB114	0.0159742	0.000644288	0.00732739	1.66667e-05	3.33333e-09	1.66667e-05	958.452	0.00699301	0.024438
s__Rhodobacteraceae_bacterium_HIMB11	0.313397	0.0872452	0.0852669	0.101323	0.0383549	0.0565353	3.09304	0.043956	0.147702
s__Synechococcus_sp_WH_8109	0.051436	0.00956254	0.028229	0.203225	0.0624411	0.0721348	0.253099	0.0529471	0.171325
s__Rivicola_pingtungensis	0	0	0	2.5e-06	7.5e-11	2.5e-06	0	0.125	0.376576
s__Winogradskyella_sp_KYW1333	0	0	0	2.5e-06	7.5e-11	2.5e-06	0	0.125	0.376576
s__Synechococcus_sp_RS9916	0.000116668	1.63337e-07	0.000116668	0.00134667	1.01805e-05	0.000921074	0.0866345	0.22977	0.661628
s__candidate_division_MSBL1_archaeon_SCGC_AAA385M02	0.000453338	2.46618e-06	0.000453338	0.00359335	7.61519e-05	0.00251913	0.12616	0.234765	0.661628
s__Candidatus_Heimdallarchaeota_archaeon	0.357529	0.125078	0.102094	0.229183	0.0697758	0.0762539	1.56002	0.322677	0.880968
s__Altererythrobacter_sp_XM_24bin4	0.021544	0.00155568	0.011386	0.0398666	0.00512867	0.0206734	0.540403	0.462537	1
s__Candidatus_Aquiluna_sp_XM_24bin5	0.00878741	0.000432099	0.00600068	0.00484578	0.00028178	0.00484578	1.81341	0.463536	1
s__Hyphomonas_sp_TMED17	0.00318497	0.000104172	0.00294636	0.00285667	9.79265e-05	0.00285667	1.11493	0.464535	1
s__Abyssibacter_profundi	0.000136668	2.24138e-07	0.000136668	0.00166583	3.33e-05	0.00166583	0.0820418	0.484515	1
s__Geminicoccus_sp	0.0236683	0.000826191	0.00829754	0.0332058	0.00313711	0.0161687	0.712774	0.706294	1
s__Bermanella_sp	0.0342463	0.0140737	0.0342463	0.0165967	0.00307669	0.0160122	2.06345	0.72028	1
s__Phaeobacter_italicus	0.031158	0.00712519	0.0243673	0.0179141	0.00177586	0.012165	1.7393	0.72028	1
s__Arcobacter_cryaerophilus	0.000652493	3.79387e-06	0.000562278	0.00129917	2.0254e-05	0.00129917	0.50224	0.756244	1
s__Alteromonas_macleodii	0.0604802	0.0132539	0.0332339	0.0532491	0.00598473	0.0223322	1.1358	0.864136	1
s__Fluviicola_sp_XM_24bin1	0.00253331	3.57715e-05	0.00172655	0.0318417	0.0121667	0.0318417	0.0795597	0.881119	1
s__Candidatus_Micropelagos_thuwalensis	0	0	0	0	0	0	#DIV/0!	1	1
s__Marinobacter_adhaerens	0	0	0	0	0	0	#DIV/0!	1	1
s__Marinovum_sp	0	0	0	0	0	0	#DIV/0!	1	1
s__Pseudoalteromonas_ruthenica	0	0	0	0	0	0	#DIV/0!	1	1
s__Rhodovulum_sp	0	0	0	0	0	0	#DIV/0!	1	1
s__Sphingopyxis_sp_LC363	0	0	0	0	0	0	#DIV/0!	1	1
s__Synechococcus_sp_CC9605	0	0	0	0	0	0	#DIV/0!	1	1
s__Trichodesmium_erythraeum	0	0	0	0	0	0	#DIV/0!	1	1
