# Supplementary material for: Diversity and spatiotemporal variations in bacterial and archaeal communities within Kuwaiti territorial waters of the Northwest Arabian Gulf
Source: PLoS One. 2023 Nov 16;18(11):e0291167. doi: 10.1371/journal.pone.0291167 (PMC10653540; doi:10.1371/journal.pone.0291167)
Supplement: S20 File — (XLSX) [file pone.0291167.s026.xlsx]

## Sheet: Group_K6_vs_A_family_diff
Taxon	Group1_mean	Group1_var	Group1_std	Group2_mean	Group2_var	Group2_std	P_value	Q_value
f__Halieaceae	0	0	0	0.0105992	0.00134811	0.0105992	0.000999001	0.0202769
f__Merismopediaceae	0.000109999	1.45197e-07	0.000109999	0	0	0	0.000999001	0.0202769
f__Porticoccaceae	0.0100183	0.000634419	0.00727106	0	0	0	0.000999001	0.0202769
f__Pseudoalteromonadaceae	0	0	0	0.00497833	0.000173653	0.00380409	0.000999001	0.0202769
f__Rhodobacteraceae	0.344555	0.0925758	0.0878331	0.150417	0.0496033	0.0642931	0.0769231	1
f__Euryarchaeota_unclassified	0.000453338	2.46618e-06	0.000453338	0.0107416	0.000744724	0.00787784	0.0959041	1
f__Crocinitomicaceae	0.00253331	3.57715e-05	0.00172655	0.000147503	2.61085e-07	0.000147503	0.103896	1
f__Erythrobacteraceae	0.021544	0.00155568	0.011386	0.00491838	0.000134741	0.00335089	0.162837	1
f__Pelagibacteraceae	0.0159742	0.000644288	0.00732739	0.00565418	3.18387e-05	0.00162887	0.200799	1
f__Microbacteriaceae	0.00878741	0.000432099	0.00600068	0.000555011	3.69645e-06	0.000555011	0.214785	1
f__Synechococcaceae	0.0515527	0.00963349	0.0283336	0.185138	0.122467	0.101023	0.288711	1
f__Hyphomonadaceae	0.00318497	0.000104172	0.00294636	0.0418123	0.00966803	0.0283843	0.332667	1
f__Flavobacteriaceae	0.0645733	0.0389774	0.0569922	0.00398835	0.000110146	0.00302966	0.343656	1
f__Geminicoccaceae	0.0236683	0.000826191	0.00829754	0.0879289	0.029989	0.0499909	0.372627	1
f__Oceanospirillaceae	0.0342463	0.0140737	0.0342463	0.00744917	0.000665881	0.00744917	0.464535	1
f__Salinisphaeraceae	0.000136668	2.24138e-07	0.000136668	0.00120583	1.74484e-05	0.00120583	0.470529	1
f__Alteromonadaceae	0.0604802	0.0132539	0.0332339	0.0761774	0.0193441	0.0401498	0.713287	1
f__Candidatus_Heimdallarchaeota_unclassified	0.357529	0.125078	0.102094	0.405799	0.119664	0.0998601	0.733267	1
f__Campylobacteraceae	0.000652493	3.79387e-06	0.000562278	0.00249005	7.27374e-05	0.002462	0.737263	1
f__Aeromonadaceae	0	0	0	0	0	0	1	1
f__Alphaproteobacteria_unclassified	0	0	0	0	0	0	1	1
f__Bacteroidaceae	0	0	0	0	0	0	1	1
f__Microcoleaceae	0	0	0	0	0	0	1	1
f__Neisseriaceae	0	0	0	0	0	0	1	1
f__Prevotellaceae	0	0	0	0	0	0	1	1
f__Sinobacteraceae	0	0	0	0	0	0	1	1
f__Sphingomonadaceae	0	0	0	0	0	0	1	1
