# Supplementary material for: Diversity and spatiotemporal variations in bacterial and archaeal communities within Kuwaiti territorial waters of the Northwest Arabian Gulf
Source: PLoS One. 2023 Nov 16;18(11):e0291167. doi: 10.1371/journal.pone.0291167 (PMC10653540; doi:10.1371/journal.pone.0291167)
Supplement: S21 File — (XLSX) [file pone.0291167.s027.xlsx]

## Sheet: Group_K6_vs_A_genus_diff
Taxon	Group1_mean	Group1_var	Group1_std	Group2_mean	Group2_var	Group2_std	Gr1/Gr2	P_value	Q_value
g__Aphanocapsa	0.000109999	1.45197e-07	0.000109999	0	0	0	#DIV/0!	0.000999001	0.00949343
g__Dokdonia	0	0	0	0.00284583	9.71852e-05	0.00284583	0	0.000999001	0.00949343
g__Formosa	0	0	0	9.33333e-05	1.04533e-07	9.33333e-05	0	0.000999001	0.00949343
g__Halieaceae_unclassified	0	0	0	0.0105992	0.00134811	0.0105992	0	0.000999001	0.00949343
g__Lentibacter	0	0	0	0.0167633	0.00337211	0.0167633	0	0.000999001	0.00949343
g__Marinobacter	0	0	0	0.00180833	2.85608e-05	0.00154275	0	0.000999001	0.00949343
g__Nereida	0	0	0	0.00354417	0.000150733	0.00354417	0	0.000999001	0.00949343
g__Porticoccus	0.0100183	0.000634419	0.00727106	0	0	0	#DIV/0!	0.000999001	0.00949343
g__Pseudoalteromonas	0	0	0	0.00497833	0.000173653	0.00380409	0	0.000999001	0.00949343
g__Rhodovulum	0	0	0	0.000828333	8.23363e-06	0.000828333	0	0.000999001	0.00949343
g__Thalassobacter	0	0	0	0.0255267	0.00781933	0.0255267	0	0.000999001	0.00949343
g__Winogradskyella	0.0572333	0.0393079	0.0572333	0	0	0	#DIV/0!	0.000999001	0.00949343
g__Rhodobacteraceae_unclassified	0.313397	0.0872452	0.0852669	0.0758487	0.00503627	0.0204863	4.13187	0.010989	0.0963948
g__Fluviicola	0.00253331	3.57715e-05	0.00172655	0.000147503	2.61085e-07	0.000147503	17.1747	0.0859141	0.699801
g__Euryarchaeota_unclassified	0.000453338	2.46618e-06	0.000453338	0.0107416	0.000744724	0.00787784	0.042204	0.0999001	0.759474
g__Altererythrobacter	0.021544	0.00155568	0.011386	0.00491838	0.000134741	0.00335089	4.38031	0.157842	1
g__Pelagibacteraceae_unclassified	0.0159742	0.000644288	0.00732739	0.00565418	3.18387e-05	0.00162887	2.8252	0.1998	1
g__Candidatus_Aquiluna	0.00878741	0.000432099	0.00600068	0.000555011	3.69645e-06	0.000555011	15.8329	0.213786	1
g__Synechococcus	0.0515527	0.00963349	0.0283336	0.185138	0.122467	0.101023	0.278455	0.305694	1
g__Hyphomonas	0.00318497	0.000104172	0.00294636	0.0418123	0.00966803	0.0283843	0.076173	0.35964	1
g__Geminicoccus	0.0236683	0.000826191	0.00829754	0.0879289	0.029989	0.0499909	0.269175	0.391608	1
g__Bermanella	0.0342463	0.0140737	0.0342463	0.00744917	0.000665881	0.00744917	4.59734	0.458541	1
g__Abyssibacter	0.000136668	2.24138e-07	0.000136668	0.00120583	1.74484e-05	0.00120583	0.113339	0.461538	1
g__Gilvibacter	0.00733993	0.000586075	0.00698853	0.00104919	1.32095e-05	0.00104919	6.99582	0.46953	1
g__Alteromonas	0.0604802	0.0132539	0.0332339	0.0743691	0.0180671	0.038802	0.813243	0.714286	1
g__Arcobacter	0.000652493	3.79387e-06	0.000562278	0.00249005	7.27374e-05	0.002462	0.26204	0.724276	1
g__Candidatus_Heimdallarchaeota_unclassified	0.357529	0.125078	0.102094	0.405799	0.119664	0.0998601	0.881051	0.731269	1
g__Phaeobacter	0.031158	0.00712519	0.0243673	0.0279054	0.0052274	0.0208714	1.11656	0.858142	1
g__Aeromonas	0	0	0	0	0	0	#DIV/0!	1	1
g__Bacteroides	0	0	0	0	0	0	#DIV/0!	1	1
g__Candidatus_Micropelagos	0	0	0	0	0	0	#DIV/0!	1	1
g__Cloacibacterium	0	0	0	0	0	0	#DIV/0!	1	1
g__Marinovum	0	0	0	0	0	0	#DIV/0!	1	1
g__Polaribacter	0	0	0	0	0	0	#DIV/0!	1	1
g__Prevotella	0	0	0	0	0	0	#DIV/0!	1	1
g__Rivicola	0	0	0	0	0	0	#DIV/0!	1	1
g__Sinimarinibacterium	0	0	0	0	0	0	#DIV/0!	1	1
g__Sphingopyxis	0	0	0	0	0	0	#DIV/0!	1	1
g__Trichodesmium	0	0	0	0	0	0	#DIV/0!	1	1
