# Supplementary material for: Diversity and spatiotemporal variations in bacterial and archaeal communities within Kuwaiti territorial waters of the Northwest Arabian Gulf
Source: PLoS One. 2023 Nov 16;18(11):e0291167. doi: 10.1371/journal.pone.0291167 (PMC10653540; doi:10.1371/journal.pone.0291167)
Supplement: S22 File — (XLSX) [file pone.0291167.s028.xlsx]

## Sheet: Group_K6_vs_A_species_diff
Taxon	Group1_mean	Group1_var	Group1_std	Group2_mean	Group2_var	Group2_std	Gr1/Gr2	P_value	Q_value
s__Aphanocapsa_montana	0.000109999	1.45197e-07	0.000109999	0	0	0	#DIV/0!	0.000999001	0.014744
s__Dokdonia_donghaensis	0	0	0	0.00284583	9.71852e-05	0.00284583	0	0.000999001	0.014744
s__Formosa_sp_Hel3_A1_48	0	0	0	9.33333e-05	1.04533e-07	9.33333e-05	0	0.000999001	0.014744
s__gamma_proteobacterium_IMCC3088	0	0	0	0.0105992	0.00134811	0.0105992	0	0.000999001	0.014744
s__Lentibacter_algarum	0	0	0	0.0167633	0.00337211	0.0167633	0	0.000999001	0.014744
s__Marinobacter_adhaerens	0	0	0	0.000238333	6.81633e-07	0.000238333	0	0.000999001	0.014744
s__Marinobacter_hydrocarbonoclasticus	0	0	0	0.00157	2.05472e-05	0.00130854	0	0.000999001	0.014744
s__Nereida_ignava	0	0	0	0.00354417	0.000150733	0.00354417	0	0.000999001	0.014744
s__Porticoccus_sp	0.0100183	0.000634419	0.00727106	0	0	0	#DIV/0!	0.000999001	0.014744
s__Pseudoalteromonas_ruthenica	0	0	0	0.00497833	0.000173653	0.00380409	0	0.000999001	0.014744
s__Rhodovulum_sp	0	0	0	0.000828333	8.23363e-06	0.000828333	0	0.000999001	0.014744
s__Synechococcus_sp_RS9916	0.000116668	1.63337e-07	0.000116668	0	0	0	#DIV/0!	0.000999001	0.014744
s__Thalassobacter_stenotrophicus	0	0	0	0.0255267	0.00781933	0.0255267	0	0.000999001	0.014744
s__Winogradskyella_sp	0.0572333	0.0393079	0.0572333	0	0	0	#DIV/0!	0.000999001	0.014744
s__Rhodobacteraceae_bacterium_HIMB11	0.313397	0.0872452	0.0852669	0.0758487	0.00503627	0.0204863	4.13187	0.012987	0.178894
s__candidate_division_MSBL1_archaeon_SCGC_AAA385M02	0.000453338	2.46618e-06	0.000453338	0.0107416	0.000744724	0.00787784	0.042204	0.0999001	1
s__Fluviicola_sp_XM_24bin1	0.00253331	3.57715e-05	0.00172655	0.000147503	2.61085e-07	0.000147503	17.1747	0.104895	1
s__Altererythrobacter_sp_XM_24bin4	0.021544	0.00155568	0.011386	0.00491838	0.000134741	0.00335089	4.38031	0.140859	1
s__alpha_proteobacterium_HIMB114	0.0159742	0.000644288	0.00732739	0.00565418	3.18387e-05	0.00162887	2.8252	0.196803	1
s__Candidatus_Aquiluna_sp_XM_24bin5	0.00878741	0.000432099	0.00600068	0.000555011	3.69645e-06	0.000555011	15.8329	0.211788	1
s__Synechococcus_sp_WH_8109	0.051436	0.00956254	0.028229	0.185138	0.122467	0.101023	0.277825	0.273726	1
s__Hyphomonas_sp_TMED17	0.00318497	0.000104172	0.00294636	0.0418123	0.00966803	0.0283843	0.076173	0.343656	1
s__Geminicoccus_sp	0.0236683	0.000826191	0.00829754	0.0879289	0.029989	0.0499909	0.269175	0.376623	1
s__Bermanella_sp	0.0342463	0.0140737	0.0342463	0.00744917	0.000665881	0.00744917	4.59734	0.46953	1
s__Gilvibacter_sp_SZ_19	0.00733993	0.000586075	0.00698853	0.00104919	1.32095e-05	0.00104919	6.99582	0.481518	1
s__Abyssibacter_profundi	0.000136668	2.24138e-07	0.000136668	0.00120583	1.74484e-05	0.00120583	0.113339	0.515485	1
s__Candidatus_Heimdallarchaeota_archaeon	0.357529	0.125078	0.102094	0.405799	0.119664	0.0998601	0.881051	0.711289	1
s__Alteromonas_macleodii	0.0604802	0.0132539	0.0332339	0.0743691	0.0180671	0.038802	0.813243	0.716284	1
s__Arcobacter_cryaerophilus	0.000652493	3.79387e-06	0.000562278	0.00249005	7.27374e-05	0.002462	0.26204	0.73027	1
s__Phaeobacter_italicus	0.031158	0.00712519	0.0243673	0.0279054	0.0052274	0.0208714	1.11656	0.868132	1
s__Aeromonas_caviae	0	0	0	0	0	0	#DIV/0!	1	1
s__Aeromonas_media	0	0	0	0	0	0	#DIV/0!	1	1
s__Aeromonas_veronii	0	0	0	0	0	0	#DIV/0!	1	1
s__Bacteroides_graminisolvens	0	0	0	0	0	0	#DIV/0!	1	1
s__Candidatus_Micropelagos_thuwalensis	0	0	0	0	0	0	#DIV/0!	1	1
s__Cloacibacterium_normanense	0	0	0	0	0	0	#DIV/0!	1	1
s__Marinovum_sp	0	0	0	0	0	0	#DIV/0!	1	1
s__Polaribacter_sp_MED152	0	0	0	0	0	0	#DIV/0!	1	1
s__Prevotella_copri	0	0	0	0	0	0	#DIV/0!	1	1
s__Pseudoalteromonas_marina	0	0	0	0	0	0	#DIV/0!	1	1
s__Pseudoalteromonas_tetraodonis	0	0	0	0	0	0	#DIV/0!	1	1
s__Rhodobacteraceae_bacterium_SB2	0	0	0	0	0	0	#DIV/0!	1	1
s__Rivicola_pingtungensis	0	0	0	0	0	0	#DIV/0!	1	1
s__Sinimarinibacterium_flocculans	0	0	0	0	0	0	#DIV/0!	1	1
s__Sphingopyxis_sp_LC363	0	0	0	0	0	0	#DIV/0!	1	1
s__Synechococcus_sp_CC9605	0	0	0	0	0	0	#DIV/0!	1	1
s__Synechococcus_sp_KORDI_52	0	0	0	0	0	0	#DIV/0!	1	1
s__Synechococcus_sp_RCC307	0	0	0	0	0	0	#DIV/0!	1	1
s__Trichodesmium_erythraeum	0	0	0	0	0	0	#DIV/0!	1	1
s__Winogradskyella_sp_KYW1333	0	0	0	0	0	0	#DIV/0!	1	1
