# Supplementary material for: Diversity and spatiotemporal variations in bacterial and archaeal communities within Kuwaiti territorial waters of the Northwest Arabian Gulf
Source: PLoS One. 2023 Nov 16;18(11):e0291167. doi: 10.1371/journal.pone.0291167 (PMC10653540; doi:10.1371/journal.pone.0291167)
Supplement: S23 File — (XLSX) [file pone.0291167.s029.xlsx]

## Sheet: family
	input_index	tax_rank	tax_name	regex_match	order	treatment_1	treatment_2	log2_median_ratio	median_diff	mean_diff	wilcox_p_value	taxon_id	X19181D.01.01	X19181D.01.02	X19181D.01.03	X19181D.01.04	X19181D.01.05	X19181D.01.06	X19181D.02.01	X19181D.02.02	X19181D.02.03	X19181D.02.04	X19181D.02.05	X19181D.02.06	X19181D.02.07	X19181D.02.08	X19181D.02.09	X19181D.02.10	X19181D.02.11	X19181D.02.12	X19181D.02.13	X19181D.02.14	X19181D.02.15	X19181D.02.16	X19181D.02.17	X19181D.02.18	X19181D.03.01	X19181D.03.02	X19181D.03.03	X19181D.03.04	X19181D.03.05	X19181D.03.06	X19181D.03.07	X19181D.03.08	X19181D.03.09	X19181D.03.10	X19181D.03.11	X19181D.03.12
41	40	f	Alteromonadaceae	f__Alteromonadaceae	Alteromonadales	Autumn	Winter	Inf	0.0781292	0.114976	0.00119586	ch	0.00166	0	0.154302	0.00366004	0.168008	0.0151202	0.285003	0.32	0.20152	0.06654	0.30138	0.0665593	0.0254297	0	0.21492	0.0896991	0.42516	0.0095301	0.0702093	0	0.04979	0.0225802	0.0722	0.00692	0	0	0.0323797	0	0.00305003	0	0	0	0	0	0.0218	0
37	24	f	Rhodobacteraceae	f__Rhodobacteraceae	Rhodobacterales	Autumn	Winter	-3.05687	-0.12121	-0.205886	0.00308668	ca	0.02646	0.0188798	0.0100901	0.00256003	0.0126899	0.00825008	0.0142301	0.03572	0	0	0.0466	0.0619994	0.104819	0.20348	0.00298	0.00384996	0.05883	0.0602806	0.632164	0.73332	0.00299	0.0193002	0.06682	0.08525	0.65635	0.31359	0.00164998	0	0.129811	0.10999	0.22957	0.26732	0.145719	0.05595	0.18264	0.74523
33	16	f	Synechococcaceae	f__Synechococcaceae	Synechococcales	Autumn	Winter	Inf	0.132651	0.0368072	0.00644837	bw	0.18948	0.124789	0.680337	0.457345	0.000739993	0.00345003	0.330953	0.13736	0.49655	0.41511	0.05779	0.0215298	0.0742893	0.06185	0.36591	0.138459	0.01532	0.127941	0.00409996	0	0.73558	0.307943	0	0	0	0	0.95209	0.90177	0	0	0	0	0.135189	0	0	0
28	1	f	Candidatus_Heimdallarchaeota_unclassified	f__Candidatus_Heimdallarchaeota_unclassified		Autumn	Winter	2.60511	0.528266	0.32227	0.0106903	bn	0.76871	0.846492	0.134761	0.481505	0.733093	0.818138	0.350024	0.49	0.28123	0.46399	0.55077	0.796602	0.769362	0.71356	0.3783	0.748103	0.46937	0.736377	0.103029	0.14544	0.17439	0.599416	0.80118	0.87538	0.10477	0	0.0118799	0.09823	0.820488	0.86002	0	0	0	0.13531	0	0
36	23	f	Hyphomonadaceae	f__Hyphomonadaceae	Rhodobacterales	Autumn	Winter	0	0	-0.0319026	0.0192229	bz	0	0	0	0	0	0	0	0	0	0	0	0	0	0	0	0	0	0	0.0354996	0.00272	0	0	0	0	0.03428	0	0	0	0	0	0	0	0.223928	0.27782	0	0
39	33	f	Erythrobacteraceae	f__Erythrobacteraceae	Sphingomonadales	Autumn	Winter	0	0	-0.0334194	0.0192229	cc	0	0	0	0	0	0	0	0	0	0	0	0	0	0	0	0	0	0	0.0880591	0.09934	0	0	0	0	0	0.15089	0	0	0	0	0.04576	0.2175	0	0	0	0
31	7	f	Flavobacteriaceae	f__Flavobacteriaceae	Flavobacteriales	Autumn	Winter	0	0	-0.113124	0.0395769	bt	0	0	0	0	0	0	0	0	0	0	0	0	0	0	0	0	0	0	0	0	0	0	0	0	0	0.15342	0	0	0	0	0.69108	0.50494	0	0	0.6868	0
30	6	f	Crocinitomicaceae	f__Crocinitomicaceae		Autumn	Winter	0	0	-0.0217794	0.0803306	bs	0	0	0	0	0	0	0	0	0	0	0	0	0	0	0	0	0	0	0.00391996	0.00601	0	0	0	0	0	0.3821	0	0	0	0	0	0	0	0	0	0
45	50	f	Salinisphaeraceae	f__Salinisphaeraceae		Autumn	Winter	0	0	0.00200556	0.0803306	cn	0	0	0	0	0	0	0.00164002	0	0	0	0.01447	0	0	0	0.01999	0	0	0	0	0	0	0	0	0	0	0	0	0	0	0	0	0	0	0	0	0
34	21	f	Alphaproteobacteria_unclassified	f__Alphaproteobacteria_unclassified		Autumn	Winter	0	0	0.00014889	0.163187	bx	0	0	0.00110001	0.00158002	0	0	0	0	0	0	0	0	0	0	0	0	0	0	0	0	0	0	0	0	0	0	0	0	0	0	0	0	0	0	0	0
43	47	f	Porticoccaceae	f__Porticoccaceae		Autumn	Winter	0	0	-0.00667889	0.163187	ck	0	0	0	0	0	0	0	0	0	0	0	0	0	0	0	0	0	0	0	0	0	0	0	0	0	0	0	0	0	0	0	0	0	0	0.03824	0.08198
44	48	f	Sinobacteraceae	f__Sinobacteraceae		Autumn	Winter	0	0	0.00180279	0.163187	cl	0	0	0	0.0249502	0	0	0	0	0	0.0075	0	0	0	0	0	0	0	0	0	0	0	0	0	0	0	0	0	0	0	0	0	0	0	0	0	0
29	2	f	Euryarchaeota_unclassified	f__Euryarchaeota_unclassified		Autumn	Winter	0	0	-0.00863052	0.306926	bo	0.00245	0.00169998	0	0	0	0	0	0	0	0	0.00091	0.00806992	0	0	0	0	0	0	0	0	0.02717	0.0159502	0	0.00109	0	0	0	0	0.00544005	0	0	0	0.0944091	0.02442	0	0
35	22	f	Pelagibacteraceae	f__Pelagibacteraceae		Autumn	Winter	Inf	0.00154	-0.00764169	0.307717	by	0.00136	0.000559994	0.000860009	0.00463005	0.00659993	0.00419004	0.00226002	0.00172	0.0002	0	0.01183	0.0146699	0	0	0	0	0.01086	0.00455005	0	0	0	0	0.00645	0.00768	0	0	0	0	0.0412104	0.02999	0	0	0	0	0.03881	0.0777
32	14	f	Microcoleaceae	f__Microcoleaceae		Autumn	Winter	0	0	8.33342e-06	0.344943	bu	0	0	0.000150002	0	0	0	0	0	0	0	0	0	0	0	0	0	0	0	0	0	0	0	0	0	0	0	0	0	0	0	0	0	0	0	0	0
40	34	f	Sphingomonadaceae	f__Sphingomonadaceae		Autumn	Winter	0	0	0.000224447	0.344943	cd	0	0	0	0.00404004	0	0	0	0	0	0	0	0	0	0	0	0	0	0	0	0	0	0	0	0	0	0	0	0	0	0	0	0	0	0	0	0
38	32	f	Geminicoccaceae	f__Geminicoccaceae		Autumn	Winter	0.682003	0.0075999	-0.0461508	0.456885	cb	0.00988	0.00757992	0.0184002	0.0197302	0.0788692	0.150852	0.0158902	0.0152	0.0205	0.04686	0.01364	0.0305697	0.0260997	0.02111	0.0179	0.0198898	0.02046	0.0613206	0.0630194	0.01317	0.01008	0.0348103	0.00792	0.01198	0.2046	0	0.00199998	0	0	0	0.03359	0.01024	0.400756	0.5065	0.03171	0.09509
42	43	f	Pseudoalteromonadaceae	f__Pseudoalteromonadaceae		Autumn	Winter	0	0	-0.00302889	0.530713	ci	0	0	0	0	0	0	0	0	0	0	0.00261	0	0	0	0	0	0	0	0	0	0	0	0.04543	0.0117	0	0	0	0	0	0	0	0	0	0	0	0

## Sheet: genus
	input_index	tax_rank	tax_name	regex_match	treatment_1	treatment_2	log2_median_ratio	median_diff	mean_diff	wilcox_p_value	X19181D.01.01	X19181D.01.02	X19181D.01.03	X19181D.01.04	X19181D.01.05	X19181D.01.06	X19181D.02.01	X19181D.02.02	X19181D.02.03	X19181D.02.04	X19181D.02.05	X19181D.02.06	X19181D.02.07	X19181D.02.08	X19181D.02.09	X19181D.02.10	X19181D.02.11	X19181D.02.12	X19181D.02.13	X19181D.02.14	X19181D.02.15	X19181D.02.16	X19181D.02.17	X19181D.02.18	X19181D.03.01	X19181D.03.02	X19181D.03.03	X19181D.03.04	X19181D.03.05	X19181D.03.06	X19181D.03.07	X19181D.03.08	X19181D.03.09	X19181D.03.10	X19181D.03.11	X19181D.03.12
64	40	g	Alteromonas	g__Alteromonas	Autumn	Winter	Inf	0.0781292	0.109372	0.00119586	0.00166	0	0.149641	0.00366004	0.100259	0.0144201	0.285003	0.32	0.19546	0.06654	0.29821	0.0665593	0.0254297	0	0.21492	0.0896991	0.40663	0.0095301	0.0702093	0	0.04979	0.0225802	0.0722	0.00692	0	0	0.0323797	0	0.00305003	0	0	0	0	0	0.0218	0
58	28	g	Rhodobacteraceae_unclassified	g__Rhodobacteraceae_unclassified	Autumn	Winter	-3.05687	-0.12121	-0.197823	0.00378341	0.02646	0.0188798	0.00459005	0.00247002	0.0116299	0.00825008	0.0142301	0.03572	0	0	0.03666	0.0619994	0.104819	0.20348	0.00298	0.00384996	0.05883	0.0602806	0.632164	0.73332	0.00299	0.0193002	0.06682	0.08525	0.65635	0.31359	0.00164998	0	0.129811	0.10999	0.17863	0.15654	0.145719	0.05595	0.18264	0.74523
52	16	g	Synechococcus	g__Synechococcus	Autumn	Winter	Inf	0.132651	0.0368072	0.00644837	0.18948	0.124789	0.680337	0.457345	0.000739993	0.00345003	0.330953	0.13736	0.49655	0.41511	0.05779	0.0215298	0.0742893	0.06185	0.36591	0.138459	0.01532	0.127941	0.00409996	0	0.73558	0.307943	0	0	0	0	0.95209	0.90177	0	0	0	0	0.135189	0	0	0
65	41	g	Marinobacter	g__Marinobacter	Autumn	Winter	0	0	0.00560385	0.00912835	0	0	0.00466005	0	0.0677493	0.000700007	0	0	0.00606	0	0.00317	0	0	0	0	0	0.01853	0	0	0	0	0	0	0	0	0	0	0	0	0	0	0	0	0	0	0
46	1	g	Candidatus_Heimdallarchaeota_unclassified	g__Candidatus_Heimdallarchaeota_unclassified	Autumn	Winter	2.60511	0.528266	0.32227	0.0106903	0.76871	0.846492	0.134761	0.481505	0.733093	0.818138	0.350024	0.49	0.28123	0.46399	0.55077	0.796602	0.769362	0.71356	0.3783	0.748103	0.46937	0.736377	0.103029	0.14544	0.17439	0.599416	0.80118	0.87538	0.10477	0	0.0118799	0.09823	0.820488	0.86002	0	0	0	0.13531	0	0
55	23	g	Hyphomonas	g__Hyphomonas	Autumn	Winter	0	0	-0.0319026	0.0192229	0	0	0	0	0	0	0	0	0	0	0	0	0	0	0	0	0	0	0.0354996	0.00272	0	0	0	0	0.03428	0	0	0	0	0	0	0	0.223928	0.27782	0	0
62	33	g	Altererythrobacter	g__Altererythrobacter	Autumn	Winter	0	0	-0.0334194	0.0192229	0	0	0	0	0	0	0	0	0	0	0	0	0	0	0	0	0	0	0.0880591	0.09934	0	0	0	0	0	0.15089	0	0	0	0	0.04576	0.2175	0	0	0	0
48	6	g	Fluviicola	g__Fluviicola	Autumn	Winter	0	0	-0.0217794	0.0803306	0	0	0	0	0	0	0	0	0	0	0	0	0	0	0	0	0	0	0.00391996	0.00601	0	0	0	0	0	0.3821	0	0	0	0	0	0	0	0	0	0
49	9	g	Formosa	g__Formosa	Autumn	Winter	0	0	-0.0749689	0.0803306	0	0	0	0	0	0	0	0	0	0	0	0	0	0	0	0	0	0	0	0	0	0	0	0	0	0.15342	0	0	0	0	0.69108	0.50494	0	0	0	0
59	30	g	Rhodovulum	g__Rhodovulum	Autumn	Winter	0	0	0.000916669	0.0803306	0	0	0.00550006	0	0.00105999	0	0	0	0	0	0.00994	0	0	0	0	0	0	0	0	0	0	0	0	0	0	0	0	0	0	0	0	0	0	0	0	0
69	50	g	Abyssibacter	g__Abyssibacter	Autumn	Winter	0	0	0.00200556	0.0803306	0	0	0	0	0	0	0.00164002	0	0	0	0.01447	0	0	0	0.01999	0	0	0	0	0	0	0	0	0	0	0	0	0	0	0	0	0	0	0	0	0
53	21	g	Candidatus_Micropelagos	g__Candidatus_Micropelagos	Autumn	Winter	0	0	0.00014889	0.163187	0	0	0.00110001	0.00158002	0	0	0	0	0	0	0	0	0	0	0	0	0	0	0	0	0	0	0	0	0	0	0	0	0	0	0	0	0	0	0	0
56	24	g	Lentibacter	g__Lentibacter	Autumn	Winter	0	0	-0.00876	0.163187	0	0	0	0	0	0	0	0	0	0	0	0	0	0	0	0	0	0	0	0	0	0	0	0	0	0	0	0	0	0	0.05094	0.10674	0	0	0	0
67	47	g	Porticoccus	g__Porticoccus	Autumn	Winter	0	0	-0.00667889	0.163187	0	0	0	0	0	0	0	0	0	0	0	0	0	0	0	0	0	0	0	0	0	0	0	0	0	0	0	0	0	0	0	0	0	0	0.03824	0.08198
68	48	g	Sinimarinibacterium	g__Sinimarinibacterium	Autumn	Winter	0	0	0.00180279	0.163187	0	0	0	0.0249502	0	0	0	0	0	0.0075	0	0	0	0	0	0	0	0	0	0	0	0	0	0	0	0	0	0	0	0	0	0	0	0	0	0
47	2	g	Euryarchaeota_unclassified	g__Euryarchaeota_unclassified	Autumn	Winter	0	0	-0.00863052	0.306926	0.00245	0.00169998	0	0	0	0	0	0	0	0	0.00091	0.00806992	0	0	0	0	0	0	0	0	0.02717	0.0159502	0	0.00109	0	0	0	0	0.00544005	0	0	0	0.0944091	0.02442	0	0
54	22	g	Pelagibacteraceae_unclassified	g__Pelagibacteraceae_unclassified	Autumn	Winter	Inf	0.00154	-0.00764169	0.307717	0.00136	0.000559994	0.000860009	0.00463005	0.00659993	0.00419004	0.00226002	0.00172	0.0002	0	0.01183	0.0146699	0	0	0	0	0.01086	0.00455005	0	0	0	0	0.00645	0.00768	0	0	0	0	0.0412104	0.02999	0	0	0	0	0.03881	0.0777
50	12	g	Winogradskyella	g__Winogradskyella	Autumn	Winter	0	0	-0.0381556	0.344943	0	0	0	0	0	0	0	0	0	0	0	0	0	0	0	0	0	0	0	0	0	0	0	0	0	0	0	0	0	0	0	0	0	0	0.6868	0
51	14	g	Trichodesmium	g__Trichodesmium	Autumn	Winter	0	0	8.33342e-06	0.344943	0	0	0.000150002	0	0	0	0	0	0	0	0	0	0	0	0	0	0	0	0	0	0	0	0	0	0	0	0	0	0	0	0	0	0	0	0	0
57	25	g	Marinovum	g__Marinovum	Autumn	Winter	0	0	5.00005e-06	0.344943	0	0	0	9.00009e-05	0	0	0	0	0	0	0	0	0	0	0	0	0	0	0	0	0	0	0	0	0	0	0	0	0	0	0	0	0	0	0	0
60	31	g	Thalassobacter	g__Thalassobacter	Autumn	Winter	0	0	-0.000224444	0.344943	0	0	0	0	0	0	0	0	0	0	0	0	0	0	0	0	0	0	0	0	0	0	0	0	0	0	0	0	0	0	0	0.00404	0	0	0	0
63	34	g	Sphingopyxis	g__Sphingopyxis	Autumn	Winter	0	0	0.000224447	0.344943	0	0	0	0.00404004	0	0	0	0	0	0	0	0	0	0	0	0	0	0	0	0	0	0	0	0	0	0	0	0	0	0	0	0	0	0	0	0
61	32	g	Geminicoccus	g__Geminicoccus	Autumn	Winter	0.682003	0.0075999	-0.0461508	0.456885	0.00988	0.00757992	0.0184002	0.0197302	0.0788692	0.150852	0.0158902	0.0152	0.0205	0.04686	0.01364	0.0305697	0.0260997	0.02111	0.0179	0.0198898	0.02046	0.0613206	0.0630194	0.01317	0.01008	0.0348103	0.00792	0.01198	0.2046	0	0.00199998	0	0	0	0.03359	0.01024	0.400756	0.5065	0.03171	0.09509
66	43	g	Pseudoalteromonas	g__Pseudoalteromonas	Autumn	Winter	0	0	-0.00302889	0.530713	0	0	0	0	0	0	0	0	0	0	0.00261	0	0	0	0	0	0	0	0	0	0	0	0.04543	0.0117	0	0	0	0	0	0	0	0	0	0	0	0

## Sheet: species
	input_index	tax_rank	tax_name	regex_match	treatment_1	treatment_2	log2_median_ratio	median_diff	mean_diff	wilcox_p_value	X19181D.01.01	X19181D.01.02	X19181D.01.03	X19181D.01.04	X19181D.01.05	X19181D.01.06	X19181D.02.01	X19181D.02.02	X19181D.02.03	X19181D.02.04	X19181D.02.05	X19181D.02.06	X19181D.02.07	X19181D.02.08	X19181D.02.09	X19181D.02.10	X19181D.02.11	X19181D.02.12	X19181D.02.13	X19181D.02.14	X19181D.02.15	X19181D.02.16	X19181D.02.17	X19181D.02.18	X19181D.03.01	X19181D.03.02	X19181D.03.03	X19181D.03.04	X19181D.03.05	X19181D.03.06	X19181D.03.07	X19181D.03.08	X19181D.03.09	X19181D.03.10	X19181D.03.11	X19181D.03.12
93	40	s	Alteromonas_macleodii	s__Alteromonas_macleodii	Autumn	Winter	Inf	0.0781292	0.109372	0.00119586	0.00166	0	0.149641	0.00366004	0.100259	0.0144201	0.285003	0.32	0.19546	0.06654	0.29821	0.0665593	0.0254297	0	0.21492	0.0896991	0.40663	0.0095301	0.0702093	0	0.04979	0.0225802	0.0722	0.00692	0	0	0.0323797	0	0.00305003	0	0	0	0	0	0.0218	0
86	28	s	Rhodobacteraceae_bacterium_HIMB11	s__Rhodobacteraceae_bacterium_HIMB11	Autumn	Winter	-2.55991	-0.081065	-0.187966	0.00462024	0.02646	0.0188798	0.00459005	0.00247002	0.0116299	0.00825008	0.0142301	0.03572	0	0	0.03666	0.0619994	0.104819	0.20348	0.00298	0.00384996	0.05883	0.0602806	0.632164	0.73332	0.00299	0.0193002	0.06682	0.08525	0.65635	0.31359	0.00164998	0	0.129811	0.10999	0.07481	0.08294	0.145719	0.05595	0.18264	0.74523
80	20	s	Synechococcus_sp_WH_8109	s__Synechococcus_sp_WH_8109	Autumn	Winter	Inf	0.132651	0.0367978	0.00644837	0.18586	0.124589	0.678177	0.457345	0.000739993	0.00345003	0.329553	0.13736	0.49655	0.41511	0.05779	0.0215298	0.0742893	0.06185	0.35909	0.138459	0.01532	0.127941	0.00409996	0	0.72155	0.307943	0	0	0	0	0.95209	0.90177	0	0	0	0	0.135189	0	0	0
95	42	s	Marinobacter_hydrocarbonoclasticus	s__Marinobacter_hydrocarbonoclasticus	Autumn	Winter	0	0	0.00544497	0.00912835	0	0	0.00466005	0	0.0677493	0.000700007	0	0	0.00606	0	0.00317	0	0	0	0	0	0.01567	0	0	0	0	0	0	0	0	0	0	0	0	0	0	0	0	0	0	0
70	1	s	Candidatus_Heimdallarchaeota_archaeon	s__Candidatus_Heimdallarchaeota_archaeon	Autumn	Winter	2.60511	0.528266	0.32227	0.0106903	0.76871	0.846492	0.134761	0.481505	0.733093	0.818138	0.350024	0.49	0.28123	0.46399	0.55077	0.796602	0.769362	0.71356	0.3783	0.748103	0.46937	0.736377	0.103029	0.14544	0.17439	0.599416	0.80118	0.87538	0.10477	0	0.0118799	0.09823	0.820488	0.86002	0	0	0	0.13531	0	0
83	23	s	Hyphomonas_sp_TMED17	s__Hyphomonas_sp_TMED17	Autumn	Winter	0	0	-0.0319026	0.0192229	0	0	0	0	0	0	0	0	0	0	0	0	0	0	0	0	0	0	0.0354996	0.00272	0	0	0	0	0.03428	0	0	0	0	0	0	0	0.223928	0.27782	0	0
91	33	s	Altererythrobacter_sp_XM_24bin4	s__Altererythrobacter_sp_XM_24bin4	Autumn	Winter	0	0	-0.0334194	0.0192229	0	0	0	0	0	0	0	0	0	0	0	0	0	0	0	0	0	0	0.0880591	0.09934	0	0	0	0	0	0.15089	0	0	0	0	0.04576	0.2175	0	0	0	0
72	6	s	Fluviicola_sp_XM_24bin1	s__Fluviicola_sp_XM_24bin1	Autumn	Winter	0	0	-0.0217794	0.0803306	0	0	0	0	0	0	0	0	0	0	0	0	0	0	0	0	0	0	0.00391996	0.00601	0	0	0	0	0	0.3821	0	0	0	0	0	0	0	0	0	0
73	9	s	Formosa_sp_Hel3_A1_48	s__Formosa_sp_Hel3_A1_48	Autumn	Winter	0	0	-0.0749689	0.0803306	0	0	0	0	0	0	0	0	0	0	0	0	0	0	0	0	0	0	0	0	0	0	0	0	0	0.15342	0	0	0	0	0.69108	0.50494	0	0	0	0
88	30	s	Rhodovulum_sp	s__Rhodovulum_sp	Autumn	Winter	0	0	0.000916669	0.0803306	0	0	0.00550006	0	0.00105999	0	0	0	0	0	0.00994	0	0	0	0	0	0	0	0	0	0	0	0	0	0	0	0	0	0	0	0	0	0	0	0	0
99	50	s	Abyssibacter_profundi	s__Abyssibacter_profundi	Autumn	Winter	0	0	0.00200556	0.0803306	0	0	0	0	0	0	0.00164002	0	0	0	0.01447	0	0	0	0.01999	0	0	0	0	0	0	0	0	0	0	0	0	0	0	0	0	0	0	0	0	0
79	19	s	Synechococcus_sp_RS9916	s__Synechococcus_sp_RS9916	Autumn	Winter	0	0	0.000213335	0.107795	0.00362	0.000199998	0.00114001	0	0	0	0.00140001	0	0	0	0	0	0	0	0.00682	0	0	0	0	0	0.00934	0	0	0	0	0	0	0	0	0	0	0	0	0	0	0
81	21	s	Candidatus_Micropelagos_thuwalensis	s__Candidatus_Micropelagos_thuwalensis	Autumn	Winter	0	0	0.00014889	0.163187	0	0	0.00110001	0.00158002	0	0	0	0	0	0	0	0	0	0	0	0	0	0	0	0	0	0	0	0	0	0	0	0	0	0	0	0	0	0	0	0
84	24	s	Lentibacter_algarum	s__Lentibacter_algarum	Autumn	Winter	0	0	-0.00876	0.163187	0	0	0	0	0	0	0	0	0	0	0	0	0	0	0	0	0	0	0	0	0	0	0	0	0	0	0	0	0	0	0.05094	0.10674	0	0	0	0
87	29	s	Rhodobacteraceae_bacterium_SB2	s__Rhodobacteraceae_bacterium_SB2	Autumn	Winter	0	0	-0.00985667	0.163187	0	0	0	0	0	0	0	0	0	0	0	0	0	0	0	0	0	0	0	0	0	0	0	0	0	0	0	0	0	0	0.10382	0.0736	0	0	0	0
97	47	s	Porticoccus_sp	s__Porticoccus_sp	Autumn	Winter	0	0	-0.00667889	0.163187	0	0	0	0	0	0	0	0	0	0	0	0	0	0	0	0	0	0	0	0	0	0	0	0	0	0	0	0	0	0	0	0	0	0	0.03824	0.08198
98	48	s	Sinimarinibacterium_flocculans	s__Sinimarinibacterium_flocculans	Autumn	Winter	0	0	0.00180279	0.163187	0	0	0	0.0249502	0	0	0	0	0	0.0075	0	0	0	0	0	0	0	0	0	0	0	0	0	0	0	0	0	0	0	0	0	0	0	0	0	0
71	2	s	candidate_division_MSBL1_archaeon_SCGC_AAA385M02	s__candidate_division_MSBL1_archaeon_SCGC_AAA385M02	Autumn	Winter	0	0	-0.00863052	0.306926	0.00245	0.00169998	0	0	0	0	0	0	0	0	0.00091	0.00806992	0	0	0	0	0	0	0	0	0.02717	0.0159502	0	0.00109	0	0	0	0	0.00544005	0	0	0	0.0944091	0.02442	0	0
82	22	s	alpha_proteobacterium_HIMB114	s__alpha_proteobacterium_HIMB114	Autumn	Winter	Inf	0.00154	-0.00764169	0.307717	0.00136	0.000559994	0.000860009	0.00463005	0.00659993	0.00419004	0.00226002	0.00172	0.0002	0	0.01183	0.0146699	0	0	0	0	0.01086	0.00455005	0	0	0	0	0.00645	0.00768	0	0	0	0	0.0412104	0.02999	0	0	0	0	0.03881	0.0777
74	12	s	Winogradskyella_sp	s__Winogradskyella_sp	Autumn	Winter	0	0	-0.0381556	0.344943	0	0	0	0	0	0	0	0	0	0	0	0	0	0	0	0	0	0	0	0	0	0	0	0	0	0	0	0	0	0	0	0	0	0	0.6868	0
75	14	s	Trichodesmium_erythraeum	s__Trichodesmium_erythraeum	Autumn	Winter	0	0	8.33342e-06	0.344943	0	0	0.000150002	0	0	0	0	0	0	0	0	0	0	0	0	0	0	0	0	0	0	0	0	0	0	0	0	0	0	0	0	0	0	0	0	0
76	16	s	Synechococcus_sp_CC9605	s__Synechococcus_sp_CC9605	Autumn	Winter	0	0	3.27781e-05	0.344943	0	0	0.000590006	0	0	0	0	0	0	0	0	0	0	0	0	0	0	0	0	0	0	0	0	0	0	0	0	0	0	0	0	0	0	0	0	0
77	17	s	Synechococcus_sp_KORDI_52	s__Synechococcus_sp_KORDI_52	Autumn	Winter	0	0	-0.0001	0.344943	0	0	0	0	0	0	0	0	0	0	0	0	0	0	0	0	0	0	0	0	0.0018	0	0	0	0	0	0	0	0	0	0	0	0	0	0	0
85	25	s	Marinovum_sp	s__Marinovum_sp	Autumn	Winter	0	0	5.00005e-06	0.344943	0	0	0	9.00009e-05	0	0	0	0	0	0	0	0	0	0	0	0	0	0	0	0	0	0	0	0	0	0	0	0	0	0	0	0	0	0	0	0
89	31	s	Thalassobacter_stenotrophicus	s__Thalassobacter_stenotrophicus	Autumn	Winter	0	0	-0.000224444	0.344943	0	0	0	0	0	0	0	0	0	0	0	0	0	0	0	0	0	0	0	0	0	0	0	0	0	0	0	0	0	0	0	0.00404	0	0	0	0
92	34	s	Sphingopyxis_sp_LC363	s__Sphingopyxis_sp_LC363	Autumn	Winter	0	0	0.000224447	0.344943	0	0	0	0.00404004	0	0	0	0	0	0	0	0	0	0	0	0	0	0	0	0	0	0	0	0	0	0	0	0	0	0	0	0	0	0	0	0
94	41	s	Marinobacter_adhaerens	s__Marinobacter_adhaerens	Autumn	Winter	0	0	0.000158889	0.344943	0	0	0	0	0	0	0	0	0	0	0	0	0	0	0	0	0.00286	0	0	0	0	0	0	0	0	0	0	0	0	0	0	0	0	0	0	0
90	32	s	Geminicoccus_sp	s__Geminicoccus_sp	Autumn	Winter	0.682003	0.0075999	-0.0461508	0.456885	0.00988	0.00757992	0.0184002	0.0197302	0.0788692	0.150852	0.0158902	0.0152	0.0205	0.04686	0.01364	0.0305697	0.0260997	0.02111	0.0179	0.0198898	0.02046	0.0613206	0.0630194	0.01317	0.01008	0.0348103	0.00792	0.01198	0.2046	0	0.00199998	0	0	0	0.03359	0.01024	0.400756	0.5065	0.03171	0.09509
96	44	s	Pseudoalteromonas_ruthenica	s__Pseudoalteromonas_ruthenica	Autumn	Winter	0	0	-0.00302889	0.530713	0	0	0	0	0	0	0	0	0	0	0.00261	0	0	0	0	0	0	0	0	0	0	0	0.04543	0.0117	0	0	0	0	0	0	0	0	0	0	0	0
78	18	s	Synechococcus_sp_RCC307	s__Synechococcus_sp_RCC307	Autumn	Winter	0	0	-0.000136666	1	0	0	0.000430004	0	0	0	0	0	0	0	0	0	0	0	0	0	0	0	0	0	0.00289	0	0	0	0	0	0	0	0	0	0	0	0	0	0	0

## Sheet: KPCO
	input_index	tax_rank	tax_name	regex_match	treatment_1	treatment_2	log2_median_ratio	median_diff	mean_diff	wilcox_p_value	X19181D.01.01	X19181D.01.02	X19181D.01.03	X19181D.01.04	X19181D.01.05	X19181D.01.06	X19181D.02.01	X19181D.02.02	X19181D.02.03	X19181D.02.04	X19181D.02.05	X19181D.02.06	X19181D.02.07	X19181D.02.08	X19181D.02.09	X19181D.02.10	X19181D.02.11	X19181D.02.12	X19181D.02.13	X19181D.02.14	X19181D.02.15	X19181D.02.16	X19181D.02.17	X19181D.02.18	X19181D.03.01	X19181D.03.02	X19181D.03.03	X19181D.03.04	X19181D.03.05	X19181D.03.06	X19181D.03.07	X19181D.03.08	X19181D.03.09	X19181D.03.10	X19181D.03.11	X19181D.03.12
1	1	k	Archaea	k__Archaea	Autumn	Winter	2.60615	0.528721	0.313639	0.00982663	0.77116	0.848192	0.134761	0.481505	0.733093	0.818138	0.350024	0.49	0.28123	0.46399	0.55168	0.804672	0.769362	0.71356	0.3783	0.748103	0.46937	0.736377	0.103029	0.14544	0.20156	0.615366	0.80118	0.87647	0.10477	0	0.0118799	0.09823	0.825928	0.86002	0	0	0.0944091	0.15973	0	0
2	3	k	Bacteria	k__Bacteria	Autumn	Winter	-1.28639	-0.528721	-0.313639	0.00982663	0.22884	0.151808	0.865239	0.518495	0.266907	0.181862	0.649976	0.51	0.71877	0.53601	0.44832	0.195328	0.230638	0.28644	0.6217	0.251897	0.53063	0.263623	0.896971	0.85456	0.79844	0.384634	0.19882	0.12353	0.89523	1	0.98812	0.90177	0.174072	0.13998	1	1	0.905591	0.84027	1	1
3	1	p	Candidatus_Heimdallarchaeota	p__Candidatus_Heimdallarchaeota	Autumn	Winter	2.60511	0.528266	0.32227	0.0106903	0.76871	0.846492	0.134761	0.481505	0.733093	0.818138	0.350024	0.49	0.28123	0.46399	0.55077	0.796602	0.769362	0.71356	0.3783	0.748103	0.46937	0.736377	0.103029	0.14544	0.17439	0.599416	0.80118	0.87538	0.10477	0	0.0118799	0.09823	0.820488	0.86002	0	0	0	0.13531	0	0
4	2	p	Euryarchaeota	p__Euryarchaeota	Autumn	Winter	0	0	-0.00863052	0.306926	0.00245	0.00169998	0	0	0	0	0	0	0	0	0.00091	0.00806992	0	0	0	0	0	0	0	0	0.02717	0.0159502	0	0.00109	0	0	0	0	0.00544005	0	0	0	0.0944091	0.02442	0	0
5	4	p	Bacteroidetes	p__Bacteroidetes	Autumn	Winter	0	0	-0.134904	0.00912835	0	0	0	0	0	0	0	0	0	0	0	0	0	0	0	0	0	0	0.00391996	0.00601	0	0	0	0	0	0.53552	0	0	0	0	0.69108	0.50494	0	0	0.6868	0
6	14	p	Cyanobacteria	p__Cyanobacteria	Autumn	Winter	Inf	0.132651	0.0368156	0.00644837	0.18948	0.124789	0.680487	0.457345	0.000739993	0.00345003	0.330953	0.13736	0.49655	0.41511	0.05779	0.0215298	0.0742893	0.06185	0.36591	0.138459	0.01532	0.127941	0.00409996	0	0.73558	0.307943	0	0	0	0	0.95209	0.90177	0	0	0	0	0.135189	0	0	0
7	21	p	Proteobacteria	p__Proteobacteria	Autumn	Winter	-0.776573	-0.129478	-0.215551	0.170788	0.03936	0.0270197	0.184752	0.0611506	0.266167	0.178412	0.319023	0.37264	0.22222	0.1209	0.39053	0.173798	0.156348	0.22459	0.25579	0.113439	0.51531	0.135681	0.888951	0.84855	0.06286	0.0766908	0.19882	0.12353	0.89523	0.46448	0.0360296	0	0.174072	0.13998	0.30892	0.49506	0.770402	0.84027	0.3132	1
8	1	c	Candidatus_Heimdallarchaeota_unclassified	c__Candidatus_Heimdallarchaeota_unclassified	Autumn	Winter	2.60511	0.528266	0.32227	0.0106903	0.76871	0.846492	0.134761	0.481505	0.733093	0.818138	0.350024	0.49	0.28123	0.46399	0.55077	0.796602	0.769362	0.71356	0.3783	0.748103	0.46937	0.736377	0.103029	0.14544	0.17439	0.599416	0.80118	0.87538	0.10477	0	0.0118799	0.09823	0.820488	0.86002	0	0	0	0.13531	0	0
9	2	c	Euryarchaeota_unclassified	c__Euryarchaeota_unclassified	Autumn	Winter	0	0	-0.00863052	0.306926	0.00245	0.00169998	0	0	0	0	0	0	0	0	0.00091	0.00806992	0	0	0	0	0	0	0	0	0.02717	0.0159502	0	0.00109	0	0	0	0	0.00544005	0	0	0	0.0944091	0.02442	0	0
10	6	c	Flavobacteriia	c__Flavobacteriia	Autumn	Winter	0	0	-0.134904	0.00912835	0	0	0	0	0	0	0	0	0	0	0	0	0	0	0	0	0	0	0.00391996	0.00601	0	0	0	0	0	0.53552	0	0	0	0	0.69108	0.50494	0	0	0.6868	0
11	14	c	Cyanobacteria_unclassified	c__Cyanobacteria_unclassified	Autumn	Winter	Inf	0.132651	0.0368156	0.00644837	0.18948	0.124789	0.680487	0.457345	0.000739993	0.00345003	0.330953	0.13736	0.49655	0.41511	0.05779	0.0215298	0.0742893	0.06185	0.36591	0.138459	0.01532	0.127941	0.00409996	0	0.73558	0.307943	0	0	0	0	0.95209	0.90177	0	0	0	0	0.135189	0	0	0
12	21	c	Alphaproteobacteria	c__Alphaproteobacteria	Autumn	Winter	-2.49801	-0.23129	-0.324627	0.00640223	0.0377	0.0270197	0.0304503	0.0325403	0.098159	0.163292	0.0323803	0.05264	0.0207	0.04686	0.07207	0.107239	0.130919	0.22459	0.02088	0.0237398	0.09015	0.126151	0.818742	0.84855	0.01307	0.0541105	0.08119	0.10491	0.89523	0.46448	0.00364996	0	0.171022	0.13998	0.30892	0.49506	0.770402	0.84027	0.25316	0.91802
13	37	c	Gammaproteobacteria	c__Gammaproteobacteria	Autumn	Winter	5.74643	0.0803445	0.109076	0.00331611	0.00166	0	0.154302	0.0286103	0.168008	0.0151202	0.286643	0.32	0.20152	0.07404	0.31846	0.0665593	0.0254297	0	0.23491	0.0896991	0.42516	0.0095301	0.0702093	0	0.04979	0.0225802	0.11763	0.01862	0	0	0.0323797	0	0.00305003	0	0	0	0	0	0.06004	0.08198
14	1	o	Candidatus_Heimdallarchaeota_unclassified	o__Candidatus_Heimdallarchaeota_unclassified	Autumn	Winter	2.60511	0.528266	0.32227	0.0106903	0.76871	0.846492	0.134761	0.481505	0.733093	0.818138	0.350024	0.49	0.28123	0.46399	0.55077	0.796602	0.769362	0.71356	0.3783	0.748103	0.46937	0.736377	0.103029	0.14544	0.17439	0.599416	0.80118	0.87538	0.10477	0	0.0118799	0.09823	0.820488	0.86002	0	0	0	0.13531	0	0
15	2	o	Euryarchaeota_unclassified	o__Euryarchaeota_unclassified	Autumn	Winter	0	0	-0.00863052	0.306926	0.00245	0.00169998	0	0	0	0	0	0	0	0	0.00091	0.00806992	0	0	0	0	0	0	0	0	0.02717	0.0159502	0	0.00109	0	0	0	0	0.00544005	0	0	0	0.0944091	0.02442	0	0
16	6	o	Flavobacteriales	o__Flavobacteriales	Autumn	Winter	0	0	-0.134904	0.00912835	0	0	0	0	0	0	0	0	0	0	0	0	0	0	0	0	0	0	0.00391996	0.00601	0	0	0	0	0	0.53552	0	0	0	0	0.69108	0.50494	0	0	0.6868	0
17	14	o	Oscillatoriales	o__Oscillatoriales	Autumn	Winter	0	0	8.33342e-06	0.344943	0	0	0.000150002	0	0	0	0	0	0	0	0	0	0	0	0	0	0	0	0	0	0	0	0	0	0	0	0	0	0	0	0	0	0	0	0	0
18	15	o	Synechococcales	o__Synechococcales	Autumn	Winter	Inf	0.132651	0.0368072	0.00644837	0.18948	0.124789	0.680337	0.457345	0.000739993	0.00345003	0.330953	0.13736	0.49655	0.41511	0.05779	0.0215298	0.0742893	0.06185	0.36591	0.138459	0.01532	0.127941	0.00409996	0	0.73558	0.307943	0	0	0	0	0.95209	0.90177	0	0	0	0	0.135189	0	0	0
19	21	o	Alphaproteobacteria_unclassified	o__Alphaproteobacteria_unclassified	Autumn	Winter	0	0	0.00014889	0.163187	0	0	0.00110001	0.00158002	0	0	0	0	0	0	0	0	0	0	0	0	0	0	0	0	0	0	0	0	0	0	0	0	0	0	0	0	0	0	0	0
20	22	o	Pelagibacterales	o__Pelagibacterales	Autumn	Winter	Inf	0.00154	-0.00764169	0.307717	0.00136	0.000559994	0.000860009	0.00463005	0.00659993	0.00419004	0.00226002	0.00172	0.0002	0	0.01183	0.0146699	0	0	0	0	0.01086	0.00455005	0	0	0	0	0.00645	0.00768	0	0	0	0	0.0412104	0.02999	0	0	0	0	0.03881	0.0777
21	23	o	Rhodobacterales	o__Rhodobacterales	Autumn	Winter	-3.63804	-0.18955	-0.237788	0.00163914	0.02646	0.0188798	0.0100901	0.00256003	0.0126899	0.00825008	0.0142301	0.03572	0	0	0.0466	0.0619994	0.104819	0.20348	0.00298	0.00384996	0.05883	0.0602806	0.667663	0.73604	0.00299	0.0193002	0.06682	0.08525	0.69063	0.31359	0.00164998	0	0.129811	0.10999	0.22957	0.26732	0.369646	0.33377	0.18264	0.74523
22	32	o	Rhodospirillales	o__Rhodospirillales	Autumn	Winter	0.682003	0.0075999	-0.0461508	0.456885	0.00988	0.00757992	0.0184002	0.0197302	0.0788692	0.150852	0.0158902	0.0152	0.0205	0.04686	0.01364	0.0305697	0.0260997	0.02111	0.0179	0.0198898	0.02046	0.0613206	0.0630194	0.01317	0.01008	0.0348103	0.00792	0.01198	0.2046	0	0.00199998	0	0	0	0.03359	0.01024	0.400756	0.5065	0.03171	0.09509
23	33	o	Sphingomonadales	o__Sphingomonadales	Autumn	Winter	0	0	-0.0331949	0.0640474	0	0	0	0.00404004	0	0	0	0	0	0	0	0	0	0	0	0	0	0	0.0880591	0.09934	0	0	0	0	0	0.15089	0	0	0	0	0.04576	0.2175	0	0	0	0
24	40	o	Alteromonadales	o__Alteromonadales	Autumn	Winter	Inf	0.0781292	0.111947	0.00167139	0.00166	0	0.154302	0.00366004	0.168008	0.0151202	0.285003	0.32	0.20152	0.06654	0.30399	0.0665593	0.0254297	0	0.21492	0.0896991	0.42516	0.0095301	0.0702093	0	0.04979	0.0225802	0.11763	0.01862	0	0	0.0323797	0	0.00305003	0	0	0	0	0	0.0218	0
25	46	o	Cellvibrionales	o__Cellvibrionales	Autumn	Winter	0	0	-0.00667889	0.163187	0	0	0	0	0	0	0	0	0	0	0	0	0	0	0	0	0	0	0	0	0	0	0	0	0	0	0	0	0	0	0	0	0	0	0.03824	0.08198
26	48	o	Nevskiales	o__Nevskiales	Autumn	Winter	0	0	0.00180279	0.163187	0	0	0	0.0249502	0	0	0	0	0	0.0075	0	0	0	0	0	0	0	0	0	0	0	0	0	0	0	0	0	0	0	0	0	0	0	0	0	0
27	50	o	Salinisphaerales	o__Salinisphaerales	Autumn	Winter	0	0	0.00200556	0.0803306	0	0	0	0	0	0	0.00164002	0	0	0	0.01447	0	0	0	0.01999	0	0	0	0	0	0	0	0	0	0	0	0	0	0	0	0	0	0	0	0	0
