# Supplementary material for: Diversity and spatiotemporal variations in bacterial and archaeal communities within Kuwaiti territorial waters of the Northwest Arabian Gulf
Source: PLoS One. 2023 Nov 16;18(11):e0291167. doi: 10.1371/journal.pone.0291167 (PMC10653540; doi:10.1371/journal.pone.0291167)
Supplement: S24 File — (XLSX) [file pone.0291167.s030.xlsx]

## Sheet: Group_Autumn_vs_Winter_family_d
Taxon - family	Group1_mean	Group1_var	Group1_std	Group2_mean	Group2_var	Group2_std	P_value	Q_value
f__Aeromonadaceae	0	0	0	6.22222e-05	6.96889e-08	6.22222e-05	0.000999001	0.002152
f__Alteromonadaceae	0.123747	0.0174824	0.0311648	0.00319443	7.93753e-05	0.00209994	0.000999001	0.002152
f__Bacteroidaceae	0	0	0	1.22222e-05	2.68889e-09	1.22222e-05	0.000999001	0.002152
f__Campylobacteraceae	0	0	0	0.00296114	5.92103e-05	0.00181369	0.000999001	0.002152
f__Candidatus_Heimdallarchaeota_unclassified	0.524807	0.0607876	0.0581127	0.136868	0.0748129	0.0644692	0.000999001	0.002152
f__Flavobacteriaceae	0	0	0	0.14536	0.0564123	0.0559823	0.000999001	0.002152
f__Halieaceae	0	0	0	0.00912999	0.000905153	0.00709128	0.000999001	0.002152
f__Merismopediaceae	0	0	0	7.33326e-05	9.67981e-08	7.33326e-05	0.000999001	0.002152
f__Microbacteriaceae	0	0	0	0.00945881	0.000440881	0.00494908	0.000999001	0.002152
f__Oceanospirillaceae	0	0	0	0.0388614	0.0109906	0.0247101	0.000999001	0.002152
f__Porticoccaceae	0	0	0	0.00667889	0.000434122	0.004911	0.000999001	0.002152
f__Prevotellaceae	0	0	0	0.000182778	6.01339e-07	0.000182778	0.000999001	0.002152
f__Salinisphaeraceae	0.00200556	3.17218e-05	0.00132752	0	0	0	0.000999001	0.002152
f__Sinobacteraceae	0.000416667	3.125e-06	0.000416667	0	0	0	0.000999001	0.002152
f__Rhodobacteraceae	0.11848	0.0449314	0.0499618	0.359781	0.0738525	0.064054	0.00699301	0.0140598
f__Pelagibacteraceae	0.00334555	2.35893e-05	0.00114478	0.0110845	0.000474653	0.00513514	0.133866	0.242797
f__Erythrobacteraceae	0.0104111	0.000921872	0.00715647	0.0338083	0.00363208	0.014205	0.136863	0.242797
f__Pseudoalteromonadaceae	0.00331889	0.000118195	0.0025625	0.000203333	7.442e-07	0.000203333	0.214785	0.359863
f__Neisseriaceae	0	0	0	1.66667e-06	5e-11	1.66667e-06	0.25	0.396818
f__Geminicoccaceae	0.0250233	0.00027267	0.00389208	0.071512	0.02225	0.0351584	0.263736	0.39769
f__Hyphomonadaceae	0.00212331	6.97924e-05	0.0019691	0.0297793	0.00662001	0.0191775	0.305694	0.439009
f__Crocinitomicaceae	0.000551664	2.70636e-06	0.000387754	0.0224633	0.00807881	0.0211854	0.341658	0.468354
f__Synechococcaceae	0.182816	0.044966	0.0499811	0.11162	0.0890518	0.0703372	0.442557	0.580293
f__Euryarchaeota_unclassified	0.002955	5.30929e-05	0.00171744	0.00690384	0.000510651	0.0053263	0.724276	0.910118
f__Alphaproteobacteria_unclassified	0	0	0	0	0	0	1	1
f__Microcoleaceae	0	0	0	0	0	0	1	1
f__Sphingomonadaceae	0	0	0	0	0	0	1	1
