# Supplementary material for: Diversity and spatiotemporal variations in bacterial and archaeal communities within Kuwaiti territorial waters of the Northwest Arabian Gulf
Source: PLoS One. 2023 Nov 16;18(11):e0291167. doi: 10.1371/journal.pone.0291167 (PMC10653540; doi:10.1371/journal.pone.0291167)
Supplement: S25 File — (XLSX) [file pone.0291167.s031.xlsx]

## Sheet: Group_Autumn_vs_Winter_genus_di
Taxon - genus	Group1_mean	Group1_var	Group1_std	Group2_mean	Group2_var	Group2_std	P_value	Q_value
g__Abyssibacter	0.00200556	3.17218e-05	0.00132752	0	0	0	0.000999001	0.00160585
g__Aeromonas	0	0	0	6.22222e-05	6.96889e-08	6.22222e-05	0.000999001	0.00160585
g__Alteromonas	0.122204	0.016724	0.0304813	0.00319443	7.93753e-05	0.00209994	0.000999001	0.00160585
g__Aphanocapsa	0	0	0	7.33326e-05	9.67981e-08	7.33326e-05	0.000999001	0.00160585
g__Arcobacter	0	0	0	0.00296114	5.92103e-05	0.00181369	0.000999001	0.00160585
g__Bacteroides	0	0	0	1.22222e-05	2.68889e-09	1.22222e-05	0.000999001	0.00160585
g__Bermanella	0	0	0	0.0388614	0.0109906	0.0247101	0.000999001	0.00160585
g__Candidatus_Aquiluna	0	0	0	0.00945881	0.000440881	0.00494908	0.000999001	0.00160585
g__Candidatus_Heimdallarchaeota_unclassified	0.524807	0.0607876	0.0581127	0.136868	0.0748129	0.0644692	0.000999001	0.00160585
g__Cloacibacterium	0	0	0	3.05556e-05	1.68056e-08	3.05556e-05	0.000999001	0.00160585
g__Dokdonia	0	0	0	0.0206932	0.00303504	0.0129851	0.000999001	0.00160585
g__Formosa	0	0	0	0.0769083	0.0382742	0.0461123	0.000999001	0.00160585
g__Gilvibacter	0	0	0	0.00559274	0.00039346	0.00467535	0.000999001	0.00160585
g__Halieaceae_unclassified	0	0	0	0.00912999	0.000905153	0.00709128	0.000999001	0.00160585
g__Lentibacter	0	0	0	0.039296	0.00546335	0.0174218	0.000999001	0.00160585
g__Marinobacter	0.00154222	2.04307e-05	0.00106538	0	0	0	0.000999001	0.00160585
g__Nereida	0	0	0	0.00456278	0.000176601	0.00313228	0.000999001	0.00160585
g__Phaeobacter	0	0	0	0.0513183	0.00781495	0.0208366	0.000999001	0.00160585
g__Polaribacter	0	0	0	0.00397775	0.000146922	0.00285698	0.000999001	0.00160585
g__Porticoccus	0	0	0	0.00667889	0.000434122	0.004911	0.000999001	0.00160585
g__Prevotella	0	0	0	0.000182778	6.01339e-07	0.000182778	0.000999001	0.00160585
g__Rhodovulum	0.000552222	5.48909e-06	0.000552222	0	0	0	0.000999001	0.00160585
g__Sinimarinibacterium	0.000416667	3.125e-06	0.000416667	0	0	0	0.000999001	0.00160585
g__Thalassobacter	0	0	0	0.0456288	0.0114606	0.0252329	0.000999001	0.00160585
g__Winogradskyella	0	0	0	0.0381572	0.0262051	0.0381555	0.000999001	0.00160585
g__Pelagibacteraceae_unclassified	0.00334555	2.35893e-05	0.00114478	0.0110845	0.000474653	0.00513514	0.147852	0.228524
g__Altererythrobacter	0.0104111	0.000921872	0.00715647	0.0338083	0.00363208	0.014205	0.156843	0.233443
g__Rhodobacteraceae_unclassified	0.117927	0.0450209	0.0500116	0.218975	0.0572354	0.0563892	0.198801	0.285325
g__Geminicoccus	0.0250233	0.00027267	0.00389208	0.071512	0.02225	0.0351584	0.245754	0.324083
g__Pseudoalteromonas	0.00331889	0.000118195	0.0025625	0.000203333	7.442e-07	0.000203333	0.248751	0.324083
g__Rivicola	0	0	0	1.66667e-06	5e-11	1.66667e-06	0.25	0.324083
g__Hyphomonas	0.00212331	6.97924e-05	0.0019691	0.0297793	0.00662001	0.0191775	0.294705	0.370098
g__Fluviicola	0.000551664	2.70636e-06	0.000387754	0.0224633	0.00807881	0.0211854	0.357642	0.435525
g__Synechococcus	0.182816	0.044966	0.0499811	0.11162	0.0890518	0.0703372	0.418581	0.494743
g__Euryarchaeota_unclassified	0.002955	5.30929e-05	0.00171744	0.00690384	0.000510651	0.0053263	0.688312	0.790306
g__Candidatus_Micropelagos	0	0	0	0	0	0	1	1
g__Marinovum	0	0	0	0	0	0	1	1
g__Sphingopyxis	0	0	0	0	0	0	1	1
g__Trichodesmium	0	0	0	0	0	0	1	1
