# Supplementary material for: Diversity and spatiotemporal variations in bacterial and archaeal communities within Kuwaiti territorial waters of the Northwest Arabian Gulf
Source: PLoS One. 2023 Nov 16;18(11):e0291167. doi: 10.1371/journal.pone.0291167 (PMC10653540; doi:10.1371/journal.pone.0291167)
Supplement: S26 File — (XLSX) [file pone.0291167.s032.xlsx]

## Sheet: Group_Autumn_vs_Winter_species_
Taxon	Group1_mean	Group1_var	Group1_std	Group2_mean	Group2_var	Group2_std	P_value	Q_value
s__Abyssibacter_profundi	0.00200556	3.17218e-05	0.00132752	0	0	0	0.000999001	0.00148662
s__Aeromonas_caviae	0	0	0	3.66667e-05	2.42e-08	3.66667e-05	0.000999001	0.00148662
s__Aeromonas_media	0	0	0	2.11111e-05	8.02222e-09	2.11111e-05	0.000999001	0.00148662
s__Alteromonas_macleodii	0.122204	0.016724	0.0304813	0.00319443	7.93753e-05	0.00209994	0.000999001	0.00148662
s__Aphanocapsa_montana	0	0	0	7.33326e-05	9.67981e-08	7.33326e-05	0.000999001	0.00148662
s__Arcobacter_cryaerophilus	0	0	0	0.00296114	5.92103e-05	0.00181369	0.000999001	0.00148662
s__Bacteroides_graminisolvens	0	0	0	1.22222e-05	2.68889e-09	1.22222e-05	0.000999001	0.00148662
s__Bermanella_sp	0	0	0	0.0388614	0.0109906	0.0247101	0.000999001	0.00148662
s__Candidatus_Aquiluna_sp_XM_24bin5	0	0	0	0.00945881	0.000440881	0.00494908	0.000999001	0.00148662
s__Candidatus_Heimdallarchaeota_archaeon	0.524807	0.0607876	0.0581127	0.136868	0.0748129	0.0644692	0.000999001	0.00148662
s__Cloacibacterium_normanense	0	0	0	3.05556e-05	1.68056e-08	3.05556e-05	0.000999001	0.00148662
s__Dokdonia_donghaensis	0	0	0	0.0206932	0.00303504	0.0129851	0.000999001	0.00148662
s__Formosa_sp_Hel3_A1_48	0	0	0	0.0769083	0.0382742	0.0461123	0.000999001	0.00148662
s__gamma_proteobacterium_IMCC3088	0	0	0	0.00912999	0.000905153	0.00709128	0.000999001	0.00148662
s__Gilvibacter_sp_SZ_19	0	0	0	0.00559274	0.00039346	0.00467535	0.000999001	0.00148662
s__Lentibacter_algarum	0	0	0	0.039296	0.00546335	0.0174218	0.000999001	0.00148662
s__Marinobacter_adhaerens	0.000158889	4.54422e-07	0.000158889	0	0	0	0.000999001	0.00148662
s__Marinobacter_hydrocarbonoclasticus	0.00138333	1.51692e-05	0.000918005	0	0	0	0.000999001	0.00148662
s__Nereida_ignava	0	0	0	0.00456278	0.000176601	0.00313228	0.000999001	0.00148662
s__Phaeobacter_italicus	0	0	0	0.0513183	0.00781495	0.0208366	0.000999001	0.00148662
s__Polaribacter_sp_MED152	0	0	0	0.00397775	0.000146922	0.00285698	0.000999001	0.00148662
s__Porticoccus_sp	0	0	0	0.00667889	0.000434122	0.004911	0.000999001	0.00148662
s__Prevotella_copri	0	0	0	0.000182778	6.01339e-07	0.000182778	0.000999001	0.00148662
s__Pseudoalteromonas_marina	0	0	0	0.000118889	2.54422e-07	0.000118889	0.000999001	0.00148662
s__Pseudoalteromonas_ruthenica	0.00331889	0.000118195	0.0025625	0	0	0	0.000999001	0.00148662
s__Pseudoalteromonas_tetraodonis	0	0	0	8.44444e-05	1.28356e-07	8.44444e-05	0.000999001	0.00148662
s__Rhodobacteraceae_bacterium_SB2	0	0	0	0.00985667	0.000849811	0.00687108	0.000999001	0.00148662
s__Rhodovulum_sp	0.000552222	5.48909e-06	0.000552222	0	0	0	0.000999001	0.00148662
s__Sinimarinibacterium_flocculans	0.000416667	3.125e-06	0.000416667	0	0	0	0.000999001	0.00148662
s__Synechococcus_sp_KORDI_52	0.0001	1.8e-07	0.0001	0	0	0	0.000999001	0.00148662
s__Synechococcus_sp_RCC307	0.000160556	4.64006e-07	0.000160556	0	0	0	0.000999001	0.00148662
s__Synechococcus_sp_RS9916	0.000975556	6.97513e-06	0.000622501	0	0	0	0.000999001	0.00148662
s__Thalassobacter_stenotrophicus	0	0	0	0.0456288	0.0114606	0.0252329	0.000999001	0.00148662
s__Winogradskyella_sp	0	0	0	0.0381556	0.0262052	0.0381556	0.000999001	0.00148662
s__Aeromonas_veronii	0	0	0	4.44444e-06	3.55556e-10	4.44444e-06	0.00781244	0.0112936
s__alpha_proteobacterium_HIMB114	0.00334555	2.35893e-05	0.00114478	0.0110845	0.000474653	0.00513514	0.13986	0.196564
s__Altererythrobacter_sp_XM_24bin4	0.0104111	0.000921872	0.00715647	0.0338083	0.00363208	0.014205	0.155844	0.213109
s__Rhodobacteraceae_bacterium_HIMB11	0.117927	0.0450209	0.0500116	0.209119	0.0591186	0.0573094	0.238761	0.316223
s__Rivicola_pingtungensis	0	0	0	1.66667e-06	5e-11	1.66667e-06	0.25	0.316223
s__Winogradskyella_sp_KYW1333	0	0	0	1.66667e-06	5e-11	1.66667e-06	0.25	0.316223
s__Geminicoccus_sp	0.0250233	0.00027267	0.00389208	0.071512	0.02225	0.0351584	0.266733	0.32916
s__Hyphomonas_sp_TMED17	0.00212331	6.97924e-05	0.0019691	0.0297793	0.00662001	0.0191775	0.310689	0.374275
s__Fluviicola_sp_XM_24bin1	0.000551664	2.70636e-06	0.000387754	0.0224633	0.00807881	0.0211854	0.348651	0.410238
s__Synechococcus_sp_WH_8109	0.18158	0.0438951	0.0493824	0.11162	0.0890518	0.0703372	0.434565	0.499708
s__candidate_division_MSBL1_archaeon_SCGC_AAA385M02	0.002955	5.30929e-05	0.00171744	0.00690384	0.000510651	0.0053263	0.72028	0.809845
s__Candidatus_Micropelagos_thuwalensis	0	0	0	0	0	0	1	1
s__Marinovum_sp	0	0	0	0	0	0	1	1
s__Sphingopyxis_sp_LC363	0	0	0	0	0	0	1	1
s__Synechococcus_sp_CC9605	0	0	0	0	0	0	1	1
s__Trichodesmium_erythraeum	0	0	0	0	0	0	1	1
