# Supplementary material for: Diversity and spatiotemporal variations in bacterial and archaeal communities within Kuwaiti territorial waters of the Northwest Arabian Gulf
Source: PLoS One. 2023 Nov 16;18(11):e0291167. doi: 10.1371/journal.pone.0291167 (PMC10653540; doi:10.1371/journal.pone.0291167)
Supplement: S27 File — (XLSX) [file pone.0291167.s033.xlsx]

## Sheet: PCA-summary
	PC1	PC2	PC3	PC4	PC5	PC6	PC7	PC8	PC9	PC10	PC11	PC12	PC13	PC14	PC15	PC16	PC17	PC18	PC19	PC20	PC21
Standard deviation	1.93337	1.72186	1.62101	1.35749	1.27179	1.20517	1.06324	0.994894	0.940637	0.88295	0.857877	0.785003	0.734653	0.619019	0.546036	0.483722	0.329545	0.206535	0.117177	0.000991643	0.000363007
Proportion of Variance	0.178	0.14118	0.12513	0.08775	0.07702	0.06916	0.05383	0.04713	0.04213	0.03712	0.03505	0.02934	0.0257	0.01825	0.0142	0.01114	0.00517	0.00203	0.00065	0	0
Cumulative Proportion	0.178	0.31918	0.4443	0.53206	0.60908	0.67824	0.73207	0.77921	0.82134	0.85847	0.89351	0.92286	0.94856	0.9668	0.981	0.99214	0.99731	0.99935	1	1	1
