# Supplementary material for: Diversity and spatiotemporal variations in bacterial and archaeal communities within Kuwaiti territorial waters of the Northwest Arabian Gulf
Source: PLoS One. 2023 Nov 16;18(11):e0291167. doi: 10.1371/journal.pone.0291167 (PMC10653540; doi:10.1371/journal.pone.0291167)
Supplement: S28 File — (XLSX) [file pone.0291167.s034.xlsx]

## Sheet: PCA-PrincipleComponents
	PC1	PC2	PC3	PC4	PC5	PC6	PC7	PC8	PC9	PC10	PC11	PC12	PC13	PC14	PC15	PC16	PC17	PC18	PC19	PC20	PC21
X19181D.01.01	-0.792193	-0.653632	0.273024	-0.448124	0.680046	0.26583	0.906506	0.844257	0.414009	0.732784	-0.310372	-0.365522	-0.412309	0.141394	-0.189176	-0.708548	0.213819	0.199858	-0.0919674	0.00226457	2.20397e-06
X19181D.01.02	-0.640686	-0.480571	-0.0291068	-1.23766	0.104982	0.200775	0.290446	0.233808	0.189424	0.305625	-0.821632	-0.440897	-0.227182	-0.0244589	0.0956294	0.0643237	0.376235	0.245949	-0.0998561	-0.000771089	2.44628e-05
X19181D.01.03	-1.02333	-1.28821	0.680405	1.69796	0.151055	-0.124713	-1.07619	-0.63943	-0.488189	-1.65548	0.137798	-1.16366	-0.7023	0.217368	-0.244031	-0.86542	-0.0300678	-0.0160134	0.0115624	-0.000702136	-2.4166e-05
X19181D.01.04	-0.801809	-0.696346	0.314396	-1.15814	2.76945	1.19265	-2.06112	-3.39579	0.396413	1.97328	1.26926	0.838207	0.107561	0.309393	-0.24223	-0.0949463	-0.0537282	0.019839	-0.0287219	-0.000847325	6.69697e-07
X19181D.01.05	-1.13447	-0.70374	-0.107723	-1.16219	-2.57502	0.072213	-3.17241	2.61224	0.0116888	0.982753	2.31023	-0.210984	-1.2162	-0.255483	0.111388	0.259689	0.0199526	0.0295373	-0.000780471	0.000655301	3.44184e-05
X19181D.01.06	-0.57032	0.196855	0.140655	-1.24969	-0.455038	0.232735	0.158889	0.141097	0.238564	0.492927	-0.829309	-0.235329	-0.066691	-0.399213	0.238687	-0.352698	0.417036	-0.447716	0.477508	-0.000727223	3.63317e-05
X19181D.02.01	-0.953617	-1.0885	0.361566	0.756983	0.0808478	-0.0584855	-0.138546	0.395592	-0.120745	-0.633294	-0.209107	0.832782	1.25932	0.121368	-0.0196741	-0.178387	-0.00340265	-0.0202496	0.00436093	0.00190584	-8.75914e-05
X19181D.02.02	-0.882371	-0.946818	0.0670863	0.0621911	-0.548411	-0.156992	-0.390818	0.235534	-0.162497	-0.709188	-0.562474	1.00596	1.58134	0.355194	-0.192599	-0.200546	0.169558	0.0257151	-0.0405274	0.00143911	-9.89732e-05
X19181D.02.03	-0.761412	-0.84258	0.419618	0.256576	0.453898	0.0764126	-0.790379	0.437541	-0.315751	-1.07179	0.0187807	0.321263	0.693334	-0.154908	0.228256	0.198559	0.0160855	-0.0101109	0.0146136	0.000680484	-4.64555e-05
X19181D.02.04	-0.681714	-0.550368	0.413253	-0.557454	1.20906	0.461917	-0.797347	-0.902216	0.0175054	0.143185	0.064533	0.240105	0.196021	-0.140592	0.122315	0.0152316	0.175661	-0.0680275	0.0928401	0.00281896	-2.22786e-06
X19181D.02.05	-1.88263	-2.28762	0.0388525	3.27673	-3.63382	-0.901445	-0.296866	-2.59629	-0.137528	0.0140788	-0.570824	-1.07604	-0.776947	0.338053	-0.228021	-0.0482127	0.0467127	0.00958887	-0.00669183	0.000318652	9.70117e-06
X19181D.02.06	-0.647791	-0.0564995	-0.366412	-0.942208	-0.392296	0.235133	0.245125	0.179345	0.29008	0.350649	-0.713951	-0.355529	0.386318	0.38722	-0.0492932	0.128477	-0.10297	-0.0539809	0.0465737	9.55055e-05	1.5874e-05
X19181D.02.07	-0.524633	-0.301607	-0.145103	-1.12724	-0.0522817	-0.00923369	0.205264	0.161654	0.292215	0.13905	-0.807587	-0.0924029	-0.200088	-0.0889094	-0.0503486	0.0237635	0.367537	0.107398	-0.125137	-0.000641013	2.08969e-05
X19181D.02.08	-0.367371	-0.0989486	-0.303183	-1.09824	0.0482518	-0.168411	0.251241	0.127759	0.459551	0.0615059	-0.754279	-0.0104716	-0.477828	-0.112989	-0.204237	0.111921	0.310308	0.0767845	-0.250865	-0.000669526	3.69249e-05
X19181D.02.09	-1.69762	-2.20493	1.13779	3.59915	-0.084007	-0.339141	2.06663	0.496594	0.800715	2.05629	0.330933	1.23435	0.0352717	-1.03313	0.679947	0.9084	-0.0328207	-0.00742107	0.00476631	-0.000386974	1.63809e-07
X19181D.02.10	-0.716856	-0.628033	0.0494311	-0.910877	-0.0892341	0.121236	0.0465707	0.20607	0.0458441	-0.00670174	-0.779113	-0.036068	0.290867	-0.0114575	0.0894917	-0.0358447	0.362319	0.157255	-0.0297402	-0.000329975	-1.1691e-05
X19181D.02.11	-1.04422	-0.979582	-0.282274	0.19766	-1.49673	-0.203884	-1.17306	0.84959	-0.118275	-0.478811	0.185884	1.31034	1.86802	0.547309	-0.285991	-0.196666	-0.211138	-0.0629545	-0.038826	-0.00291902	-0.000127243
X19181D.02.12	-0.534824	-0.128321	-0.0849493	-1.04561	0.0265508	0.158484	0.161493	0.139106	0.247081	0.153694	-0.735226	-0.306742	-0.168713	-0.224323	0.150296	-0.0319555	0.208403	-0.089291	0.0923701	-0.00065688	2.69037e-05
X19181D.02.13	1.10927	1.01022	-0.495396	0.068347	0.090691	-1.76132	-0.0320109	-0.116162	0.817064	-0.789354	-0.16191	1.49741	-0.808608	0.428077	-0.153697	-0.00457365	-0.250751	0.358344	0.14228	-1.5477e-06	0.00158407
X19181D.02.14	1.35427	0.801818	-1.00694	-0.177909	0.434262	-1.98648	0.145868	-0.0827347	1.06347	-0.721628	-0.167895	1.30462	-1.39401	0.632621	-0.315111	0.314274	-0.185732	0.323209	0.164881	1.73724e-06	-0.00141363
X19181D.02.15	-1.03472	-0.629065	1.80072	2.07632	2.64757	0.52693	1.55872	1.93138	0.288016	0.449593	1.20835	-0.496244	-0.398185	0.961366	-0.780856	-1.09229	-0.100965	-0.0713777	0.0317964	-0.00077856	1.45813e-05
X19181D.02.16	-0.584339	-0.0690489	0.52971	-0.645498	0.47384	0.257339	0.0766234	0.215617	-0.038579	-0.177994	-0.492802	-0.541807	-0.0457502	0.262593	-0.00152325	0.559319	0.38047	-0.0130076	0.0568069	-0.000597954	6.41748e-05
X19181D.02.17	-0.944661	-0.742293	-0.676943	-2.56891	-1.41696	0.179356	3.27281	-1.19485	-1.91655	-1.12686	2.63949	0.432075	-0.0676156	-0.118313	0.037274	0.00338146	-0.0447484	-0.0341183	0.0237629	0.000119191	-6.22762e-06
X19181D.02.18	-0.647282	-0.325145	-0.517123	-1.70432	-0.512846	0.158902	1.13288	-0.188857	-0.18044	0.0953826	0.0244934	-0.234227	-0.212146	0.0110506	0.0119335	0.0461876	0.0833461	0.0987583	-0.0830254	-0.000533558	2.20172e-05
X19181D.03.01	0.464475	1.92113	-0.160819	-0.109403	-0.0198375	-1.00598	0.0126109	-0.188088	1.02604	-0.722406	-0.235985	1.1872	-1.05926	-0.771541	-0.726825	-0.145949	-0.0156777	-0.827642	-0.235957	0.000332686	5.09431e-05
X19181D.03.02	2.96833	0.0633374	-0.652335	-0.136215	1.29515	-5.34366	-0.308658	0.0599967	-1.69826	1.31712	0.365776	-1.24784	0.993313	-0.444942	-0.140864	-0.0545224	0.0321077	-0.0484143	-0.0203437	7.8134e-07	5.88278e-06
X19181D.03.03	-0.483848	-0.640888	0.687295	0.610548	2.15694	0.316203	-0.622212	0.145447	-0.402943	-1.74018	0.144564	-0.542859	-0.198272	-0.658518	0.654295	0.649824	-0.250518	-0.0157565	-0.0074952	-0.000237608	1.16071e-05
X19181D.03.04	-0.47148	-0.599581	0.622022	0.366135	2.09419	0.344602	-0.50879	0.145318	-0.336064	-1.52539	0.055323	-0.677435	-0.369345	-0.662137	0.656515	0.643489	-0.198338	0.0296673	-0.0237753	-0.000529394	2.3183e-05
X19181D.03.05	-0.549174	0.317567	-1.4312	-0.930644	-0.367074	0.488566	0.424904	0.103037	0.67177	0.629497	-0.573338	-0.990215	0.340973	0.495968	0.135766	0.19834	-1.22024	-0.15619	0.0128418	0.000564912	1.45197e-05
X19181D.03.06	-0.563156	0.0183933	-1.19339	-1.12528	-0.314553	0.366438	0.390802	0.115558	0.593428	0.579566	-0.713121	-0.762746	0.139044	0.225299	0.160577	0.0424868	-0.793914	-0.0134411	-0.050762	0.000108373	6.12207e-06
X19181D.03.07	6.18394	-1.63413	0.873317	0.263303	-0.766898	2.22955	0.0903824	-0.00857249	0.164502	-0.0621622	-0.0305882	-0.388747	0.433542	-1.42636	-1.81555	0.278609	-0.162477	0.188572	0.0714354	1.1699e-06	-9.41615e-07
X19181D.03.08	7.74517	-1.98049	0.77272	0.328651	-0.65182	0.934029	0.100739	-0.0582414	0.155086	0.0864265	0.162906	0.255569	-0.271811	1.27481	1.63044	-0.270334	0.164072	-0.204531	-0.0812866	-2.89999e-07	4.27097e-07
X19181D.03.09	0.104792	5.50934	4.34169	0.707298	-0.68136	0.356916	0.187945	-0.166512	-0.460148	0.162238	0.375986	-0.617926	0.402535	1.34904	-0.506843	1.19708	0.206995	-0.0612729	-0.00942463	0.0003198	4.08395e-05
X19181D.03.10	0.109586	4.75429	3.47174	0.0602816	-1.25646	0.217308	-0.180422	-0.491595	-0.261018	0.273978	-0.219361	0.376596	0.164343	-1.41766	0.957659	-1.27343	-0.337351	0.279833	-0.0231096	-0.000297839	-0.000227777
X19181D.03.11	0.268033	2.22457	-4.0288	1.93881	0.550569	1.92743	-0.384351	0.549937	-3.68132	0.885217	-1.13476	0.937551	-0.84592	0.152943	-0.122907	0.00956485	-0.0214426	-0.00649157	-0.000918884	1.22596e-06	2.7062e-11
X19181D.03.12	0.628648	3.73942	-5.51359	2.06867	0.0472976	0.738778	0.206724	-0.297143	2.13584	-0.463606	1.52933	-0.980321	1.02737	-0.266126	0.309306	-0.0986001	0.465667	0.0776991	0.000813456	-4.01111e-07	-1.47209e-11
