# Supplementary material for: Diversity and spatiotemporal variations in bacterial and archaeal communities within Kuwaiti territorial waters of the Northwest Arabian Gulf
Source: PLoS One. 2023 Nov 16;18(11):e0291167. doi: 10.1371/journal.pone.0291167 (PMC10653540; doi:10.1371/journal.pone.0291167)
Supplement: S29 File — (TXT) [file pone.0291167.s035.txt]

ANOSIM statistic R	Significance
Location	-0.00729242314209643	0.511
Station	0.243055555555556	0.001
Season	0.252511498426531	0.001
