# Supplementary material for: Diversity and spatiotemporal variations in bacterial and archaeal communities within Kuwaiti territorial waters of the Northwest Arabian Gulf
Source: PLoS One. 2023 Nov 16;18(11):e0291167. doi: 10.1371/journal.pone.0291167 (PMC10653540; doi:10.1371/journal.pone.0291167)
Supplement: S30 File — (XLSX) [file pone.0291167.s036.xlsx]

## Sheet: Kendall.Spearman-Correltion-phy
input_index	tax_rank	tax_name	regex_match	cor.O2.kendall	pval.O2.kendall	cor.O2.spearman	pval.O2.spearman	cor.Temp.kendall	pval.Temp.kendall	cor.Temp.spearman	pval.Temp.spearman	cor.Sal.kendall	pval.Sal.kendall	cor.Sal.spearman	pval.Sal.spearman
1	f	Candidatus_Heimdallarchaeota_unclassified	f__Candidatus_Heimdallarchaeota_unclassified	0.268293	0.0225667	0.350597	0.0360463	-0.300901	0.0106404	-0.371284	0.0257839	-0.359977	0.00231031	-0.499904	0.00190636
2	f	Euryarchaeota_unclassified	f__Euryarchaeota_unclassified	0.116346	0.37693	0.151085	0.379085	-0.0616927	0.6399	-0.107746	0.531653	-0.0825202	0.53265	-0.0951374	0.580994
6	f	Crocinitomicaceae	f__Crocinitomicaceae	-0.236691	0.0864335	-0.281863	0.0958221	0.237067	0.0863919	0.286195	0.0906137	0.293318	0.0343948	0.347765	0.0376797
7	f	Flavobacteriaceae	f__Flavobacteriaceae	-0.220271	0.108192	-0.274276	0.105492	0.199938	0.145401	0.241762	0.155448	0.172912	0.209304	0.212805	0.212727
14	f	Microcoleaceae	f__Microcoleaceae	-0.15489	0.268287	-0.18712	0.274489	0.0741957	0.596452	0.0895036	0.603682	0.0473665	0.736081	0.0569715	0.741375
16	f	Synechococcaceae	f__Synechococcaceae	-0.164405	0.173202	-0.22739	0.182289	0.151225	0.210927	0.21037	0.218132	0.151709	0.210769	0.181956	0.288188
21	f	Alphaproteobacteria_unclassified	f__Alphaproteobacteria_unclassified	-0.110315	0.427351	-0.136459	0.427438	0.0528431	0.704197	0.0684006	0.691821	0.0240965	0.862952	0.0337227	0.845197
22	f	Pelagibacteraceae	f__Pelagibacteraceae	0.372846	0.00268201	0.556683	0.000421888	-0.357281	0.00407125	-0.562605	0.000354804	-0.522327	2.8198e-05	-0.693264	2.7746e-06
23	f	Hyphomonadaceae	f__Hyphomonadaceae	-0.0837436	0.53865	-0.11257	0.513328	0.158434	0.245418	0.206333	0.227296	0.208805	0.126917	0.262051	0.122604
24	f	Rhodobacteraceae	f__Rhodobacteraceae	0.00159109	0.989129	-0.0234295	0.892111	0.00478088	0.967388	0.0536887	0.75581	0.0335732	0.774652	0.0788152	0.647733
32	f	Geminicoccaceae	f__Geminicoccaceae	0.121214	0.300192	0.146813	0.392866	-0.0798726	0.495417	-0.128027	0.456803	-0.105769	0.368014	-0.158722	0.355173
33	f	Erythrobacteraceae	f__Erythrobacteraceae	-0.338076	0.0130577	-0.413897	0.0120931	0.35104	0.0100637	0.429362	0.00896977	0.364629	0.00768835	0.445957	0.00641015
34	f	Sphingomonadaceae	f__Sphingomonadaceae	-0.00673435	0.961612	-0.00813564	0.96244	0.00674507	0.961607	0.00813669	0.962435	-0.00676665	0.961597	-0.00813878	0.962426
40	f	Alteromonadaceae	f__Alteromonadaceae	0.0805251	0.504711	0.151331	0.3783	-0.0739321	0.540796	-0.116464	0.498768	-0.176994	0.144282	-0.253584	0.135614
43	f	Pseudoalteromonadaceae	f__Pseudoalteromonadaceae	0.315587	0.0222528	0.386555	0.0198685	-0.268676	0.0519704	-0.328077	0.0507674	-0.249717	0.0717093	-0.308558	0.0671043
47	f	Porticoccaceae	f__Porticoccaceae	0.215833	0.120434	0.258333	0.128197	-0.225784	0.104763	-0.270361	0.110762	-0.20723	0.137672	-0.256487	0.131043
48	f	Sinobacteraceae	f__Sinobacteraceae	0.00479629	0.97247	0.0110205	0.949137	0.0144118	0.917531	0.0230163	0.894002	-0.0144579	0.91751	-0.0230222	0.893975
50	f	Salinisphaeraceae	f__Salinisphaeraceae	-0.0394484	0.775067	-0.0504669	0.770056	0.0869246	0.529519	0.100947	0.558007	0.130804	0.345497	0.156024	0.363513

## Sheet: oxygen
input_index	tax_rank	tax_name	regex_match	cor.O2.kendall	pval.O2.kendall	cor.O2.spearman	pval.O2.spearman
22	f	Pelagibacteraceae	f__Pelagibacteraceae	0.372846	0.00268201	0.556683	0.000421888
33	f	Erythrobacteraceae	f__Erythrobacteraceae	-0.338076	0.0130577	-0.413897	0.0120931
43	f	Pseudoalteromonadaceae	f__Pseudoalteromonadaceae	0.315587	0.0222528	0.386555	0.0198685
1	f	Candidatus_Heimdallarchaeota_unclassified	f__Candidatus_Heimdallarchaeota_unclassified	0.268293	0.0225667	0.350597	0.0360463
6	f	Crocinitomicaceae	f__Crocinitomicaceae	-0.236691	0.0864335	-0.281863	0.0958221
7	f	Flavobacteriaceae	f__Flavobacteriaceae	-0.220271	0.108192	-0.274276	0.105492
47	f	Porticoccaceae	f__Porticoccaceae	0.215833	0.120434	0.258333	0.128197
16	f	Synechococcaceae	f__Synechococcaceae	-0.164405	0.173202	-0.22739	0.182289
14	f	Microcoleaceae	f__Microcoleaceae	-0.15489	0.268287	-0.18712	0.274489
32	f	Geminicoccaceae	f__Geminicoccaceae	0.121214	0.300192	0.146813	0.392866
2	f	Euryarchaeota_unclassified	f__Euryarchaeota_unclassified	0.116346	0.37693	0.151085	0.379085
21	f	Alphaproteobacteria_unclassified	f__Alphaproteobacteria_unclassified	-0.110315	0.427351	-0.136459	0.427438
40	f	Alteromonadaceae	f__Alteromonadaceae	0.0805251	0.504711	0.151331	0.3783
23	f	Hyphomonadaceae	f__Hyphomonadaceae	-0.0837436	0.53865	-0.11257	0.513328
50	f	Salinisphaeraceae	f__Salinisphaeraceae	-0.0394484	0.775067	-0.0504669	0.770056
34	f	Sphingomonadaceae	f__Sphingomonadaceae	-0.00673435	0.961612	-0.00813564	0.96244
48	f	Sinobacteraceae	f__Sinobacteraceae	0.00479629	0.97247	0.0110205	0.949137
24	f	Rhodobacteraceae	f__Rhodobacteraceae	0.00159109	0.989129	-0.0234295	0.892111

## Sheet: temperature
input_index	tax_rank	tax_name	regex_match	cor.Temp.kendall	pval.Temp.kendall	cor.Temp.spearman	pval.Temp.spearman
22	f	Pelagibacteraceae	f__Pelagibacteraceae	-0.357281	0.00407125	-0.562605	0.000354804
33	f	Erythrobacteraceae	f__Erythrobacteraceae	0.35104	0.0100637	0.429362	0.00896977
1	f	Candidatus_Heimdallarchaeota_unclassified	f__Candidatus_Heimdallarchaeota_unclassified	-0.300901	0.0106404	-0.371284	0.0257839
43	f	Pseudoalteromonadaceae	f__Pseudoalteromonadaceae	-0.268676	0.0519704	-0.328077	0.0507674
6	f	Crocinitomicaceae	f__Crocinitomicaceae	0.237067	0.0863919	0.286195	0.0906137
47	f	Porticoccaceae	f__Porticoccaceae	-0.225784	0.104763	-0.270361	0.110762
7	f	Flavobacteriaceae	f__Flavobacteriaceae	0.199938	0.145401	0.241762	0.155448
16	f	Synechococcaceae	f__Synechococcaceae	0.151225	0.210927	0.21037	0.218132
23	f	Hyphomonadaceae	f__Hyphomonadaceae	0.158434	0.245418	0.206333	0.227296
32	f	Geminicoccaceae	f__Geminicoccaceae	-0.0798726	0.495417	-0.128027	0.456803
50	f	Salinisphaeraceae	f__Salinisphaeraceae	0.0869246	0.529519	0.100947	0.558007
40	f	Alteromonadaceae	f__Alteromonadaceae	-0.0739321	0.540796	-0.116464	0.498768
14	f	Microcoleaceae	f__Microcoleaceae	0.0741957	0.596452	0.0895036	0.603682
2	f	Euryarchaeota_unclassified	f__Euryarchaeota_unclassified	-0.0616927	0.6399	-0.107746	0.531653
21	f	Alphaproteobacteria_unclassified	f__Alphaproteobacteria_unclassified	0.0528431	0.704197	0.0684006	0.691821
48	f	Sinobacteraceae	f__Sinobacteraceae	0.0144118	0.917531	0.0230163	0.894002
34	f	Sphingomonadaceae	f__Sphingomonadaceae	0.00674507	0.961607	0.00813669	0.962435
24	f	Rhodobacteraceae	f__Rhodobacteraceae	0.00478088	0.967388	0.0536887	0.75581

## Sheet: salinity
input_index	tax_rank	tax_name	regex_match	cor.Sal.kendall	pval.Sal.kendall	cor.Sal.spearman	pval.Sal.spearman
22	f	Pelagibacteraceae	f__Pelagibacteraceae	-0.522327	2.8198e-05	-0.693264	2.7746e-06
1	f	Candidatus_Heimdallarchaeota_unclassified	f__Candidatus_Heimdallarchaeota_unclassified	-0.359977	0.00231031	-0.499904	0.00190636
33	f	Erythrobacteraceae	f__Erythrobacteraceae	0.364629	0.00768835	0.445957	0.00641015
6	f	Crocinitomicaceae	f__Crocinitomicaceae	0.293318	0.0343948	0.347765	0.0376797
43	f	Pseudoalteromonadaceae	f__Pseudoalteromonadaceae	-0.249717	0.0717093	-0.308558	0.0671043
23	f	Hyphomonadaceae	f__Hyphomonadaceae	0.208805	0.126917	0.262051	0.122604
47	f	Porticoccaceae	f__Porticoccaceae	-0.20723	0.137672	-0.256487	0.131043
40	f	Alteromonadaceae	f__Alteromonadaceae	-0.176994	0.144282	-0.253584	0.135614
7	f	Flavobacteriaceae	f__Flavobacteriaceae	0.172912	0.209304	0.212805	0.212727
16	f	Synechococcaceae	f__Synechococcaceae	0.151709	0.210769	0.181956	0.288188
50	f	Salinisphaeraceae	f__Salinisphaeraceae	0.130804	0.345497	0.156024	0.363513
32	f	Geminicoccaceae	f__Geminicoccaceae	-0.105769	0.368014	-0.158722	0.355173
2	f	Euryarchaeota_unclassified	f__Euryarchaeota_unclassified	-0.0825202	0.53265	-0.0951374	0.580994
14	f	Microcoleaceae	f__Microcoleaceae	0.0473665	0.736081	0.0569715	0.741375
24	f	Rhodobacteraceae	f__Rhodobacteraceae	0.0335732	0.774652	0.0788152	0.647733
21	f	Alphaproteobacteria_unclassified	f__Alphaproteobacteria_unclassified	0.0240965	0.862952	0.0337227	0.845197
48	f	Sinobacteraceae	f__Sinobacteraceae	-0.0144579	0.91751	-0.0230222	0.893975
34	f	Sphingomonadaceae	f__Sphingomonadaceae	-0.00676665	0.961597	-0.00813878	0.962426
