# Supplementary material for: Diversity and spatiotemporal variations in bacterial and archaeal communities within Kuwaiti territorial waters of the Northwest Arabian Gulf
Source: PLoS One. 2023 Nov 16;18(11):e0291167. doi: 10.1371/journal.pone.0291167 (PMC10653540; doi:10.1371/journal.pone.0291167)
Supplement: S31 File — (XLSX) [file pone.0291167.s037.xlsx]

## Sheet: Kendall.Spearman-Correltion-phy
input_index	tax_rank	tax_name	regex_match	cor.O2.kendall	pval.O2.kendall	cor.O2.spearman	pval.O2.spearman	cor.Temp.kendall	pval.Temp.kendall	cor.Temp.spearman	pval.Temp.spearman	cor.Sal.kendall	pval.Sal.kendall	cor.Sal.spearman	pval.Sal.spearman
1	g	Candidatus_Heimdallarchaeota_unclassified	g__Candidatus_Heimdallarchaeota_unclassified	0.268293	0.0225667	0.350597	0.0360463	-0.300901	0.0106404	-0.371284	0.0257839	-0.359977	0.00231031	-0.499904	0.00190636
2	g	Euryarchaeota_unclassified	g__Euryarchaeota_unclassified	0.116346	0.37693	0.151085	0.379085	-0.0616927	0.6399	-0.107746	0.531653	-0.0825202	0.53265	-0.0951374	0.580994
6	g	Fluviicola	g__Fluviicola	-0.236691	0.0864335	-0.281863	0.0958221	0.237067	0.0863919	0.286195	0.0906137	0.293318	0.0343948	0.347765	0.0376797
9	g	Formosa	g__Formosa	-0.323477	0.0191204	-0.399977	0.0156478	0.300285	0.0298548	0.362979	0.0295681	0.293318	0.0343948	0.360387	0.0308384
12	g	Winogradskyella	g__Winogradskyella	0.114484	0.413227	0.138306	0.421151	-0.114666	0.413167	-0.138324	0.421091	-0.155633	0.268103	-0.187192	0.2743
14	g	Trichodesmium	g__Trichodesmium	-0.15489	0.268287	-0.18712	0.274489	0.0741957	0.596452	0.0895036	0.603682	0.0473665	0.736081	0.0569715	0.741375
16	g	Synechococcus	g__Synechococcus	-0.164405	0.173202	-0.22739	0.182289	0.151225	0.210927	0.21037	0.218132	0.151709	0.210769	0.181956	0.288188
21	g	Candidatus_Micropelagos	g__Candidatus_Micropelagos	-0.110315	0.427351	-0.136459	0.427438	0.0528431	0.704197	0.0684006	0.691821	0.0240965	0.862952	0.0337227	0.845197
22	g	Pelagibacteraceae_unclassified	g__Pelagibacteraceae_unclassified	0.372846	0.00268201	0.556683	0.000421888	-0.357281	0.00407125	-0.562605	0.000354804	-0.522327	2.8198e-05	-0.693264	2.7746e-06
23	g	Hyphomonas	g__Hyphomonas	-0.0837436	0.53865	-0.11257	0.513328	0.158434	0.245418	0.206333	0.227296	0.208805	0.126917	0.262051	0.122604
24	g	Lentibacter	g__Lentibacter	-0.235018	0.0908375	-0.290422	0.0857436	0.254608	0.0673584	0.30375	0.071702	0.20723	0.137672	0.256487	0.131043
25	g	Marinovum	g__Marinovum	-0.00673435	0.961612	-0.00813564	0.96244	0.00674507	0.961607	0.00813669	0.962435	-0.00676665	0.961597	-0.00813878	0.962426
28	g	Rhodobacteraceae_unclassified	g__Rhodobacteraceae_unclassified	0.0143198	0.9024	-0.00566426	0.973845	-0.0143426	0.902382	0.0354062	0.837569	0.0335732	0.774652	0.0643915	0.709073
30	g	Rhodovulum	g__Rhodovulum	-0.00788968	0.954425	-0.0128852	0.940544	-0.031609	0.819154	-0.0429561	0.80355	0.0475651	0.731568	0.0537089	0.755721
31	g	Thalassobacter	g__Thalassobacter	-0.141421	0.312135	-0.170848	0.319122	0.182117	0.193701	0.219691	0.197948	0.1421	0.311948	0.170914	0.318933
32	g	Geminicoccus	g__Geminicoccus	0.121214	0.300192	0.146813	0.392866	-0.0798726	0.495417	-0.128027	0.456803	-0.105769	0.368014	-0.158722	0.355173
33	g	Altererythrobacter	g__Altererythrobacter	-0.338076	0.0130577	-0.413897	0.0120931	0.35104	0.0100637	0.429362	0.00896977	0.364629	0.00768835	0.445957	0.00641015
34	g	Sphingopyxis	g__Sphingopyxis	-0.00673435	0.961612	-0.00813564	0.96244	0.00674507	0.961607	0.00813669	0.962435	-0.00676665	0.961597	-0.00813878	0.962426
40	g	Alteromonas	g__Alteromonas	0.0771699	0.522628	0.147397	0.390964	-0.0705716	0.559348	-0.113579	0.509536	-0.173622	0.152081	-0.252797	0.136874
41	g	Marinobacter	g__Marinobacter	0.0599145	0.65785	0.0796911	0.644076	-0.140023	0.301353	-0.171893	0.316127	-0.11467	0.398706	-0.13634	0.427845
43	g	Pseudoalteromonas	g__Pseudoalteromonas	0.315587	0.0222528	0.386555	0.0198685	-0.268676	0.0519704	-0.328077	0.0507674	-0.249717	0.0717093	-0.308558	0.0671043
47	g	Porticoccus	g__Porticoccus	0.215833	0.120434	0.258333	0.128197	-0.225784	0.104763	-0.270361	0.110762	-0.20723	0.137672	-0.256487	0.131043
48	g	Sinimarinibacterium	g__Sinimarinibacterium	0.00479629	0.97247	0.0110205	0.949137	0.0144118	0.917531	0.0230163	0.894002	-0.0144579	0.91751	-0.0230222	0.893975
50	g	Abyssibacter	g__Abyssibacter	-0.0394484	0.775067	-0.0504669	0.770056	0.0869246	0.529519	0.100947	0.558007	0.130804	0.345497	0.156024	0.363513

## Sheet: oxygen
input_index	tax_rank	tax_name	regex_match	cor.O2.kendall	pval.O2.kendall	cor.O2.spearman	pval.O2.spearman
22	g	Pelagibacteraceae_unclassified	g__Pelagibacteraceae_unclassified	0.372846	0.00268201	0.556683	0.000421888
33	g	Altererythrobacter	g__Altererythrobacter	-0.338076	0.0130577	-0.413897	0.0120931
9	g	Formosa	g__Formosa	-0.323477	0.0191204	-0.399977	0.0156478
43	g	Pseudoalteromonas	g__Pseudoalteromonas	0.315587	0.0222528	0.386555	0.0198685
1	g	Candidatus_Heimdallarchaeota_unclassified	g__Candidatus_Heimdallarchaeota_unclassified	0.268293	0.0225667	0.350597	0.0360463
6	g	Fluviicola	g__Fluviicola	-0.236691	0.0864335	-0.281863	0.0958221
24	g	Lentibacter	g__Lentibacter	-0.235018	0.0908375	-0.290422	0.0857436
47	g	Porticoccus	g__Porticoccus	0.215833	0.120434	0.258333	0.128197
16	g	Synechococcus	g__Synechococcus	-0.164405	0.173202	-0.22739	0.182289
14	g	Trichodesmium	g__Trichodesmium	-0.15489	0.268287	-0.18712	0.274489
32	g	Geminicoccus	g__Geminicoccus	0.121214	0.300192	0.146813	0.392866
31	g	Thalassobacter	g__Thalassobacter	-0.141421	0.312135	-0.170848	0.319122
2	g	Euryarchaeota_unclassified	g__Euryarchaeota_unclassified	0.116346	0.37693	0.151085	0.379085
12	g	Winogradskyella	g__Winogradskyella	0.114484	0.413227	0.138306	0.421151
21	g	Candidatus_Micropelagos	g__Candidatus_Micropelagos	-0.110315	0.427351	-0.136459	0.427438
40	g	Alteromonas	g__Alteromonas	0.0771699	0.522628	0.147397	0.390964
23	g	Hyphomonas	g__Hyphomonas	-0.0837436	0.53865	-0.11257	0.513328
41	g	Marinobacter	g__Marinobacter	0.0599145	0.65785	0.0796911	0.644076
50	g	Abyssibacter	g__Abyssibacter	-0.0394484	0.775067	-0.0504669	0.770056
28	g	Rhodobacteraceae_unclassified	g__Rhodobacteraceae_unclassified	0.0143198	0.9024	-0.00566426	0.973845
30	g	Rhodovulum	g__Rhodovulum	-0.00788968	0.954425	-0.0128852	0.940544
25	g	Marinovum	g__Marinovum	-0.00673435	0.961612	-0.00813564	0.96244
34	g	Sphingopyxis	g__Sphingopyxis	-0.00673435	0.961612	-0.00813564	0.96244
48	g	Sinimarinibacterium	g__Sinimarinibacterium	0.00479629	0.97247	0.0110205	0.949137

## Sheet: temperature
input_index	tax_rank	tax_name	regex_match	cor.Temp.kendall	pval.Temp.kendall	cor.Temp.spearman	pval.Temp.spearman
22	g	Pelagibacteraceae_unclassified	g__Pelagibacteraceae_unclassified	-0.357281	0.00407125	-0.562605	0.000354804
33	g	Altererythrobacter	g__Altererythrobacter	0.35104	0.0100637	0.429362	0.00896977
1	g	Candidatus_Heimdallarchaeota_unclassified	g__Candidatus_Heimdallarchaeota_unclassified	-0.300901	0.0106404	-0.371284	0.0257839
9	g	Formosa	g__Formosa	0.300285	0.0298548	0.362979	0.0295681
43	g	Pseudoalteromonas	g__Pseudoalteromonas	-0.268676	0.0519704	-0.328077	0.0507674
24	g	Lentibacter	g__Lentibacter	0.254608	0.0673584	0.30375	0.071702
6	g	Fluviicola	g__Fluviicola	0.237067	0.0863919	0.286195	0.0906137
47	g	Porticoccus	g__Porticoccus	-0.225784	0.104763	-0.270361	0.110762
31	g	Thalassobacter	g__Thalassobacter	0.182117	0.193701	0.219691	0.197948
16	g	Synechococcus	g__Synechococcus	0.151225	0.210927	0.21037	0.218132
23	g	Hyphomonas	g__Hyphomonas	0.158434	0.245418	0.206333	0.227296
41	g	Marinobacter	g__Marinobacter	-0.140023	0.301353	-0.171893	0.316127
12	g	Winogradskyella	g__Winogradskyella	-0.114666	0.413167	-0.138324	0.421091
32	g	Geminicoccus	g__Geminicoccus	-0.0798726	0.495417	-0.128027	0.456803
50	g	Abyssibacter	g__Abyssibacter	0.0869246	0.529519	0.100947	0.558007
40	g	Alteromonas	g__Alteromonas	-0.0705716	0.559348	-0.113579	0.509536
14	g	Trichodesmium	g__Trichodesmium	0.0741957	0.596452	0.0895036	0.603682
2	g	Euryarchaeota_unclassified	g__Euryarchaeota_unclassified	-0.0616927	0.6399	-0.107746	0.531653
21	g	Candidatus_Micropelagos	g__Candidatus_Micropelagos	0.0528431	0.704197	0.0684006	0.691821
30	g	Rhodovulum	g__Rhodovulum	-0.031609	0.819154	-0.0429561	0.80355
28	g	Rhodobacteraceae_unclassified	g__Rhodobacteraceae_unclassified	-0.0143426	0.902382	0.0354062	0.837569
48	g	Sinimarinibacterium	g__Sinimarinibacterium	0.0144118	0.917531	0.0230163	0.894002
25	g	Marinovum	g__Marinovum	0.00674507	0.961607	0.00813669	0.962435
34	g	Sphingopyxis	g__Sphingopyxis	0.00674507	0.961607	0.00813669	0.962435

## Sheet: salinity
input_index	tax_rank	tax_name	regex_match	cor.Sal.kendall	pval.Sal.kendall	cor.Sal.spearman	pval.Sal.spearman
22	g	Pelagibacteraceae_unclassified	g__Pelagibacteraceae_unclassified	-0.522327	2.8198e-05	-0.693264	2.7746e-06
1	g	Candidatus_Heimdallarchaeota_unclassified	g__Candidatus_Heimdallarchaeota_unclassified	-0.359977	0.00231031	-0.499904	0.00190636
33	g	Altererythrobacter	g__Altererythrobacter	0.364629	0.00768835	0.445957	0.00641015
6	g	Fluviicola	g__Fluviicola	0.293318	0.0343948	0.347765	0.0376797
9	g	Formosa	g__Formosa	0.293318	0.0343948	0.360387	0.0308384
43	g	Pseudoalteromonas	g__Pseudoalteromonas	-0.249717	0.0717093	-0.308558	0.0671043
23	g	Hyphomonas	g__Hyphomonas	0.208805	0.126917	0.262051	0.122604
24	g	Lentibacter	g__Lentibacter	0.20723	0.137672	0.256487	0.131043
47	g	Porticoccus	g__Porticoccus	-0.20723	0.137672	-0.256487	0.131043
40	g	Alteromonas	g__Alteromonas	-0.173622	0.152081	-0.252797	0.136874
16	g	Synechococcus	g__Synechococcus	0.151709	0.210769	0.181956	0.288188
12	g	Winogradskyella	g__Winogradskyella	-0.155633	0.268103	-0.187192	0.2743
31	g	Thalassobacter	g__Thalassobacter	0.1421	0.311948	0.170914	0.318933
50	g	Abyssibacter	g__Abyssibacter	0.130804	0.345497	0.156024	0.363513
32	g	Geminicoccus	g__Geminicoccus	-0.105769	0.368014	-0.158722	0.355173
41	g	Marinobacter	g__Marinobacter	-0.11467	0.398706	-0.13634	0.427845
2	g	Euryarchaeota_unclassified	g__Euryarchaeota_unclassified	-0.0825202	0.53265	-0.0951374	0.580994
30	g	Rhodovulum	g__Rhodovulum	0.0475651	0.731568	0.0537089	0.755721
14	g	Trichodesmium	g__Trichodesmium	0.0473665	0.736081	0.0569715	0.741375
28	g	Rhodobacteraceae_unclassified	g__Rhodobacteraceae_unclassified	0.0335732	0.774652	0.0643915	0.709073
21	g	Candidatus_Micropelagos	g__Candidatus_Micropelagos	0.0240965	0.862952	0.0337227	0.845197
48	g	Sinimarinibacterium	g__Sinimarinibacterium	-0.0144579	0.91751	-0.0230222	0.893975
25	g	Marinovum	g__Marinovum	-0.00676665	0.961597	-0.00813878	0.962426
34	g	Sphingopyxis	g__Sphingopyxis	-0.00676665	0.961597	-0.00813878	0.962426
