# Supplementary material for: Diversity and spatiotemporal variations in bacterial and archaeal communities within Kuwaiti territorial waters of the Northwest Arabian Gulf
Source: PLoS One. 2023 Nov 16;18(11):e0291167. doi: 10.1371/journal.pone.0291167 (PMC10653540; doi:10.1371/journal.pone.0291167)
Supplement: S32 File — (XLSX) [file pone.0291167.s038.xlsx]

## Sheet: Kendall.Spearman-Correltion-phy
input_index	tax_rank	tax_name	regex_match	cor.O2.kendall	pval.O2.kendall	cor.O2.spearman	pval.O2.spearman	cor.Temp.kendall	pval.Temp.kendall	cor.Temp.spearman	pval.Temp.spearman	cor.Sal.kendall	pval.Sal.kendall	cor.Sal.spearman	pval.Sal.spearman
1	s	Candidatus_Heimdallarchaeota_archaeon	s__Candidatus_Heimdallarchaeota_archaeon	0.268293	0.0225667	0.350597	0.0360463	-0.300901	0.0106404	-0.371284	0.0257839	-0.359977	0.00231031	-0.499904	0.00190636
2	s	candidate_division_MSBL1_archaeon_SCGC_AAA385M02	s__candidate_division_MSBL1_archaeon_SCGC_AAA385M02	0.116346	0.37693	0.151085	0.379085	-0.0616927	0.6399	-0.107746	0.531653	-0.0825202	0.53265	-0.0951374	0.580994
6	s	Fluviicola_sp_XM_24bin1	s__Fluviicola_sp_XM_24bin1	-0.236691	0.0864335	-0.281863	0.0958221	0.237067	0.0863919	0.286195	0.0906137	0.293318	0.0343948	0.347765	0.0376797
9	s	Formosa_sp_Hel3_A1_48	s__Formosa_sp_Hel3_A1_48	-0.323477	0.0191204	-0.399977	0.0156478	0.300285	0.0298548	0.362979	0.0295681	0.293318	0.0343948	0.360387	0.0308384
12	s	Winogradskyella_sp	s__Winogradskyella_sp	0.114484	0.413227	0.138306	0.421151	-0.114666	0.413167	-0.138324	0.421091	-0.155633	0.268103	-0.187192	0.2743
14	s	Trichodesmium_erythraeum	s__Trichodesmium_erythraeum	-0.15489	0.268287	-0.18712	0.274489	0.0741957	0.596452	0.0895036	0.603682	0.0473665	0.736081	0.0569715	0.741375
16	s	Synechococcus_sp_CC9605	s__Synechococcus_sp_CC9605	-0.15489	0.268287	-0.18712	0.274489	0.0741957	0.596452	0.0895036	0.603682	0.0473665	0.736081	0.0569715	0.741375
17	s	Synechococcus_sp_KORDI_52	s__Synechococcus_sp_KORDI_52	-0.0336718	0.809822	-0.0406782	0.81378	-0.00674507	0.961607	-0.00813669	0.962435	0.230066	0.101612	0.276719	0.102301
18	s	Synechococcus_sp_RCC307	s__Synechococcus_sp_RCC307	-0.1295	0.351454	-0.160445	0.349906	0.0432353	0.756081	0.0564062	0.743855	0.20241	0.147061	0.243679	0.152096
19	s	Synechococcus_sp_RS9916	s__Synechococcus_sp_RS9916	-0.293866	0.0298379	-0.388147	0.0193229	0.280046	0.0387274	0.348247	0.0373975	0.197806	0.145451	0.259294	0.126733
20	s	Synechococcus_sp_WH_8109	s__Synechococcus_sp_WH_8109	-0.164405	0.173202	-0.22739	0.182289	0.151225	0.210927	0.21037	0.218132	0.151709	0.210769	0.181956	0.288188
21	s	Candidatus_Micropelagos_thuwalensis	s__Candidatus_Micropelagos_thuwalensis	-0.110315	0.427351	-0.136459	0.427438	0.0528431	0.704197	0.0684006	0.691821	0.0240965	0.862952	0.0337227	0.845197
22	s	alpha_proteobacterium_HIMB114	s__alpha_proteobacterium_HIMB114	0.372846	0.00268201	0.556683	0.000421888	-0.357281	0.00407125	-0.562605	0.000354804	-0.522327	2.8198e-05	-0.693264	2.7746e-06
23	s	Hyphomonas_sp_TMED17	s__Hyphomonas_sp_TMED17	-0.0837436	0.53865	-0.11257	0.513328	0.158434	0.245418	0.206333	0.227296	0.208805	0.126917	0.262051	0.122604
24	s	Lentibacter_algarum	s__Lentibacter_algarum	-0.235018	0.0908375	-0.290422	0.0857436	0.254608	0.0673584	0.30375	0.071702	0.20723	0.137672	0.256487	0.131043
25	s	Marinovum_sp	s__Marinovum_sp	-0.00673435	0.961612	-0.00813564	0.96244	0.00674507	0.961607	0.00813669	0.962435	-0.00676665	0.961597	-0.00813878	0.962426
28	s	Rhodobacteraceae_bacterium_HIMB11	s__Rhodobacteraceae_bacterium_HIMB11	0.0493239	0.672739	0.0442842	0.7976	-0.0430279	0.712905	-0.0140337	0.935255	-0.00159873	0.989123	0.0296201	0.863842
29	s	Rhodobacteraceae_bacterium_SB2	s__Rhodobacteraceae_bacterium_SB2	-0.244611	0.078405	-0.293015	0.0828577	0.245	0.0783661	0.303102	0.0723405	0.216868	0.120289	0.257136	0.130038
30	s	Rhodovulum_sp	s__Rhodovulum_sp	-0.00788968	0.954425	-0.0128852	0.940544	-0.031609	0.819154	-0.0429561	0.80355	0.0475651	0.731568	0.0537089	0.755721
31	s	Thalassobacter_stenotrophicus	s__Thalassobacter_stenotrophicus	-0.141421	0.312135	-0.170848	0.319122	0.182117	0.193701	0.219691	0.197948	0.1421	0.311948	0.170914	0.318933
32	s	Geminicoccus_sp	s__Geminicoccus_sp	0.121214	0.300192	0.146813	0.392866	-0.0798726	0.495417	-0.128027	0.456803	-0.105769	0.368014	-0.158722	0.355173
33	s	Altererythrobacter_sp_XM_24bin4	s__Altererythrobacter_sp_XM_24bin4	-0.338076	0.0130577	-0.413897	0.0120931	0.35104	0.0100637	0.429362	0.00896977	0.364629	0.00768835	0.445957	0.00641015
34	s	Sphingopyxis_sp_LC363	s__Sphingopyxis_sp_LC363	-0.00673435	0.961612	-0.00813564	0.96244	0.00674507	0.961607	0.00813669	0.962435	-0.00676665	0.961597	-0.00813878	0.962426
40	s	Alteromonas_macleodii	s__Alteromonas_macleodii	0.0771699	0.522628	0.147397	0.390964	-0.0705716	0.559348	-0.113579	0.509536	-0.173622	0.152081	-0.252797	0.136874
41	s	Marinobacter_adhaerens	s__Marinobacter_adhaerens	0.195296	0.162774	0.235934	0.165964	-0.182117	0.193701	-0.219691	0.197948	-0.202999	0.148601	-0.244163	0.151257
42	s	Marinobacter_hydrocarbonoclasticus	s__Marinobacter_hydrocarbonoclasticus	0.0599145	0.65785	0.0796911	0.644076	-0.140023	0.301353	-0.171893	0.316127	-0.11467	0.398706	-0.13634	0.427845
44	s	Pseudoalteromonas_ruthenica	s__Pseudoalteromonas_ruthenica	0.315587	0.0222528	0.386555	0.0198685	-0.268676	0.0519704	-0.328077	0.0507674	-0.249717	0.0717093	-0.308558	0.0671043
47	s	Porticoccus_sp	s__Porticoccus_sp	0.215833	0.120434	0.258333	0.128197	-0.225784	0.104763	-0.270361	0.110762	-0.20723	0.137672	-0.256487	0.131043
48	s	Sinimarinibacterium_flocculans	s__Sinimarinibacterium_flocculans	0.00479629	0.97247	0.0110205	0.949137	0.0144118	0.917531	0.0230163	0.894002	-0.0144579	0.91751	-0.0230222	0.893975
50	s	Abyssibacter_profundi	s__Abyssibacter_profundi	-0.0394484	0.775067	-0.0504669	0.770056	0.0869246	0.529519	0.100947	0.558007	0.130804	0.345497	0.156024	0.363513

## Sheet: oxygen
tax_rank	tax_name	regex_match	cor.O2.kendall	pval.O2.kendall	cor.O2.spearman	pval.O2.spearman
s	alpha_proteobacterium_HIMB114	s__alpha_proteobacterium_HIMB114	0.372846	0.00268201	0.556683	0.000421888
s	Altererythrobacter_sp_XM_24bin4	s__Altererythrobacter_sp_XM_24bin4	-0.338076	0.0130577	-0.413897	0.0120931
s	Formosa_sp_Hel3_A1_48	s__Formosa_sp_Hel3_A1_48	-0.323477	0.0191204	-0.399977	0.0156478
s	Pseudoalteromonas_ruthenica	s__Pseudoalteromonas_ruthenica	0.315587	0.0222528	0.386555	0.0198685
s	Candidatus_Heimdallarchaeota_archaeon	s__Candidatus_Heimdallarchaeota_archaeon	0.268293	0.0225667	0.350597	0.0360463
s	Synechococcus_sp_RS9916	s__Synechococcus_sp_RS9916	-0.293866	0.0298379	-0.388147	0.0193229
s	Rhodobacteraceae_bacterium_SB2	s__Rhodobacteraceae_bacterium_SB2	-0.244611	0.078405	-0.293015	0.0828577
s	Fluviicola_sp_XM_24bin1	s__Fluviicola_sp_XM_24bin1	-0.236691	0.0864335	-0.281863	0.0958221
s	Lentibacter_algarum	s__Lentibacter_algarum	-0.235018	0.0908375	-0.290422	0.0857436
s	Porticoccus_sp	s__Porticoccus_sp	0.215833	0.120434	0.258333	0.128197
s	Marinobacter_adhaerens	s__Marinobacter_adhaerens	0.195296	0.162774	0.235934	0.165964
s	Synechococcus_sp_WH_8109	s__Synechococcus_sp_WH_8109	-0.164405	0.173202	-0.22739	0.182289
s	Trichodesmium_erythraeum	s__Trichodesmium_erythraeum	-0.15489	0.268287	-0.18712	0.274489
s	Synechococcus_sp_CC9605	s__Synechococcus_sp_CC9605	-0.15489	0.268287	-0.18712	0.274489
s	Geminicoccus_sp	s__Geminicoccus_sp	0.121214	0.300192	0.146813	0.392866
s	Thalassobacter_stenotrophicus	s__Thalassobacter_stenotrophicus	-0.141421	0.312135	-0.170848	0.319122
s	Synechococcus_sp_RCC307	s__Synechococcus_sp_RCC307	-0.1295	0.351454	-0.160445	0.349906
s	candidate_division_MSBL1_archaeon_SCGC_AAA385M02	s__candidate_division_MSBL1_archaeon_SCGC_AAA385M02	0.116346	0.37693	0.151085	0.379085
s	Winogradskyella_sp	s__Winogradskyella_sp	0.114484	0.413227	0.138306	0.421151
s	Candidatus_Micropelagos_thuwalensis	s__Candidatus_Micropelagos_thuwalensis	-0.110315	0.427351	-0.136459	0.427438
s	Alteromonas_macleodii	s__Alteromonas_macleodii	0.0771699	0.522628	0.147397	0.390964
s	Hyphomonas_sp_TMED17	s__Hyphomonas_sp_TMED17	-0.0837436	0.53865	-0.11257	0.513328
s	Marinobacter_hydrocarbonoclasticus	s__Marinobacter_hydrocarbonoclasticus	0.0599145	0.65785	0.0796911	0.644076
s	Rhodobacteraceae_bacterium_HIMB11	s__Rhodobacteraceae_bacterium_HIMB11	0.0493239	0.672739	0.0442842	0.7976
s	Abyssibacter_profundi	s__Abyssibacter_profundi	-0.0394484	0.775067	-0.0504669	0.770056
s	Synechococcus_sp_KORDI_52	s__Synechococcus_sp_KORDI_52	-0.0336718	0.809822	-0.0406782	0.81378
s	Rhodovulum_sp	s__Rhodovulum_sp	-0.00788968	0.954425	-0.0128852	0.940544
s	Marinovum_sp	s__Marinovum_sp	-0.00673435	0.961612	-0.00813564	0.96244
s	Sphingopyxis_sp_LC363	s__Sphingopyxis_sp_LC363	-0.00673435	0.961612	-0.00813564	0.96244
s	Sinimarinibacterium_flocculans	s__Sinimarinibacterium_flocculans	0.00479629	0.97247	0.0110205	0.949137

## Sheet: temperature
tax_rank	tax_name	regex_match	cor.Temp.kendall	pval.Temp.kendall	cor.Temp.spearman	pval.Temp.spearman
s	alpha_proteobacterium_HIMB114	s__alpha_proteobacterium_HIMB114	-0.357281	0.00407125	-0.562605	0.000354804
s	Altererythrobacter_sp_XM_24bin4	s__Altererythrobacter_sp_XM_24bin4	0.35104	0.0100637	0.429362	0.00896977
s	Candidatus_Heimdallarchaeota_archaeon	s__Candidatus_Heimdallarchaeota_archaeon	-0.300901	0.0106404	-0.371284	0.0257839
s	Formosa_sp_Hel3_A1_48	s__Formosa_sp_Hel3_A1_48	0.300285	0.0298548	0.362979	0.0295681
s	Synechococcus_sp_RS9916	s__Synechococcus_sp_RS9916	0.280046	0.0387274	0.348247	0.0373975
s	Pseudoalteromonas_ruthenica	s__Pseudoalteromonas_ruthenica	-0.268676	0.0519704	-0.328077	0.0507674
s	Lentibacter_algarum	s__Lentibacter_algarum	0.254608	0.0673584	0.30375	0.071702
s	Rhodobacteraceae_bacterium_SB2	s__Rhodobacteraceae_bacterium_SB2	0.245	0.0783661	0.303102	0.0723405
s	Fluviicola_sp_XM_24bin1	s__Fluviicola_sp_XM_24bin1	0.237067	0.0863919	0.286195	0.0906137
s	Porticoccus_sp	s__Porticoccus_sp	-0.225784	0.104763	-0.270361	0.110762
s	Thalassobacter_stenotrophicus	s__Thalassobacter_stenotrophicus	0.182117	0.193701	0.219691	0.197948
s	Marinobacter_adhaerens	s__Marinobacter_adhaerens	-0.182117	0.193701	-0.219691	0.197948
s	Synechococcus_sp_WH_8109	s__Synechococcus_sp_WH_8109	0.151225	0.210927	0.21037	0.218132
s	Hyphomonas_sp_TMED17	s__Hyphomonas_sp_TMED17	0.158434	0.245418	0.206333	0.227296
s	Marinobacter_hydrocarbonoclasticus	s__Marinobacter_hydrocarbonoclasticus	-0.140023	0.301353	-0.171893	0.316127
s	Winogradskyella_sp	s__Winogradskyella_sp	-0.114666	0.413167	-0.138324	0.421091
s	Geminicoccus_sp	s__Geminicoccus_sp	-0.0798726	0.495417	-0.128027	0.456803
s	Abyssibacter_profundi	s__Abyssibacter_profundi	0.0869246	0.529519	0.100947	0.558007
s	Alteromonas_macleodii	s__Alteromonas_macleodii	-0.0705716	0.559348	-0.113579	0.509536
s	Trichodesmium_erythraeum	s__Trichodesmium_erythraeum	0.0741957	0.596452	0.0895036	0.603682
s	Synechococcus_sp_CC9605	s__Synechococcus_sp_CC9605	0.0741957	0.596452	0.0895036	0.603682
s	candidate_division_MSBL1_archaeon_SCGC_AAA385M02	s__candidate_division_MSBL1_archaeon_SCGC_AAA385M02	-0.0616927	0.6399	-0.107746	0.531653
s	Candidatus_Micropelagos_thuwalensis	s__Candidatus_Micropelagos_thuwalensis	0.0528431	0.704197	0.0684006	0.691821
s	Rhodobacteraceae_bacterium_HIMB11	s__Rhodobacteraceae_bacterium_HIMB11	-0.0430279	0.712905	-0.0140337	0.935255
s	Synechococcus_sp_RCC307	s__Synechococcus_sp_RCC307	0.0432353	0.756081	0.0564062	0.743855
s	Rhodovulum_sp	s__Rhodovulum_sp	-0.031609	0.819154	-0.0429561	0.80355
s	Sinimarinibacterium_flocculans	s__Sinimarinibacterium_flocculans	0.0144118	0.917531	0.0230163	0.894002
s	Synechococcus_sp_KORDI_52	s__Synechococcus_sp_KORDI_52	-0.00674507	0.961607	-0.00813669	0.962435
s	Marinovum_sp	s__Marinovum_sp	0.00674507	0.961607	0.00813669	0.962435
s	Sphingopyxis_sp_LC363	s__Sphingopyxis_sp_LC363	0.00674507	0.961607	0.00813669	0.962435

## Sheet: salinity
tax_rank	tax_name	regex_match	cor.Sal.kendall	pval.Sal.kendall	cor.Sal.spearman	pval.Sal.spearman
s	alpha_proteobacterium_HIMB114	s__alpha_proteobacterium_HIMB114	-0.522327	2.8198e-05	-0.693264	2.7746e-06
s	Candidatus_Heimdallarchaeota_archaeon	s__Candidatus_Heimdallarchaeota_archaeon	-0.359977	0.00231031	-0.499904	0.00190636
s	Altererythrobacter_sp_XM_24bin4	s__Altererythrobacter_sp_XM_24bin4	0.364629	0.00768835	0.445957	0.00641015
s	Fluviicola_sp_XM_24bin1	s__Fluviicola_sp_XM_24bin1	0.293318	0.0343948	0.347765	0.0376797
s	Formosa_sp_Hel3_A1_48	s__Formosa_sp_Hel3_A1_48	0.293318	0.0343948	0.360387	0.0308384
s	Pseudoalteromonas_ruthenica	s__Pseudoalteromonas_ruthenica	-0.249717	0.0717093	-0.308558	0.0671043
s	Synechococcus_sp_KORDI_52	s__Synechococcus_sp_KORDI_52	0.230066	0.101612	0.276719	0.102301
s	Rhodobacteraceae_bacterium_SB2	s__Rhodobacteraceae_bacterium_SB2	0.216868	0.120289	0.257136	0.130038
s	Hyphomonas_sp_TMED17	s__Hyphomonas_sp_TMED17	0.208805	0.126917	0.262051	0.122604
s	Lentibacter_algarum	s__Lentibacter_algarum	0.20723	0.137672	0.256487	0.131043
s	Porticoccus_sp	s__Porticoccus_sp	-0.20723	0.137672	-0.256487	0.131043
s	Synechococcus_sp_RS9916	s__Synechococcus_sp_RS9916	0.197806	0.145451	0.259294	0.126733
s	Synechococcus_sp_RCC307	s__Synechococcus_sp_RCC307	0.20241	0.147061	0.243679	0.152096
s	Marinobacter_adhaerens	s__Marinobacter_adhaerens	-0.202999	0.148601	-0.244163	0.151257
s	Alteromonas_macleodii	s__Alteromonas_macleodii	-0.173622	0.152081	-0.252797	0.136874
s	Synechococcus_sp_WH_8109	s__Synechococcus_sp_WH_8109	0.151709	0.210769	0.181956	0.288188
s	Winogradskyella_sp	s__Winogradskyella_sp	-0.155633	0.268103	-0.187192	0.2743
s	Thalassobacter_stenotrophicus	s__Thalassobacter_stenotrophicus	0.1421	0.311948	0.170914	0.318933
s	Abyssibacter_profundi	s__Abyssibacter_profundi	0.130804	0.345497	0.156024	0.363513
s	Geminicoccus_sp	s__Geminicoccus_sp	-0.105769	0.368014	-0.158722	0.355173
s	Marinobacter_hydrocarbonoclasticus	s__Marinobacter_hydrocarbonoclasticus	-0.11467	0.398706	-0.13634	0.427845
s	candidate_division_MSBL1_archaeon_SCGC_AAA385M02	s__candidate_division_MSBL1_archaeon_SCGC_AAA385M02	-0.0825202	0.53265	-0.0951374	0.580994
s	Rhodovulum_sp	s__Rhodovulum_sp	0.0475651	0.731568	0.0537089	0.755721
s	Trichodesmium_erythraeum	s__Trichodesmium_erythraeum	0.0473665	0.736081	0.0569715	0.741375
s	Synechococcus_sp_CC9605	s__Synechococcus_sp_CC9605	0.0473665	0.736081	0.0569715	0.741375
s	Candidatus_Micropelagos_thuwalensis	s__Candidatus_Micropelagos_thuwalensis	0.0240965	0.862952	0.0337227	0.845197
s	Sinimarinibacterium_flocculans	s__Sinimarinibacterium_flocculans	-0.0144579	0.91751	-0.0230222	0.893975
s	Marinovum_sp	s__Marinovum_sp	-0.00676665	0.961597	-0.00813878	0.962426
s	Sphingopyxis_sp_LC363	s__Sphingopyxis_sp_LC363	-0.00676665	0.961597	-0.00813878	0.962426
s	Rhodobacteraceae_bacterium_HIMB11	s__Rhodobacteraceae_bacterium_HIMB11	-0.00159873	0.989123	0.0296201	0.863842
